# Supplementary material for: Benthic invertebrates in Svalbard fjords—when metabarcoding does not outperform traditional biodiversity assessment
Source: PeerJ. 2022 Nov 17;10:e14321. doi: 10.7717/peerj.14321 (PMC9676020; doi:10.7717/peerj.14321)
Supplement: Supplemental Information 1 — Identifications with >90% similarities to objects in Boldsystems.org from surface (0–0.5 cm) and infauna (0–5 cm) grab samples with taxonomic comments. [file peerj-10-14321-s001.xlsx]

## Sheet: Taxa
Phylum	Class	Order	Family	Genus	Species	note	0-5 cm	0-0.5 cm	reads	reads (%)	OTUs	occupancy (%)	dist max (%)	dist min (%)	dist avg (%)	gbif
Amoebozoa	Discosea	Dactylopodida	Dactylopodida_incertae_sedis	Squamamoeba	Squamamoeba japonica		Y		19	0.000662267	1	9.52				https://www.gbif.org/species/7753245
Amoebozoa	Discosea	Dactylopodida	Dactylopodida_incertae_sedis	Squamamoeba	Squamamoeba japonica			Y	14	0.00179619	1	12.9				https://www.gbif.org/species/7753245
Annelida	Polychaeta	Capitellida	Arenicolidae	Arenicola	Arenicola marina	BOLD:AAB8563 = Arenicola marina		Y	2	0.000256599	1	1.61				https://www.gbif.org/species/5197443
Annelida	Polychaeta	Eunicida	Lumbrineridae	Abyssoninoe	Abyssoninoe sp.	BOLD:ACM1295 = Abyssoninoe cf. scopa	Y		5	0.000174281	1	1.59
Annelida	Polychaeta	Eunicida	Lumbrineridae	Lumbrineris	Lumbrineris mixochaeta	BOLD:AAJ2139 = Lumbrineris mixochaeta complex	Y		905706	31.5694	1	49.21				https://www.gbif.org/species/2322982
Annelida	Polychaeta	Eunicida	Lumbrineridae	Lumbrineris	Lumbrineris mixochaeta	Lumbrineris and Scoletoma mixed in BOLD see		Y	171256	21.972	2	29.03	9.2	9.2	9.2	https://www.gbif.org/species/2322982
Annelida	Polychaeta	Eunicida	Lumbrineridae	Scoletoma	Scoletoma fragilis	BOLD:ACG2487, ADW2696, AAC4640 = Lumbrineridae sp.	Y		36	0.00125482	2	6.35	17.43	17.43	17.43	https://www.gbif.org/species/2323171
Annelida	Polychaeta	nan	Capitellidae	Heteromastus	Heteromastus filiformis	BOLD:ACD1650 = Heteromastus filiformis	Y		6463	0.225275	1	19.05				https://www.gbif.org/species/5197090
Annelida	Polychaeta	nan	Capitellidae	Heteromastus	Heteromastus filiformis	BOLD:ACD1650 = Heteromastus filiformis		Y	15	0.00192449	1	3.23				https://www.gbif.org/species/5197090
Annelida	Polychaeta	nan	Maldanidae	Eupraxillella	Eupraxillella sp.	BOLD:ACF6187 = Eupraxillella n.sp.	Y		176	0.00613468	1	1.59
Annelida	Polychaeta	nan	Maldanidae	Lumbriclymene	Lumbriclymene sp.	BOLD:ACF9013 = Lumbriclymene n.sp.	Y		16	0.000557698	1	1.59
Annelida	Polychaeta	nan	Maldanidae	Maldane	Maldane sarsi	BOLD:AAE3017 = Maldane sarsi	Y		3	0.000104568	1	3.17
Annelida	Polychaeta	nan	Maldanidae	Maldane	Maldane sarsi	BOLD:AAE3017 = Maldane sarsi	Y		118	0.00411302	1	3.17
Annelida	Polychaeta	nan	Maldanidae	Maldane	Maldane sarsi	BOLD:AAE3017 = Maldane sarsi	Y		2	6.97123e-05	1	1.59
Annelida	Polychaeta	nan	Maldanidae	Maldane	Maldane sarsi	BOLD:AAE3017 = Maldane sarsi		Y	12	0.00153959	1	1.61
Annelida	Polychaeta	nan	Maldanidae	Microclymene	Microclymene sp.	BOLD:ACM1020 = Microclymene n.sp.	Y		253	0.0088186	1	7.94
Annelida	Polychaeta	nan	Maldanidae	Microclymene	Microclymene sp.	BOLD:ACM1020 = Microclymene n.sp.		Y	13	0.00166789	1	1.61
Annelida	Polychaeta	nan	Maldanidae	Nicomache	Nicomache lumbricalis	BOLD:AAH3881 = Nicomache lumbricalis	Y		227	0.00791234	1	3.17				https://www.gbif.org/species/2319630
Annelida	Polychaeta	nan	Maldanidae	Nicomache	Nicomache minor	BOLD:ACR6407 = Nicomache cf. minor	Y		4	0.000139425	1	1.59				https://www.gbif.org/species/2319641
Annelida	Polychaeta	nan	Maldanidae	Praxillella	Praxillella sp.	BOLD:ACF9293 = Praxillella gracilis		Y	5	0.000641497	1	1.61
Annelida	Polychaeta	Phyllodocida	Hesionidae	Gyptis	Gyptis golikovi	BOLD:AAY2475 = Gyptis golikovi	Y		22	0.000766835	1	1.59				https://www.gbif.org/species/5194138
Annelida	Polychaeta	Phyllodocida	Hesionidae	Gyptis	Gyptis golikovi	BOLD:AAY2475 = Gyptis golikovi		Y	13	0.00166789	1	1.61				https://www.gbif.org/species/5194138
Annelida	Polychaeta	Phyllodocida	Nephtyidae	Aglaophamus	Aglaophamus malmgreni	BOLD:AAU5488 = Aglaophamus malmgreni		Y	2	0.000256599	1	1.61				https://www.gbif.org/species/2316853
Annelida	Polychaeta	Phyllodocida	Pholoidae	Pholoe	Pholoe assimilis	BOLD:AAC2595 = Pholoe assimilis	Y		30	0.00104568	1	6.35				https://www.gbif.org/species/5196017
Annelida	Polychaeta	Phyllodocida	Pholoidae	Pholoe	Pholoe assimilis	BOLD:AAC2595 = Pholoe assimilis		Y	5508	0.706673	1	3.23				https://www.gbif.org/species/5196017
Annelida	Polychaeta	Phyllodocida	Phyllodocidae	Eteone	Eteone	Eteone	Y		2	6.97123e-05	1	1.59
Annelida	Polychaeta	Phyllodocida	Phyllodocidae	Eteone	Eteone cf. flava	BOLD:ACV0205 = Eteone sp.	Y		18485	0.644316	2	6.35	7.42	7.42	7.42
Annelida	Polychaeta	Polychaeta_incertae_sedis	Cossuridae	Cossura	Cossura longocirrata	BOLD sequences of Cossura are mixed	Y		3072	0.107078	2	3.17	5.75	5.75	5.75	https://www.gbif.org/species/168947980
Annelida	Polychaeta	Polychaeta_incertae_sedis	Cossuridae	Cossura	Cossura pygodactylata	Arctic pygodactylata clade first observation Svalbard	Y		2366	0.0824696	2	57.14	4.46	4.46	4.46
Annelida	Polychaeta	Polychaeta_incertae_sedis	Cossuridae	Cossura	Cossura pygodactylata	Arctic pygodactylata clade first observation Svalbard		Y	1708	0.219135	2	20.97	3.51	3.51	3.51
Annelida	Polychaeta	Polychaeta_incertae_sedis	Orbiniidae	Leitoscoloplos	Leitoscoloplos mammosus	BOLD:AAJ1800 = Leitoscoloplos/scoloplos		Y	52795	6.77357	2	11.29	7.21	7.21	7.21	https://www.gbif.org/species/2319969
Annelida	Polychaeta	Polychaeta_incertae_sedis	Orbiniidae	Leitoscoloplos	Leitoscoloplos pugettensis	BOLD:AAX5444 = Leitoscoloplos sp.	Y		12699	0.442638	2	17.46	8.01	8.01	8.01
Annelida	Polychaeta	Polychaeta_incertae_sedis	Orbiniidae	Leitoscoloplos	Leitoscoloplos pugettensis	BOLD:AAX5444 = Leitoscoloplos sp.		Y	1396	0.179106	1	8.06
Annelida	Polychaeta	Polychaeta_incertae_sedis	Orbiniidae	Scoloplos	Scoloplos sp.	BOLD:AAJ1800 = Leitoscoloplos/Scoloplos	Y		33612	1.17158	1	28.57
Annelida	Polychaeta	Polychaeta_incertae_sedis	Paraonidae	Aricidea	Aricidea quadrilobata	BOLD:ACM0823 = Aricidea quadrilobata	Y		102	0.00355533	1	3.17				https://www.gbif.org/species/2318535
Annelida	Polychaeta	Sabellida	Owenidae	Galathowenia	Galathowenia oculata	BOLD:AAB5461 = Galathowenia oculata complex	Y		2	6.97123e-05	1	3.17	12.69	6.81	9.9	https://www.gbif.org/species/2326566
Annelida	Polychaeta	Sabellida	Oweniidae	Galathowenia	Galathowenia oculata		Y		114772	4.00051	3	34.92	12.69	6.81	9.9	https://www.gbif.org/species/2326566
Annelida	Polychaeta	Sabellida	Oweniidae	Galathowenia	Galathowenia oculata			Y	574	0.0736438	1	17.74				https://www.gbif.org/species/2326566
Annelida	Polychaeta	Sabellida	Sabellidae	nan	Sabellidae	Sabellidae	Y		3	0.000104568	1	1.59	40.71	4.43	27.4
Annelida	Polychaeta	Spionida	Spionidae	Laonice	Laonice cirrata	BOLD:AAV0397 = Laonice cirrata complex	Y		2	6.97123e-05	1	1.59				https://www.gbif.org/species/2320766
Annelida	Polychaeta	Spionida	Spionidae	Laonice	Laonice cirrata			Y	153	0.0196298	1	3.23				https://www.gbif.org/species/2320766
Annelida	Polychaeta	Spionida	Spionidae	nan	Spionidae	Spionidae	Y		1245	0.0433959	1	7.94	40.71	4.43	27.4
Annelida	Polychaeta	Spionida	Spionidae	nan	Spionidae			Y	1510	0.193732	1	4.84	36.1	4.43	24.97
Annelida	Polychaeta	Spionida	Spionidae	Prionospio	Prionospio cirrifera	BOLD:ACD1998 = Prionospio cirrifera complex	Y		51818	1.80618	1	33.33				https://www.gbif.org/species/2321411
Annelida	Polychaeta	Spionida	Spionidae	Prionospio	Prionospio cirrifera		Y		2	6.97123e-05	1	1.59
Annelida	Polychaeta	Spionida	Spionidae	Prionospio	Prionospio cirrifera	BOLD:ACD1998 = Prionospio cirrifera complex		Y	170373	21.8588	1	37.1				https://www.gbif.org/species/2320625
Annelida	Polychaeta	Spionida	Spionidae	Spio	Spio filicornis	BOLD:AAC4508 = Spio filicornis		Y	4	0.000513198	1	4.84				https://www.gbif.org/species/5197861
Annelida	Polychaeta	Terebellida	Cirratulidae	Aphelochaeta	Aphelochaeta sp.	BOLD:AEF5817 = Aphelochaeta sp.	Y		49427	1.72283	1	14.29
Annelida	Polychaeta	Terebellida	Cirratulidae	Aphelochaeta	Aphelochaeta sp.	BOLD:AEF5817 = Aphelochaeta sp.	Y		110687	3.85812	1	1.59
Annelida	Polychaeta	Terebellida	Cirratulidae	Aphelochaeta	Aphelochaeta sp.	BOLD:AEF5817 = Aphelochaeta sp.	Y		100937	3.51827	1	1.59
Annelida	Polychaeta	Terebellida	Cirratulidae	Chaetozone	Chaetozone	BOLD:AAB0838 = Chaetozone sp.	Y		6	0.000209137	1	1.59
Annelida	Polychaeta	Terebellida	Cirratulidae	Chaetozone	Chaetozone setosa	Chaetozone WS	Y		13505	0.470732	3	11.11	15.38	7.69	10.67	https://www.gbif.org/species/2323974
Annelida	Polychaeta	Terebellida	Cirratulidae	Chaetozone	Chaetozone setosa	Chaetozone WS		Y	47	0.00603007	1	4.84				https://www.gbif.org/species/2323974
Annelida	Polychaeta	Terebellida	Cirratulidae	Chaetozone	Chaetozone	BOLD:AAB0838 = Chaetozone sp.	Y		610420	21.2769	1	49.21
Annelida	Polychaeta	Terebellida	Cirratulidae	Chaetozone	Chaetozone sp.	BOLD:AAB5820 = Chaetozone setosa		Y	71096	9.12157	1	14.52
Annelida	Polychaeta	Terebellida	Cirratulidae	Dodecaceria	Dodecaceria concharum	BOLD:AAX8671 = Dodecaceria concharum, species complex	Y		16	0.000557698	1	1.59				https://www.gbif.org/species/2324129
Annelida	Polychaeta	Terebellida	Terebellidae	Laphania	Laphania boecki	Laphania sp.	Y		27	0.000941116	1	4.76				https://www.gbif.org/species/2325021
Annelida	Polychaeta	Terebellida	Terebellidae	Polycirrus	Polycirrus arcticus	BOLD:AAV0395 = Polycirrus arcticus	Y		100116	3.48966	1	19.05				https://www.gbif.org/species/2324671
Annelida	Polychaeta	Terebellida	Terebellidae	Polycirrus	Polycirrus arcticus	BOLD:AAV0395 = Polycirrus arcticus		Y	106322	13.641	1	19.35				https://www.gbif.org/species/2324671
Annelida	Polychaeta	Terebellida	Trichobranchidae	Terebellides	Terebellides kongsrudi	BOLD: ACG2427 = Terebellides kongsrudi		Y	3	0.000384898	1	1.61
Arthropoda	Arachnida	Araneae	nan	nan	NI		Y		43	0.00149881	1	15.87	40.71	4.43	27.4
Arthropoda	Arachnida	Sarcoptiformes	Pyroglyphidae	Dermatophagoides	Dermatophagoides sp.		Y		2	6.97123e-05	1	1.59
Arthropoda	Arachnida	Trombidiformes	Demodicidae	Demodex	Demodex		Y		10	0.000348561	1	1.59				https://www.gbif.org/species/2131817
Arthropoda	Collembola	Poduromorpha	Onychiuridae	Thalassaphorura	Thalassaphorura	intertidal	Y		2	6.97123e-05	1	1.59
Arthropoda	Copepoda	Calanoida	Acartiidae	Acartia	Acartia		Y		10	0.000348561	1	1.59
Arthropoda	Copepoda	Calanoida	Acartiidae	Acartia	Acartia longiremis			Y	18	0.00230939	1	3.23				https://www.gbif.org/species/2114439
Arthropoda	Copepoda	Calanoida	Calanidae	Calanus	Calanus hyperboreus		Y		3	0.000104568	1	1.59				https://www.gbif.org/species/1714171
Arthropoda	Copepoda	Calanoida	Calanidae	Calanus	Calanus glacialis			Y	2	0.000256599	1	1.61				https://www.gbif.org/species/5166402
Arthropoda	Copepoda	Calanoida	Clausocalanidae	Microcalanus	Microcalanus pusillus		Y		15	0.000522842	1	6.35				https://www.gbif.org/species/2114926
Arthropoda	Copepoda	Calanoida	Clausocalanidae	Microcalanus	Microcalanus pusillus			Y	7	0.000898096	1	3.23				https://www.gbif.org/species/2114926
Arthropoda	Copepoda	Calanoida	Clausocalanidae	Pseudocalanus	Pseudocalanus acuspes		Y		9	0.000313705	1	3.17				https://www.gbif.org/species/2114923
Arthropoda	Copepoda	Calanoida	Clausocalanidae	Pseudocalanus	Pseudocalanus sp.		Y		2	6.97123e-05	1	3.17
Arthropoda	Copepoda	Harpacticoida	Ectinosomatidae	Bradya	Bradya typica			Y	38	0.00487538	1	8.06				https://www.gbif.org/species/5166008
Arthropoda	Insecta	Diptera	Chironomidae	Chironomus	Chironomus striatipennis	misidentified reference?		Y	7	0.000898096	1	1.61				https://www.gbif.org/species/1450020
Arthropoda	Insecta	Diptera	Chironomidae	nan	NI			Y	15	0.00192449	1	9.68	36.1	4.43	24.97
Arthropoda	Insecta	Diptera	Tabanidae	Tabanus	Tabanus bromius		Y		3	0.000104568	1	1.59				https://www.gbif.org/species/1499099
Arthropoda	Insecta	Lepidoptera	Nymphalidae	Napeogenes	Napeogenes sodalis			Y	4	0.000513198	1	1.61				https://www.gbif.org/species/1895008
Arthropoda	Malacostraca	Amphipoda	nan	nan	NI	Rickettsia-infected?		Y	5691	0.730152	1	90.32	36.1	4.43	24.97
Arthropoda	Malacostraca	Amphipoda	nan	nan	NI	Rickettsia-infected?	Y		18604	0.648464	2	76.19	6.71	6.71	6.71
Arthropoda	Malacostraca	Amphipoda	Pleustidae	Pleusymtes	Pleusymtes glaber		Y		5	0.000174281	1	1.59				https://www.gbif.org/species/2218726
Arthropoda	Thecostraca	Sessilia	Balanidae	Balanus	Balanus balanus		Y		766	0.0266998	1	25.4				https://www.gbif.org/species/2115785
Arthropoda	Thecostraca	Sessilia	Balanidae	Balanus	Balanus balanus			Y	81	0.0103922	1	8.06				https://www.gbif.org/species/2115719
Ascomycota	Eurotiomycetes	Eurotiales	Trichocomaceae	Penicillium	Penicillium spinulosum		Y		2	6.97123e-05	1	1.59				https://www.gbif.org/species/2597887
Ascomycota	Leotiomycetes	Leotiomycetes_order_Incertae_sedis	Leotiomycetes_family_incertae_sedis	Leohumicola	Leohumicola minima		Y		10	0.000348561	1	4.76				https://www.gbif.org/species/2577745
Ascomycota	Leotiomycetes	Leotiomycetes_order_Incertae_sedis	Leotiomycetes_family_incertae_sedis	Leohumicola	Leohumicola minima			Y	2	0.000256599	1	3.23				https://www.gbif.org/species/2577745
Ascomycota	nan	nan	nan	nan	NI		Y		3	0.000104568	1	1.59	40.71	4.43	27.4
Bacillariophyta	Bacillariophyceae	Bacillariales	Bacillariaceae	Fragilariopsis	Fragilariopsis cylindrus		Y		93	0.00324162	1	26.98				https://www.gbif.org/species/2627949
Bacillariophyta	Bacillariophyceae	Bacillariales	Bacillariaceae	Fragilariopsis	Fragilariopsis cylindrus			Y	225	0.0288674	1	53.23				https://www.gbif.org/species/2627949
Bacillariophyta	Bacillariophyceae	Bacillariales	Bacillariaceae	Nitzschia	Nitzschia cf. promare		Y		5135	0.178986	1	60.32
Bacillariophyta	Bacillariophyceae	Bacillariales	Bacillariaceae	Nitzschia	Nitzschia cf. promare			Y	11693	1.5002	2	90.32	11.85	11.85	11.85
Bacillariophyta	Bacillariophyceae	Bacillariales	Bacillariaceae	Pseudo-nitzschia	Pseudo-nitzschia subcurvata		Y		3	0.000104568	1	4.76				https://www.gbif.org/species/7843211
Bacillariophyta	Mediophyceae	Thalassiosirales	Skeletonemataceae	Skeletonema	Skeletonema costatum		Y		25	0.000871403	1	19.05				https://www.gbif.org/species/3193374
Bacillariophyta	Mediophyceae	Thalassiosirales	Skeletonemataceae	Skeletonema	Skeletonema costatum			Y	112	0.0143695	1	46.77				https://www.gbif.org/species/3193374
Bryozoa	Gymnolaemata	Cheilostomatida	Candidae	Scrupocellaria	Scrupocellaria		Y		4	0.000139425	1	3.17
Bryozoa	Gymnolaemata	Cheilostomatida	Candidae	Tricellaria	Tricellaria ternata			Y	3	0.000384898	1	1.61				https://www.gbif.org/species/4985069
Bryozoa	Gymnolaemata	nan	nan	nan	NI		Y		71	0.00247479	2	1.59	40.71	4.43	27.4
Chordata	Actinopterygii	Gadiformes	Gadidae	Boreogadus	Boreogadus saida		Y		2	6.97123e-05	1	3.17				https://www.gbif.org/species/2415752
Chordata	Actinopterygii	Gadiformes	Gadidae	Micromesistius	Micromesistius poutassou		Y		4	0.000139425	1	1.59				https://www.gbif.org/species/2415777
Chordata	Ascidiacea	Phlebobranchia	Ascidiidae	Ascidia	Ascidia callosa		Y		42	0.00146396	1	28.57				https://www.gbif.org/species/2330561
Chordata	Ascidiacea	Phlebobranchia	Ascidiidae	Ascidia	Ascidia callosa			Y	11	0.00141129	1	14.52				https://www.gbif.org/species/2330561
Chordata	Ascidiacea	Stolidobranchia	Pyuridae	Boltenia	Boltenia echinata	OK	Y		23	0.000801691	1	1.59				https://www.gbif.org/species/5200638
Chordata	Ascidiacea	Stolidobranchia	Pyuridae	Halocynthia	Halocynthia pyriformis	OK	Y		16	0.000557698	1	4.76				https://www.gbif.org/species/2331871
Chordata	Ascidiacea	Stolidobranchia	Pyuridae	Halocynthia	Halocynthia pyriformis			Y	6	0.000769796	1	3.23				https://www.gbif.org/species/2331871
Chordata	Aves	Anseriformes	Anatidae	Anser	Anser anser			Y	8	0.0010264	1	1.61				https://www.gbif.org/species/2498036
Chordata	Aves	Charadriiformes	Alcidae	Cepphus	Cepphus grylle			Y	2	0.000256599	1	1.61				https://www.gbif.org/species/2481312
Chordata	Mammalia	Carnivora	Phocidae	Cystophora	Cystophora cristata		Y		2	6.97123e-05	1	1.59				https://www.gbif.org/species/5219378
Chordata	Mammalia	Carnivora	Phocidae	Phoca	Pagophilus groenlandicus		Y		10	0.000348561	1	7.94				https://www.gbif.org/species/2434802
Chordata	Mammalia	Carnivora	Phocidae	Phoca	Pagophilus groenlandicus			Y	2	0.000256599	1	3.23				https://www.gbif.org/species/2434802
Chordata	Mammalia	Primates	Hominidae	Homo	Homo sapiens		Y		262	0.00913231	2	25.4	8.63	8.63	8.63	https://www.gbif.org/species/2436436
Chordata	Mammalia	Primates	Hominidae	Homo	Homo sapiens			Y	27	0.00346408	2	17.74	7.96	7.96	7.96	https://www.gbif.org/species/2436436
Cnidaria	Anthozoa	Actiniaria	Halcampidae	Halcampa	Halcampa sp.	? Possibly H.arctica	Y		7	0.000243993	2	1.59	5.21	5.21	5.21	https://www.gbif.org/species/2257716
Cnidaria	Hydrozoa	Anthoathecata	Boreohydridae	Plotocnide	Plotocnide borealis		Y		17	0.000592554	1	6.35				https://www.gbif.org/species/2265692
Cnidaria	Hydrozoa	Anthoathecata	Boreohydridae	Plotocnide	Plotocnide borealis			Y	14	0.00179619	1	3.23				https://www.gbif.org/species/2265692
Cnidaria	Hydrozoa	Anthoathecata	Corynidae	Sarsia	Sarsia princeps		Y		4	0.000139425	1	3.17				https://www.gbif.org/species/2266258
Cnidaria	Hydrozoa	Anthoathecata	Pandeidae	Catablema	Catablema vesicarium			Y	6	0.000769796	1	1.61				https://www.gbif.org/species/2266340
Cnidaria	Hydrozoa	Anthoathecata	Pandeidae	Halitholus	Halitholus cirratus			Y	368	0.0472142	1	56.45				https://www.gbif.org/species/2266365
Cnidaria	Hydrozoa	Leptothecata	Lafoeidae	Lafoea	Lafoea dumosa		Y		31	0.00108054	2	22.22	7.35	7.35	7.35	https://www.gbif.org/species/2267947
Cnidaria	Hydrozoa	Leptothecata	Lafoeidae	Lafoea	Lafoea dumosa			Y	5	0.000641497	1	1.61				https://www.gbif.org/species/2267947
Cnidaria	Hydrozoa	Leptothecata	Sertulariidae	Symplectoscyphus	Symplectoscyphus tricuspidatus		Y		10	0.000348561	1	6.35				https://www.gbif.org/species/2268703
Cnidaria	Scyphozoa	Semaeostomeae	Cyaneidae	Cyanea	Cyanea sp.	Cyanea sp. RUNNPEC	Y		13	0.00045313	1	6.35
Cnidaria	Scyphozoa	Semaeostomeae	Cyaneidae	Cyanea	Cyanea sp.	Cyanea sp. RUYNKAR	Y		223	0.00777292	1	49.21
Cnidaria	Scyphozoa	Semaeostomeae	Cyaneidae	Cyanea	Cyanea sp.	Cyanea sp. RUYNKAR		Y	18	0.00230939	1	12.9
Cnidaria	Scyphozoa	Semaeostomeae	Ulmaridae	Aurelia	Aurelia aurita			Y	2	0.000256599	1	1.61				https://www.gbif.org/species/2264442
Cnidaria	Staurozoa	Stauromedusae	Lucernariidae	Lucernaria	Lucernaria bathyphila		Y		8	0.000278849	1	3.17				https://www.gbif.org/species/5185460
Cnidaria	Staurozoa	Stauromedusae	Lucernariidae	Lucernaria	Lucernaria bathyphila			Y	17	0.00218109	1	4.84				https://www.gbif.org/species/5185460
Echinodermata	Asteroidea	Paxillosida	Ctenodiscidae	Ctenodiscus	Ctenodiscus crispatus	OK	Y		11	0.000383418	1	4.76				https://www.gbif.org/species/2270545
Echinodermata	Asteroidea	Paxillosida	Ctenodiscidae	Ctenodiscus	Ctenodiscus crispatus			Y	13	0.00166789	1	4.84				https://www.gbif.org/species/2270545
Echinodermata	Echinoidea	Camarodonta	Strongylocentrotidae	Strongylocentrotus	Strongylocentrotus droebachiensis	OK	Y		2	6.97123e-05	1	3.17				https://www.gbif.org/species/2278856
Echinodermata	Echinoidea	Camarodonta	Strongylocentrotidae	Strongylocentrotus	Strongylocentrotus droebachiensis			Y	2	0.000256599	1	1.61				https://www.gbif.org/species/2278856
Echinodermata	Echinoidea	Camarodonta	Strongylocentrotidae	Strongylocentrotus	Strongylocentrotus pallidus	OK	Y		6	0.000209137	1	4.76				https://www.gbif.org/species/2278853
Echinodermata	Holothuroidea	Molpadida	Molpadiidae	Molpadia	Molpadia borealis	OK	Y		4	0.000139425	1	1.59				https://www.gbif.org/species/5188293
Echinodermata	Ophiuroidea	Amphilepidida	Ophiactidae	Ophiopholis	Ophiopholis aculeata			Y	3	0.000384898	1	3.23				https://www.gbif.org/species/2276107
Echinodermata	Ophiuroidea	Ophiacanthida	Ophiacanthidae	Ophiacantha	Ophiacantha bidentata		Y		3	0.000104568	1	1.59				https://www.gbif.org/species/2275058
Echinodermata	Ophiuroidea	Ophiurida	Ophiuridae	Ophiura	Ophiura albida	OK		Y	2	0.000256599	1	1.61				https://www.gbif.org/species/2277002
Haptophyta	Coccolithophyceae	Prymnesiales	Phaeocystaceae	Phaeocystis	Phaeocystis antarctica		Y		391	0.0136288	1	88.89				https://www.gbif.org/species/3202272
Haptophyta	Coccolithophyceae	Prymnesiales	Phaeocystaceae	Phaeocystis	Phaeocystis antarctica			Y	100	0.0128299	1	59.68				https://www.gbif.org/species/3202272
Haptophyta	Prymnesiophyceae	Coccosphaerales	Coccolithaceae	Coccolithus	Coccolithus sp.		Y		1599	0.055735	1	85.71
Haptophyta	Prymnesiophyceae	Coccosphaerales	Coccolithaceae	Coccolithus	Coccolithus sp.			Y	625	0.0801871	1	61.29
Heterokontophyta	nan	nan	nan	nan	NI		Y		89	0.0031022	1	53.97	40.71	4.43	27.4
Heterokontophyta	nan	nan	nan	nan	NI			Y	98	0.0125733	1	62.9	36.1	4.43	24.97
Heterokontophyta	Oomycota	nan	Eurychasmataceae	Eurychasma	Eurychasma dicksonii			Y	23	0.00295089	1	8.06				https://www.gbif.org/species/3203469
Kinorhyncha	Kinorhyncha_incertae_sedis	Cyclorhagida	Echinoderidae	Echinoderes	Echinoderes svetlanae		Y		53	0.00184738	2	9.52	7.64	7.64	7.64	https://www.gbif.org/species/2501473
Mollusca	Bivalvia	Adapedonta	Hiatellidae	Hiatella	Hiatella sp. K			Y	3	0.000384898	1	4.84
Mollusca	Bivalvia	Cardiida	Cardiidae	Ciliatocardium	Ciliatocardium ciliatum		Y		4	0.000139425	1	3.17				https://www.gbif.org/species/4372532
Mollusca	Bivalvia	Cardiida	Cardiidae	Serripes	Serripes groenlandicus		Y		2	6.97123e-05	1	1.59				https://www.gbif.org/species/5189008
Mollusca	Bivalvia	Lucinida	Thyasiridae	Adontorhina	Adontorhina	see Barry & McCormack (2007)	Y		144	0.00501928	1	1.59
Mollusca	Bivalvia	Nuculanida	Yoldiidae	Yoldiella	Yoldiella cf. frigida		Y		3	0.000104568	1	3.17
Mollusca	Bivalvia	Nuculanida	Yoldiidae	Yoldiella	Yoldiella frigida		Y		143	0.00498443	1	14.29				https://www.gbif.org/species/2285556
Mollusca	Bivalvia	Nuculanida	Yoldiidae	Yoldiella	Yoldiella frigida			Y	631	0.0809569	1	6.45				https://www.gbif.org/species/2285556
Mollusca	Bivalvia	Solemyida	Solemyidae	Acharax	Acharax sp.	?possibly Acharax svalbardensis	Y		829	0.0288957	4	47.62	12.86	6.07	8.69
Mollusca	Bivalvia	Solemyida	Solemyidae	Acharax	Acharax sp.			Y	592	0.0759532	2	29.03	6.05	6.05	6.05
Mollusca	Solenogastres	nan	Simrothiellidae	Plawenia	Plawenia	Clusters with Siboglinidae. Contamination?	Y		197	0.00686666	1	1.59				https://www.gbif.org/species/4357584
Nematoda	Chromadorea	Monhysterida	Linhomoeidae	Terschellingia	Terschellingia longicaudata	may represent several spp	Y		626868	21.8502	11	68.25	20.18	3.58	11.65	https://www.gbif.org/species/2280177
Nematoda	Chromadorea	Monhysterida	Linhomoeidae	Terschellingia	Terschellingia longicaudata			Y	88079	11.3005	4	38.71	13.17	5.54	9.28	https://www.gbif.org/species/2280177
Nematoda	Chromadorea	Monhysterida	Sphaerolaimidae	Parasphaerolaimus	Parasphaerolaimus paradoxus	? Questionable reference ID	Y		8462	0.294953	1	17.46				https://www.gbif.org/species/4348559
Nematoda	Chromadorea	Monhysterida	Sphaerolaimidae	Parasphaerolaimus	Parasphaerolaimus paradoxus			Y	426	0.0546555	1	11.29				https://www.gbif.org/species/4348559
Nemertea	Hoplonemertea	Monostilifera	nan	nan	Monostilifera sp.	see Kvist et al 2015	Y		2001	0.0697471	1	3.17	40.71	4.43	27.4
Nemertea	Hoplonemertea	Monostilifera	nan	nan	Monostilifera sp.			Y	59	0.00756966	1	3.23	36.1	4.43	24.97
Nemertea	Palaeonemertea	nan	Cephalothricidae	Cephalothrix	Cephalothrix iwatai	see Chernyshev AW 2013	Y		1824	0.0635776	1	12.7				https://www.gbif.org/species/8774966
Nemertea	Palaeonemertea	nan	Cephalothricidae	Cephalothrix	Cephalothrix iwatai			Y	8707	1.1171	1	3.23				https://www.gbif.org/species/8774966
Ochrophyta	Phaeophyceae	Ectocarpales	Acinetosporaceae	Acinetosporaceae_gen	Acinetosporaceae_gen sp. 1AP2016		Y		352	0.0122694	1	46.03
Ochrophyta	Phaeophyceae	Ectocarpales	Acinetosporaceae	Acinetosporaceae_gen	Acinetosporaceae_gen sp. 3AP-2016		Y		306	0.010666	1	58.73
Ochrophyta	Phaeophyceae	Ectocarpales	Acinetosporaceae	Acinetosporaceae_gen	Acinetosporaceae_gen sp. 3AP-2016			Y	169	0.0216826	1	50
Ochrophyta	Phaeophyceae	Ectocarpales	Acinetosporaceae	Pylaiella	Pylaiella washingtoniensis		Y		4271	0.148871	1	84.13				https://www.gbif.org/species/105148733
Ochrophyta	Phaeophyceae	Ectocarpales	Dictyosiphonaceae	Dictyosiphon	Dictyosiphon foeniculaceus		Y		46	0.00160338	1	25.4				https://www.gbif.org/species/7847644
Ochrophyta	Phaeophyceae	Ectocarpales	Dictyosiphonaceae	Dictyosiphon	Dictyosiphon sp. 1GWS			Y	5	0.000641497	1	4.84
Ochrophyta	Phaeophyceae	Ectocarpales	Ectocarpaceae	Streblonema	Streblonema sp. 4GWS		Y		23	0.000801691	1	11.11
Ochrophyta	Phaeophyceae	Ectocarpales	Elachistaceae	Leptonematella	Leptonematella fasciculata			Y	703	0.0901945	1	59.68				https://www.gbif.org/species/3198508
Ochrophyta	Phaeophyceae	Ectocarpales	Scytosiphonaceae	Petalonia	Petalonia filiformis		Y		29	0.00101083	1	15.87				https://www.gbif.org/species/3197918
Ochrophyta	Phaeophyceae	Ectocarpales	Striariaceae	Stictyosiphon	Stictyosiphon tortilis		Y		150	0.00522842	1	38.1				https://www.gbif.org/species/3199185
Ochrophyta	Phaeophyceae	Laminariales	Laminariaceae	Laminaria	Laminaria digitata		Y		163	0.00568155	1	17.46				https://www.gbif.org/species/5422479
Ochrophyta	Phaeophyceae	Laminariales	Laminariaceae	Laminaria	Laminaria digitata			Y	51	0.00654327	1	25.81				https://www.gbif.org/species/5422479
Ochrophyta	Phaeophyceae	Laminariales	Laminariaceae	Saccharina	Saccharina latissima		Y		18	0.000627411	1	11.11				https://www.gbif.org/species/4377207
Ochrophyta	Phaeophyceae	Laminariales	Laminariaceae	Saccharina	Saccharina latissima			Y	10	0.00128299	1	11.29				https://www.gbif.org/species/4377207
Ochrophyta	Phaeophyceae	Sphacelariales	Sphacelariaceae	Battersia	Battersia arctica		Y		24	0.000836547	1	12.7				https://www.gbif.org/species/7770301
Ochrophyta	Phaeophyceae	Sphacelariales	Sphacelariaceae	Chaetopteris	Chaetopteris plumosa		Y		548	0.0191012	1	47.62				https://www.gbif.org/species/3200730
Ochrophyta	Phaeophyceae	Sphacelariales	Sphacelariaceae	Chaetopteris	Chaetopteris plumosa			Y	299	0.0383615	1	59.68				https://www.gbif.org/species/3200730
Ochrophyta	Phaeothamniophyceae	Phaeothamniales	Phaeosaccionaceae	Phaeosaccion	Phaeosaccion collinsii		Y		71	0.00247479	1	7.94				https://www.gbif.org/species/3195362
Ochrophyta	Phaeothamniophyceae	Phaeothamniales	Phaeosaccionaceae	Phaeosaccion	Phaeosaccion collinsii			Y	27	0.00346408	1	8.06				https://www.gbif.org/species/3195362
Ochrophyta	Phaeothamniophyceae	Phaeothamniales	Phaeosaccionaceae	Phaeosaccion	Phaeosaccion sp. 2collinsii		Y		53	0.00184738	2	19.05	6.85	6.85	6.85
Ochrophyta	Phaeothamniophyceae	Phaeothamniales	Phaeosaccionaceae	Phaeosaccion	Phaeosaccion sp. 2collinsii			Y	7	0.000898096	1	8.06
Platyhelminthes	Turbellaria	Acoela	Haploposthiidae	Haploposthia	Haploposthia rubra		Y		26	0.00090626	1	1.59				https://www.gbif.org/species/2499014
Porifera	Demospongiae	Poecilosclerida	Acarnidae	Iophon	Iophon sp. 1 PRT-2020		Y		10	0.000348561	1	3.17
Porifera	Demospongiae	Suberitida	Suberitidae	Plicatellopsis	Plicatellopsis fragilis		Y		5	0.000174281	1	3.17				https://www.gbif.org/species/2251083
Porifera	nan	nan	nan	nan	NI		Y		22220	0.774503	1	88.89	40.71	4.43	27.4
Porifera	nan	nan	nan	nan	NI			Y	61519	7.89285	1	95.16	36.1	4.43	24.97
Priapulida	Priapulimorpha	Priapulimorphida	Priapulidae	Priapulus	Priapulus caudatus	OK		Y	41	0.00526027	1	3.23				https://www.gbif.org/species/2501343
Proteobacteria	Alphaproteobacteria	Rhizobiales	Bradyrhizobiaceae	Bradyrhizobium	Bradyrhizobium japonicum			Y	3	0.000384898	1	4.84				https://www.gbif.org/species/3221032
Pyrrophycophyta	Dinophyceae	Gonyaulacales	Goniodomataceae	Alexandrium	Alexandrium tamarense		Y		6	0.000209137	1	6.35				https://www.gbif.org/species/7632200
Pyrrophycophyta	Dinophyceae	Gonyaulacales	Goniodomataceae	Alexandrium	Alexandrium tamarense			Y	5	0.000641497	1	3.23				https://www.gbif.org/species/7632200
Pyrrophycophyta	Dinophyceae	Gymnodiniales	Gymnodiniaceae	Amphidinium	Amphidinium mootonorum		Y		7	0.000243993	1	7.94				https://www.gbif.org/species/7560832
Pyrrophycophyta	Dinophyceae	Gymnodiniales	Gymnodiniaceae	Amphidinium	Amphidinium mootonorum			Y	12	0.00153959	1	11.29				https://www.gbif.org/species/7560832
Pyrrophycophyta	Dinophyceae	nan	nan	nan	NI		Y		35821	1.24858	8	98.41	40.71	4.43	27.4
Pyrrophycophyta	Dinophyceae	nan	nan	nan	NI			Y	15872	2.03637	7	100	36.1	4.43	24.97
Rhodophyta	Florideophyceae	Acrochaetiales	Acrochaetiaceae	Grania	Grania efflorescens		Y		7	0.000243993	1	3.17				https://www.gbif.org/species/5278534
Rhodophyta	Florideophyceae	Acrochaetiales	Rhodochortonaceae	Rhodochorton	Rhodochorton sp. 1SJuan			Y	4	0.000513198	1	1.61
Rhodophyta	Florideophyceae	Ceramiales	Delesseriaceae	Phycodrys	Phycodrys rubens			Y	3	0.000384898	1	1.61				https://www.gbif.org/species/9087373
Rhodophyta	Florideophyceae	Ceramiales	Rhodomelaceae	Rhodomela	Rhodomela lycopodioides			Y	33	0.00423388	1	1.61				https://www.gbif.org/species/2659854
Rhodophyta	Florideophyceae	Ceramiales	Rhodomelaceae	Savoiea	Savoiea arctica		Y		10	0.000348561	1	6.35				https://www.gbif.org/species/10587588
Rhodophyta	Florideophyceae	Ceramiales	Wrangeliaceae	Ptilota	Ptilota serrata			Y	2	0.000256599	1	3.23				https://www.gbif.org/species/2656694
Rhodophyta	Florideophyceae	Hapalidiales	Hapalidiaceae	Clathromorphum	Clathromorphum compactum		Y		6	0.000209137	1	4.76				https://www.gbif.org/species/2655497
Rhodophyta	Florideophyceae	Hapalidiales	Hapalidiaceae	Leptophytum	Leptophytum laeve		Y		2	6.97123e-05	1	1.59				https://www.gbif.org/species/2654437
Rhodophyta	Florideophyceae	Hapalidiales	Hapalidiaceae	Lithothamnion	Lithothamnion glaciale		Y		71	0.00247479	1	11.11				https://www.gbif.org/species/2655370
Rhodophyta	Florideophyceae	Hapalidiales	Hapalidiaceae	Lithothamnion	Lithothamnion glaciale			Y	7	0.000898096	1	1.61				https://www.gbif.org/species/2655370
Rhodophyta	Florideophyceae	Hapalidiales	Hapalidiaceae	Lithothamnion	Lithothamnion lemoineae		Y		65	0.00226565	1	20.63				https://www.gbif.org/species/2655318
Rhodophyta	Florideophyceae	Hapalidiales	Hapalidiaceae	Lithothamnion	Lithothamnion lemoineae			Y	32	0.00410558	1	20.97				https://www.gbif.org/species/2655318
Rhodophyta	Florideophyceae	Hapalidiales	Hapalidiaceae	Phymatolithon	Phymatolithon		Y		9	0.000313705	1	11.11
Rhodophyta	Florideophyceae	Hildenbrandiales	Hildenbrandiaceae	Hildenbrandia	Hildenbrandia sp. 7GWS		Y		2	6.97123e-05	1	1.59
Rhodophyta	Florideophyceae	Palmariales	Meiodiscaceae	Rubrointrusa	Rubrointrusa membranacea		Y		2	6.97123e-05	1	1.59				https://www.gbif.org/species/5823575
Rhodophyta	Florideophyceae	Palmariales	Meiodiscaceae	Rubrointrusa	Rubrointrusa membranacea			Y	3	0.000384898	1	1.61				https://www.gbif.org/species/5823575
Rhodophyta	Florideophyceae	Palmariales	Palmariaceae	Devaleraea	Devaleraea ramentacea		Y		2	6.97123e-05	1	1.59				https://www.gbif.org/species/2668599
Rhodophyta	Florideophyceae	Palmariales	Palmariaceae	Palmaria	Palmaria palmata			Y	4	0.000513198	1	3.23				https://www.gbif.org/species/5279679
Rhodophyta	Florideophyceae	Palmariales	Rhodothamniellaceae	Rhodothamniella	Rhodothamniella floridula		Y		66	0.00230051	1	14.29				https://www.gbif.org/species/2668632
Rhodophyta	Florideophyceae	Palmariales	Rhodothamniellaceae	Rhodothamniella	Rhodothamniella floridula			Y	48	0.00615837	1	4.84				https://www.gbif.org/species/2668632
Sipuncula	Sipunculidea	Golfingiida	Golfingiidae	Golfingia	Golfingia margaritacea	OK	Y		12	0.000418274	1	7.94				https://www.gbif.org/species/2509754
