# Supplementary material for: Benthic invertebrates in Svalbard fjords—when metabarcoding does not outperform traditional biodiversity assessment
Source: PeerJ. 2022 Nov 17;10:e14321. doi: 10.7717/peerj.14321 (PMC9676020; doi:10.7717/peerj.14321)
Supplement: Supplemental Information 4 — Raw data from metabarcoding sediment samples from 0–0.5 cm depth. [file peerj-10-14321-s004.csv]

id	rank	scientific_name	best_identity	superkingdom_name	kingdom_name	phylum_name	class_name	order_name	family_name	genus_name	species	best_match	species_list	taxid	Ma2018109_EB1_121120	Ma2018109_EB1_301020	Ma2018109_EB2_121120	Ma2018109_EB2_131120	Ma2018109_R1846_147_5cm	Ma2018109_R1846_151_5cm	Ma2018109_R1846_153_5cm	Ma2018109_R1846_155_5cm	Ma2018109_R1846_164_1_5cm	Ma2018109_R1846_164_2_5cm	Ma2018109_R1846_164_3_5cm	Ma2018109_R1846_164_4_5cm	Ma2018109_R1846_164_5_5cm	Ma2018109_R1869_189_5cm	Ma2018109_R1869_191_5cm	Ma2018109_R1869_192_5cm	Ma2018109_R1869_193_1_5cm	Ma2018109_R1869_193_2_5cm	Ma2018109_R1869_193_3_5cm	Ma2018109_R1869_193_4_5cm	Ma2018109_R1869_193_5_5cm	Ma2018109_R1869_194_5cm	Ma2018109_R1870_197_5cm	Ma2018109_R1870_200_1_5cm	Ma2018109_R1870_202_B_5cm	Ma2018109_R1870_204_1_5cm	Ma2018109_R1870_204_2_5cm	Ma2018109_R1870_204_3_5cm	Ma2018109_R1870_204_4_5cm	Ma2018109_R1870_204_5_5cm	Ma2018109_R1872_202_A_5cm	Ma2018109_R1872_208_1_5cm	Ma2018109_R1872_209_1_5cm	Ma2018109_R1872_210_1_5cm	Ma2018109_R1872_211_1_5cm
MSfe_002198988	superkingdom	Eukaryota	0.782208588957055									ONT132-08		2759	0	0	0	0	0	0	0	0	0	0	0	0	0	0	0	0	0	0	0	0	0	0	0	0	0	0	0	0	0	0	0	0	0	0	0
MSfe_002650085	superkingdom	Eukaryota	0.798165137614679									OOMYA157-07		2759	0	0	0	0	0	0	0	0	0	0	0	0	0	0	0	0	0	0	0	0	0	0	0	0	0	0	0	0	0	0	0	0	0	0	0
MSfe_003813074	superkingdom	Eukaryota	0.742331288343558									GBMLS5603-09		2759	0	0	0	0	0	0	0	0	0	0	0	0	0	0	0	0	0	0	0	0	0	0	0	0	0	0	0	0	0	0	0	0	0	0	0
MSfe_003822981	superkingdom	Eukaryota	0.771084337349398									MRD001-08		2759	0	0	0	0	0	0	0	0	0	0	0	0	0	0	0	0	0	0	0	0	0	0	0	0	0	0	0	0	0	0	0	0	0	0	0
MSfe_000272075	superkingdom	Eukaryota	0.807453416149068									GBSP8800-13		2759	0	0	0	0	0	0	0	0	0	0	0	2	0	0	0	0	0	0	0	0	0	0	0	0	0	0	0	0	0	0	0	0	0	0	0
MSfe_000387505	superkingdom	Eukaryota	0.556451612903226									GBMIN147-12		2759	0	0	0	0	0	0	0	0	0	0	0	0	0	0	0	1	0	0	0	0	0	0	0	0	0	0	0	0	0	0	0	0	0	0	0
MSfe_000446306	superkingdom	Eukaryota	0.551630434782609									GBMIN082-12		2759	0	0	0	0	0	0	0	0	0	0	0	0	0	0	0	0	2	0	0	0	0	0	0	0	0	0	0	0	0	0	0	0	0	0	0
MSfe_000488698	superkingdom	Eukaryota	0.64819944598338									DINOB724-08		2759	0	0	0	0	0	0	0	0	0	0	0	0	0	0	0	0	1	0	0	0	0	0	0	0	0	0	0	1	0	0	0	0	0	0	0
MSfe_000517971	superkingdom	Eukaryota	0.664772727272727									DINO247-07		2759	0	0	0	0	0	0	0	0	0	0	0	0	0	0	0	0	0	2	0	0	0	0	0	0	0	0	0	0	0	0	0	0	0	0	0
MSfe_000603921	superkingdom	Eukaryota	0.5420054200542									DINO409-07		2759	0	0	0	0	0	0	0	0	0	0	0	0	0	0	0	0	0	0	2	0	0	0	0	0	0	0	0	0	0	0	0	0	0	0	0
MSfe_000644434	superkingdom	Eukaryota	0.767584097859327									DQ915601		2759	0	0	0	0	0	0	0	0	0	0	0	0	0	0	0	0	0	0	1	0	0	0	0	1	0	0	0	0	0	0	0	0	0	0	0
MSfe_000645901	superkingdom	Eukaryota	0.730886850152905									GBMLG7384-09		2759	0	0	0	0	0	0	0	0	0	0	0	0	0	0	0	0	0	0	0	2	0	0	0	0	0	0	0	0	0	0	0	0	0	0	0
MSfe_000676017	superkingdom	Eukaryota	0.564864864864865									CNPKF2383-14	Katelysia hiantina| Prorocentrum micans| Paphia textile| Prumna arctica| Ciona intestinalis| Prorocentrum dentatum| Eimeria sp. Phasianus colchicus/24-6.10-s3| Scaptomyza hamata| Centrodontus atlas	2759	0	0	0	0	0	0	0	0	0	0	0	0	0	0	0	0	0	0	0	2	0	0	0	0	0	0	0	0	0	0	0	0	0	0	0
MSfe_000704674	superkingdom	Eukaryota	0.654069767441861									HG793046		2759	0	0	0	0	0	0	0	0	0	0	0	0	0	0	0	0	0	0	0	2	0	0	0	0	0	0	0	0	0	0	0	0	0	0	0
MSfe_000717315	superkingdom	Eukaryota	0.654494382022472									AB049708		2759	0	0	0	0	0	0	0	0	0	0	0	0	0	0	0	0	0	0	0	0	2	0	0	0	0	0	0	0	0	0	0	0	0	0	0
MSfe_000721767	superkingdom	Eukaryota	0.548476454293629									GBMIN116-12		2759	0	0	0	0	0	0	0	0	0	0	0	0	0	0	0	0	0	0	0	0	2	0	0	0	0	0	0	0	0	0	0	0	0	0	0
MSfe_000770153	superkingdom	Eukaryota	0.53185595567867									SSFDA1302-14		2759	0	0	0	0	0	0	0	0	0	0	0	0	0	0	0	0	0	0	0	0	1	0	0	0	0	0	0	0	0	0	0	0	0	0	0
MSfe_000777710	superkingdom	Eukaryota	0.548648648648649									GBCH2399-08		2759	0	0	0	0	0	0	0	0	0	0	0	0	0	0	0	0	0	0	0	0	0	1	0	0	0	0	0	0	0	0	0	0	0	0	0
MSfe_000823997	superkingdom	Eukaryota	0.696428571428571									FJ858268		2759	0	0	0	0	0	0	0	0	0	0	0	0	0	0	0	0	0	0	0	0	0	0	2	0	0	0	0	0	0	0	0	0	0	0	0
MSfe_000887364	superkingdom	Eukaryota	0.657458563535912									EF036582		2759	0	0	0	0	0	0	0	0	0	0	0	0	0	0	0	0	0	0	0	0	0	0	2	0	0	0	0	0	0	0	0	0	0	0	0
MSfe_000925294	superkingdom	Eukaryota	0.633689839572192									DINO241-07		2759	0	0	0	0	0	0	0	0	0	0	0	0	0	0	0	0	0	0	0	0	0	0	0	1	0	0	1	0	0	0	0	0	0	0	0
MSfe_000941308	superkingdom	Eukaryota	0.807453416149068									OOMYA016-07		2759	0	0	0	0	0	0	0	0	0	0	0	0	0	0	0	0	0	0	0	0	0	0	0	1	0	0	0	0	0	0	0	0	0	0	0
MSfe_000976133	superkingdom	Eukaryota	0.787692307692308									GBCI0716-06		2759	0	0	0	0	0	0	0	0	0	0	0	0	0	0	0	0	0	0	0	0	0	0	0	0	1	0	0	0	0	0	0	0	0	0	0
MSfe_001081383	superkingdom	Eukaryota	0.666666666666667									FJ236398		2759	0	0	0	0	0	0	0	0	0	0	0	0	0	0	0	0	0	0	0	0	0	0	0	0	0	0	0	2	0	0	0	0	0	0	0
MSfe_001129282	superkingdom	Eukaryota	0.542780748663102									DINO409-07		2759	0	0	0	0	0	0	0	0	0	0	0	0	0	0	0	0	0	0	0	0	0	0	0	0	0	0	0	0	0	2	0	0	0	0	0
MSfe_001145714	superkingdom	Eukaryota	0.553524804177546									CNPKF2435-14		2759	0	0	0	0	0	0	0	0	0	0	0	0	0	0	0	0	0	0	0	0	0	0	0	0	0	0	0	0	0	2	0	0	0	0	0
MSfe_001228439	superkingdom	Eukaryota	0.692537313432836									FJ858268		2759	0	0	0	0	0	0	0	0	0	0	0	0	0	0	0	0	0	0	0	0	0	0	0	0	0	0	0	0	0	0	0	2	0	0	0
MSfe_001402261	superkingdom	Eukaryota	0.651933701657459									DINOB724-08		2759	0	0	0	0	0	0	0	0	0	0	0	0	0	0	0	0	0	0	0	0	0	0	0	0	0	0	0	0	0	0	0	0	1	0	0
MSfe_001413949	superkingdom	Eukaryota	0.757575757575758									INV171-13		2759	0	0	0	0	0	0	0	0	0	0	0	0	0	0	0	0	0	0	0	0	0	0	0	0	0	0	0	0	0	0	0	0	0	2	0
MSfe_001418524	superkingdom	Eukaryota	0.53887399463807									GBMIN074-12		2759	0	0	0	0	0	0	0	0	0	0	0	0	0	0	0	0	0	0	0	0	0	0	0	0	0	0	0	0	0	0	0	0	0	2	0
MSfe_001429058	superkingdom	Eukaryota	0.715568862275449									DSASE429-08		2759	0	0	0	0	0	0	0	0	0	0	0	0	0	0	0	0	0	0	0	0	0	0	0	0	0	0	0	0	0	0	0	0	0	2	0
MSfe_001438347	superkingdom	Eukaryota	0.785714285714286									DNATR1954-13		2759	0	0	0	0	0	0	0	0	0	0	0	0	0	0	0	0	0	0	0	0	0	0	0	0	0	0	0	0	0	0	0	0	0	2	0
MSfe_001463548	superkingdom	Eukaryota	0.551282051282051									DINO409-07	Rhyacodriloides abyssalis| Kryptoperidinium foliaceum| Bestiolina similis	2759	0	0	0	0	0	0	0	0	0	0	0	0	0	0	0	0	0	0	0	0	0	0	0	0	0	0	0	0	0	0	0	0	0	1	0
MSfe_001532778	superkingdom	Eukaryota	0.650837988826816									DINOB724-08		2759	0	0	0	0	0	0	0	0	0	0	0	0	0	0	0	0	0	0	0	0	0	0	0	0	0	0	0	0	0	0	0	0	0	0	1
MSfe_001634553	superkingdom	Eukaryota	0.664739884393064									X56015		2759	0	0	0	0	0	0	0	0	0	0	0	0	0	0	0	0	0	0	0	0	0	0	0	0	0	0	0	0	0	0	0	0	0	0	0
MSfe_001647911	superkingdom	Eukaryota	0.692307692307692									GBCPH0022-06		2759	0	0	0	0	0	0	0	0	0	0	0	0	0	0	0	0	0	0	0	0	0	0	0	0	0	0	0	0	0	0	0	0	0	0	0
MSfe_001660184	superkingdom	Eukaryota	0.693009118541033									GBCPH0022-06		2759	0	0	0	0	0	0	0	0	0	0	0	0	0	0	0	0	0	0	0	0	0	0	0	0	0	0	0	0	0	0	0	0	0	0	0
MSfe_001723440	superkingdom	Eukaryota	0.81619937694704									HE862401		2759	0	0	0	0	0	0	0	0	0	0	0	0	0	0	0	0	0	0	0	0	0	0	0	0	0	0	0	0	0	0	0	0	0	0	0
MSfe_001749687	superkingdom	Eukaryota	0.540540540540541									CNBRM787-14		2759	0	0	0	0	0	0	0	0	0	0	0	0	0	0	0	0	0	0	0	0	0	0	0	0	0	0	0	0	0	0	0	0	0	0	0
MSfe_001759419	superkingdom	Eukaryota	0.767080745341615									KC608264		2759	0	0	0	0	0	0	0	0	0	0	0	0	0	0	0	0	0	0	0	0	0	0	0	0	0	0	0	0	0	0	0	0	0	0	0
MSfe_001769002	superkingdom	Eukaryota	0.550649350649351									DINO409-07	Eimeria zuernii| Rhyacodriloides abyssalis| Kryptoperidinium foliaceum| Bestiolina similis	2759	0	0	0	0	0	0	0	0	0	0	0	0	0	0	0	0	0	0	0	0	0	0	0	0	0	0	0	0	0	0	0	0	0	0	0
MSfe_001843969	superkingdom	Eukaryota	0.549865229110512									GBGC8088-09		2759	0	0	0	0	0	0	0	0	0	0	0	0	0	0	0	0	0	0	0	0	0	0	0	0	0	0	0	0	0	0	0	0	0	0	0
MSfe_001865257	superkingdom	Eukaryota	0.548556430446194									DINO409-07	Eimeria zuernii| Rhyacodriloides abyssalis| Kryptoperidinium foliaceum| Bestiolina similis| Polytomella sp. Pringsheim 198.80	2759	0	0	0	0	0	0	0	0	0	0	0	0	0	0	0	0	0	0	0	0	0	0	0	0	0	0	0	0	0	0	0	0	0	0	0
MSfe_001894803	superkingdom	Eukaryota	0.550913838120104									CNBRM787-14		2759	0	0	0	0	0	0	0	0	0	0	0	0	0	0	0	0	0	0	0	0	0	0	0	0	0	0	0	0	0	0	0	0	0	0	0
MSfe_001918493	superkingdom	Eukaryota	0.802431610942249									JF414565		2759	0	0	0	0	0	0	0	0	0	0	0	0	0	0	0	0	0	0	0	0	0	0	0	0	0	0	0	0	0	0	0	0	0	0	0
MSfe_001944294	superkingdom	Eukaryota	0.779141104294479									GBSP4681-12		2759	0	0	0	0	0	0	0	0	0	0	0	0	0	0	0	0	0	0	0	0	0	0	0	0	0	0	0	0	0	0	0	0	0	0	0
MSfe_001962340	superkingdom	Eukaryota	0.553133514986376									GBAH4505-09		2759	0	0	0	0	0	0	0	0	0	0	0	0	0	0	0	0	0	0	0	0	0	0	0	0	0	0	0	0	0	0	0	0	0	0	0
MSfe_002315687	superkingdom	Eukaryota	0.696165191740413									GBA10024-13		2759	0	0	0	0	0	0	0	0	0	0	0	0	0	0	0	0	0	0	0	0	0	0	0	0	0	0	0	0	0	0	0	0	0	0	0
MSfe_002536708	superkingdom	Eukaryota	0.576086956521739									DINO1024-08		2759	0	0	0	0	0	0	0	0	0	0	0	0	0	0	0	0	0	0	0	0	0	0	0	0	0	0	0	0	0	0	0	0	0	0	0
MSfe_002576513	superkingdom	Eukaryota	0.709039548022599									GBGCA4723-13		2759	0	0	0	0	0	0	0	0	0	0	0	0	0	0	0	0	0	0	0	0	0	0	0	0	0	0	0	0	0	0	0	0	0	0	0
MSfe_003342075	superkingdom	Eukaryota	0.776073619631902									GBMLG3302-07		2759	0	0	0	0	0	0	0	0	0	0	0	0	0	0	0	0	0	0	0	0	0	0	0	0	0	0	0	0	0	0	0	0	0	0	0
MSfe_003380346	superkingdom	Eukaryota	0.703030303030303									AMNHI593-12		2759	0	0	0	0	0	0	0	0	0	0	0	0	0	0	0	0	0	0	0	0	0	0	0	0	0	0	0	0	0	0	0	0	0	0	0
MSfe_003486578	superkingdom	Eukaryota	0.550964187327824									CNPKF2435-14		2759	0	0	0	0	0	0	0	0	0	0	0	0	0	0	0	0	0	0	0	0	0	0	0	0	0	0	0	0	0	0	0	0	0	0	0
MSfe_003536284	superkingdom	Eukaryota	0.551546391752577									DINO409-07	Rhyacodriloides abyssalis| Kryptoperidinium foliaceum| Bestiolina similis	2759	0	0	0	0	0	0	0	0	0	0	0	0	0	0	0	0	0	0	0	0	0	0	0	0	0	0	0	0	0	0	0	0	0	0	0
MSfe_003546873	superkingdom	Eukaryota	0.55									CNBRM787-14		2759	0	0	0	0	0	0	0	0	0	0	0	0	0	0	0	0	0	0	0	0	0	0	0	0	0	0	0	0	0	0	0	0	0	0	0
MSfe_003551930	superkingdom	Eukaryota	0.752321981424149									SWRCB259-08		2759	0	0	0	0	0	0	0	0	0	0	0	0	0	0	0	0	0	0	0	0	0	0	0	0	0	0	0	0	0	0	0	0	0	0	0
MSfe_003566745	superkingdom	Eukaryota	0.645533141210375									HG793046		2759	0	0	0	0	0	0	0	0	0	0	0	0	0	0	0	0	0	0	0	0	0	0	0	0	0	0	0	0	0	0	0	0	0	0	0
MSfe_003586366	superkingdom	Eukaryota	0.667597765363129									EF036582		2759	0	0	0	0	0	0	0	0	0	0	0	0	0	0	0	0	0	0	0	0	0	0	0	0	0	0	0	0	0	0	0	0	0	0	0
MSfe_003706583	superkingdom	Eukaryota	0.728658536585366									KC218391		2759	0	0	0	0	0	0	0	0	0	0	0	0	0	0	0	0	0	0	0	0	0	0	0	0	0	0	0	0	0	0	0	0	0	0	0
MSfe_003709002	superkingdom	Eukaryota	0.656891495601173									HG793048		2759	0	0	0	0	0	0	0	0	0	0	0	0	0	0	0	0	0	0	0	0	0	0	0	0	0	0	0	0	0	0	0	0	0	0	0
MSfe_003734264	superkingdom	Eukaryota	0.558201058201058									CNPKF2383-14		2759	0	0	0	0	0	0	0	0	0	0	0	0	0	0	0	0	0	0	0	0	0	0	0	0	0	0	0	0	0	0	0	0	0	0	0
MSfe_003750499	superkingdom	Eukaryota	0.664788732394366									EF434617		2759	0	0	0	0	0	0	0	0	0	0	0	0	0	0	0	0	0	0	0	0	0	0	0	0	0	0	0	0	0	0	0	0	0	0	0
MSfe_003767221	superkingdom	Eukaryota	0.551020408163265									DINO409-07	Eimeria zuernii| Rhyacodriloides abyssalis| Kryptoperidinium foliaceum| Bestiolina similis	2759	0	0	0	0	0	0	0	0	0	0	0	0	0	0	0	0	0	0	0	0	0	0	0	0	0	0	0	0	0	0	0	0	0	0	0
MSfe_003804135	superkingdom	Eukaryota	0.552197802197802									GBSP4463-12		2759	0	0	0	0	0	0	0	0	0	0	0	0	0	0	0	0	0	0	0	0	0	0	0	0	0	0	0	0	0	0	0	0	0	0	0
MSfe_003811601	superkingdom	Eukaryota	0.690909090909091									FJ858268		2759	0	0	0	0	0	0	0	0	0	0	0	0	0	0	0	0	0	0	0	0	0	0	0	0	0	0	0	0	0	0	0	0	0	0	0
MSfe_003933510	superkingdom	Eukaryota	0.806853582554517									AB675082		2759	0	0	0	0	0	0	0	0	0	0	0	0	0	0	0	0	0	0	0	0	0	0	0	0	0	0	0	0	0	0	0	0	0	0	0
MSfe_003956701	superkingdom	Eukaryota	0.544270833333333									DINO409-07		2759	0	0	0	0	0	0	0	0	0	0	0	0	0	0	0	0	0	0	0	0	0	0	0	0	0	0	0	0	0	0	0	0	0	0	0
MSfe_004013022	superkingdom	Eukaryota	0.646551724137931									FJ236419		2759	0	0	0	0	0	0	0	0	0	0	0	0	0	0	0	0	0	0	0	0	0	0	0	0	0	0	0	0	0	0	0	0	0	0	0
MSfe_004063547	superkingdom	Eukaryota	0.846875									AB706215		2759	0	0	0	0	0	0	0	0	0	0	0	0	0	0	0	0	0	0	0	0	0	0	0	0	0	0	0	0	0	0	0	0	0	0	0
MSfe_000014755	superkingdom	Eukaryota	0.662790697674419									HM117020		2759	0	0	0	0	1	0	0	0	0	0	0	0	0	0	0	0	0	2	0	0	0	0	0	0	0	0	0	0	0	0	0	0	0	0	0
MSfe_000397001	superkingdom	Eukaryota	0.556728232189974									GBCMD2349-08		2759	0	0	0	0	0	0	0	0	0	0	0	0	0	0	0	3	0	0	0	0	0	0	0	0	0	0	0	0	0	0	0	0	0	0	0
MSfe_000551999	superkingdom	Eukaryota	0.786585365853659									GBCI0728-06		2759	0	0	0	0	0	0	0	0	0	0	0	0	0	0	0	0	0	1	0	0	0	0	0	0	0	0	0	2	0	0	0	0	0	0	0
MSfe_000677725	superkingdom	Eukaryota	0.540760869565217									DINO409-07		2759	0	0	0	0	0	0	0	0	0	0	0	0	0	0	0	0	0	0	0	3	0	0	0	0	0	0	0	0	0	0	0	0	0	0	0
MSfe_000691418	superkingdom	Eukaryota	0.553246753246753									CNPKF2435-14		2759	0	0	0	0	0	0	0	0	0	0	0	0	0	0	0	0	0	0	0	1	0	0	0	0	0	0	0	0	0	0	0	0	0	0	0
MSfe_000907687	superkingdom	Eukaryota	0.698507462686567									FJ858268		2759	0	0	0	0	0	0	0	0	0	0	0	0	0	0	0	0	0	0	0	0	0	0	0	1	0	0	0	0	0	0	0	0	0	0	0
MSfe_000951311	superkingdom	Eukaryota	0.562666666666667									GBAH7179-13		2759	0	0	0	0	0	0	0	0	0	0	0	0	0	0	0	0	0	0	0	0	0	0	0	1	0	0	0	0	0	0	0	2	0	0	0
MSfe_000960599	superkingdom	Eukaryota	0.809968847352025									MRD053-08		2759	0	0	0	0	0	0	0	0	0	0	0	0	0	0	0	0	0	0	0	0	0	0	0	0	3	0	0	0	0	0	0	0	0	0	0
MSfe_001213565	superkingdom	Eukaryota	0.794392523364486									ECHUB161-11		2759	0	0	0	0	0	0	0	0	0	0	0	0	0	0	0	0	0	0	0	0	0	0	0	0	0	0	0	0	0	0	3	0	0	0	0
MSfe_001257578	superkingdom	Eukaryota	0.666666666666667									X56015		2759	0	0	0	0	0	0	0	0	0	0	0	0	0	0	0	0	0	0	0	0	0	0	0	0	0	0	0	0	0	0	0	1	0	0	0
MSfe_001261483	superkingdom	Eukaryota	0.784848484848485									GBSP10198-13		2759	0	0	0	0	0	0	0	0	0	0	0	0	0	0	0	0	0	0	0	0	0	0	0	0	0	0	0	0	0	0	0	1	0	0	0
MSfe_001414668	superkingdom	Eukaryota	0.641666666666667									DINOB724-08		2759	0	0	0	0	0	0	0	0	0	0	0	0	0	0	0	0	0	0	0	0	0	0	0	0	0	0	0	0	0	0	0	0	0	3	0
MSfe_001538759	superkingdom	Eukaryota	0.804281345565749									MT491716		2759	0	0	0	0	0	0	0	0	0	0	0	0	0	0	0	0	0	0	0	0	0	0	0	0	0	0	0	0	0	0	0	0	0	0	1
MSfe_001591250	superkingdom	Eukaryota	0.67877094972067									GBCPH0022-06		2759	0	0	0	0	0	0	0	0	0	0	0	0	0	0	0	0	0	0	0	0	0	0	0	0	0	0	0	0	0	0	0	0	0	0	0
MSfe_001643850	superkingdom	Eukaryota	0.787234042553192									OOMYA411-07		2759	0	0	0	0	0	0	0	0	0	0	0	0	0	0	0	0	0	0	0	0	0	0	0	0	0	0	0	0	0	0	0	0	0	0	0
MSfe_001745098	superkingdom	Eukaryota	0.561170212765957									SSGBB1831-14		2759	0	0	0	0	0	0	0	0	0	0	0	0	0	0	0	0	0	0	0	0	0	0	0	0	0	0	0	0	0	0	0	0	0	0	0
MSfe_001771834	superkingdom	Eukaryota	0.793939393939394									NEOGA150-10		2759	0	0	0	0	0	0	0	0	0	0	0	0	0	0	0	0	0	0	0	0	0	0	0	0	0	0	0	0	0	0	0	0	0	0	0
MSfe_001835545	superkingdom	Eukaryota	0.656509695290859									DINOB724-08		2759	0	0	0	0	0	0	0	0	0	0	0	0	0	0	0	0	0	0	0	0	0	0	0	0	0	0	0	0	0	0	0	0	0	0	0
MSfe_001921610	superkingdom	Eukaryota	0.764179104477612									MUSH107-07		2759	0	0	0	0	0	0	0	0	0	0	0	0	0	0	0	0	0	0	0	0	0	0	0	0	0	0	0	0	0	0	0	0	0	0	0
MSfe_003154321	superkingdom	Eukaryota	0.653631284916201									EF036582		2759	0	0	0	0	0	0	0	0	0	0	0	0	0	0	0	0	0	0	0	0	0	0	0	0	0	0	0	0	0	0	0	0	0	0	0
MSfe_003574291	superkingdom	Eukaryota	0.785932721712538									SSBAD4048-12		2759	0	0	0	0	0	0	0	0	0	0	0	0	0	0	0	0	0	0	0	0	0	0	0	0	0	0	0	0	0	0	0	0	0	0	0
MSfe_003791179	superkingdom	Eukaryota	0.698507462686567									GBCPH0022-06		2759	0	0	0	0	0	0	0	0	0	0	0	0	0	0	0	0	0	0	0	0	0	0	0	0	0	0	0	0	0	0	0	0	0	0	0
MSfe_003827644	superkingdom	Eukaryota	0.677611940298507									X56015		2759	0	0	0	0	0	0	0	0	0	0	0	0	0	0	0	0	0	0	0	0	0	0	0	0	0	0	0	0	0	0	0	0	0	0	0
MSfe_004101005	superkingdom	Eukaryota	0.796296296296296									JF414570		2759	0	0	0	0	1	0	0	0	0	0	0	0	0	0	0	0	0	0	0	0	0	0	0	0	0	0	0	0	0	0	0	0	0	0	0
MSfe_000040612	superkingdom	Eukaryota	0.788059701492537									HYDRA007-13		2759	0	0	0	0	1	0	0	0	0	0	0	0	0	0	0	0	0	0	0	0	0	0	0	0	0	0	0	0	0	0	0	0	0	0	0
MSfe_001432827	superkingdom	Eukaryota	0.798780487804878									GBSP1216-06		2759	0	0	0	0	0	0	0	0	0	0	0	0	0	0	0	0	0	0	0	0	0	1	0	0	0	0	0	0	0	0	0	0	0	1	0
MSfe_001488375	superkingdom	Eukaryota	0.824074074074074									OOMYA390-07		2759	0	0	0	0	0	0	0	0	0	0	0	0	0	0	0	0	0	0	0	0	0	0	0	0	0	0	0	0	0	0	0	0	0	1	0
MSfe_002948753	superkingdom	Eukaryota	0.826498422712934									AB706234		2759	0	0	0	0	0	0	0	0	0	0	0	0	0	0	0	0	0	0	0	0	0	0	0	0	0	0	0	0	0	0	0	0	0	0	0
MSfe_003287465	superkingdom	Eukaryota	0.800613496932515									RBNII098-13		2759	0	0	0	0	0	0	0	0	0	0	0	0	0	0	0	0	0	0	0	0	0	0	0	0	0	0	0	0	0	0	0	0	0	0	0
MSfe_000285971	superkingdom	Eukaryota	0.641025641025641									DINOB271-08		2759	0	0	0	0	0	0	0	0	0	0	0	0	0	2	0	0	0	0	0	0	0	0	0	0	0	0	0	0	0	0	1	0	0	0	0
MSfe_000307238	superkingdom	Eukaryota	0.55026455026455									GBCI991-08		2759	0	0	0	0	0	0	0	0	0	0	0	0	0	4	0	0	0	0	0	0	0	0	0	0	0	0	0	0	0	0	0	0	0	0	0
MSfe_000318263	superkingdom	Eukaryota	0.775147928994083									HBSSC097-09		2759	0	0	0	0	0	0	0	0	0	0	0	0	0	1	0	0	0	1	0	0	0	0	0	0	0	0	0	2	0	0	0	0	0	0	0
MSfe_000402003	superkingdom	Eukaryota	0.840625									OOMYA419-07		2759	0	0	0	0	0	0	0	0	0	0	0	0	0	0	0	1	0	0	0	0	0	0	0	0	0	0	0	0	0	0	0	0	0	0	0
MSfe_000622611	superkingdom	Eukaryota	0.555256064690027									CNPKF2435-14		2759	0	0	0	0	0	0	0	0	0	0	0	0	0	0	0	0	0	0	1	0	0	0	0	0	0	0	0	0	0	0	0	0	0	0	0
MSfe_000637364	superkingdom	Eukaryota	0.791925465838509									KC911835		2759	0	0	0	0	0	0	0	0	0	0	0	0	0	0	0	0	0	0	3	0	0	0	0	1	0	0	0	0	0	0	0	0	0	0	0
MSfe_000676297	superkingdom	Eukaryota	0.644508670520231									FJ236419		2759	0	0	0	0	0	0	0	0	0	0	0	0	0	0	0	0	0	0	0	4	0	0	0	0	0	0	0	0	0	0	0	0	0	0	0
MSfe_000774140	superkingdom	Eukaryota	0.820433436532508									GBMLH0574-06		2759	0	0	0	0	0	0	0	0	0	0	0	0	0	0	0	0	0	0	0	0	0	4	0	0	0	0	0	0	0	0	0	0	0	0	0
MSfe_000961551	superkingdom	Eukaryota	0.555263157894737									CNPKF2383-14		2759	0	0	0	0	0	0	0	0	0	0	0	0	0	0	0	0	0	0	0	0	0	0	0	0	4	0	0	0	0	0	0	0	0	0	0
MSfe_001956046	superkingdom	Eukaryota	0.811145510835913									EU856801		2759	0	0	0	0	0	0	0	0	0	0	0	0	0	0	0	0	0	0	0	0	0	0	0	0	0	0	0	0	0	0	0	0	0	0	0
MSfe_002076372	superkingdom	Eukaryota	0.791277258566978									AY561977		2759	0	0	0	0	0	0	0	0	0	0	0	0	0	0	0	0	0	0	0	0	0	0	0	0	0	0	0	0	0	0	0	0	0	0	0
MSfe_002115278	superkingdom	Eukaryota	0.693877551020408									FJ858268		2759	0	0	0	0	0	0	0	0	0	0	0	0	0	0	0	0	0	0	0	0	0	0	0	0	0	0	0	0	0	0	0	0	0	0	0
MSfe_002145849	superkingdom	Eukaryota	0.678466076696165									FJ416603	Trypanosoma rangeli| Abbottella moreletiana| Candalides erinus| Hickmania troglodytes| Torymus sinensis| Bodo saltans| Candalides geminus| Angomonas deanei| Strigomonas oncopelti| Leishmania donovani	2759	0	0	0	0	0	0	0	0	0	0	0	0	0	0	0	0	0	0	0	0	0	0	0	0	0	0	0	0	0	0	0	0	0	0	0
MSfe_002225671	superkingdom	Eukaryota	0.623978201634877									DINOB724-08		2759	0	0	0	0	0	0	0	0	0	0	0	0	0	0	0	0	0	0	0	0	0	0	0	0	0	0	0	0	0	0	0	0	0	0	0
MSfe_003203452	superkingdom	Eukaryota	0.551532033426184									GBMLS1514-06		2759	0	0	0	0	0	0	0	0	0	0	0	0	0	0	0	0	0	0	0	0	0	0	0	0	0	0	0	0	0	0	0	0	0	0	0
MSfe_003563939	superkingdom	Eukaryota	0.793846153846154									GBCI0396-06		2759	0	0	0	0	0	0	0	0	0	0	0	0	0	0	0	0	0	0	0	0	0	0	0	0	0	0	0	0	0	0	0	0	0	0	0
MSfe_003651305	superkingdom	Eukaryota	0.803076923076923									GBSP4672-12		2759	0	0	0	0	0	0	0	0	0	0	0	0	0	0	0	0	0	0	0	0	0	0	0	1	0	0	0	0	0	0	0	0	0	0	0
MSfe_000206744	superkingdom	Eukaryota	0.836990595611285									AB706243		2759	0	0	0	0	0	0	1	0	0	0	0	0	0	0	0	0	0	0	0	0	0	0	0	0	0	0	0	0	0	0	0	0	0	0	0
MSfe_000235256	superkingdom	Eukaryota	0.821875									FJ042918		2759	0	0	0	0	0	0	1	0	0	0	0	0	0	0	0	0	0	0	1	0	0	0	0	0	0	0	0	0	0	0	0	0	0	1	1
MSfe_001421808	superkingdom	Eukaryota	0.81619937694704									GBSP4667-12		2759	0	0	0	0	0	0	0	0	0	0	0	0	0	0	0	0	0	0	0	0	0	0	0	1	0	0	0	0	0	0	0	0	0	2	0
MSfe_001477271	superkingdom	Eukaryota	0.705714285714286									EF036569		2759	0	0	0	0	0	0	0	0	0	0	0	0	0	0	0	0	0	0	0	0	0	0	0	0	0	0	0	0	0	0	0	0	0	1	0
MSfe_001660803	superkingdom	Eukaryota	0.849056603773585									JN050306		2759	0	0	0	0	0	0	0	0	0	0	0	0	0	0	0	0	0	0	0	0	0	0	0	0	0	0	0	0	0	0	0	0	0	0	0
MSfe_001749769	superkingdom	Eukaryota	0.809815950920245									AM076980		2759	0	0	0	0	0	0	0	0	0	0	0	0	0	0	0	0	0	0	0	0	0	0	0	0	0	0	0	0	0	0	0	0	0	0	0
MSfe_002467351	superkingdom	Eukaryota	0.790769230769231									GBSP10190-13		2759	0	0	0	0	0	0	0	0	0	0	0	0	0	0	0	0	0	0	0	0	0	0	0	0	0	0	0	0	0	0	0	0	0	0	0
MSfe_000012423	superkingdom	Eukaryota	0.739393939393939									GBA21372-14		2759	0	0	0	0	4	0	0	0	0	0	0	0	1	0	0	0	0	0	0	0	0	0	0	0	0	0	0	0	0	0	0	0	0	0	0
MSfe_000741770	superkingdom	Eukaryota	0.552356020942408									DINO1176-08		2759	0	0	0	0	0	0	0	0	0	0	0	0	0	0	0	0	0	0	0	0	5	0	0	0	0	0	0	0	0	0	0	0	0	0	0
MSfe_000772948	superkingdom	Eukaryota	0.669590643274854									EF036568		2759	0	0	0	0	0	0	0	0	0	0	0	0	0	0	0	0	0	0	0	0	0	1	0	0	0	0	0	0	0	0	0	0	0	0	0
MSfe_000913540	superkingdom	Eukaryota	0.577348066298343									HY082-07		2759	0	0	0	0	0	0	0	0	0	0	0	0	0	0	0	0	0	0	0	0	0	0	0	5	0	0	0	0	0	0	0	0	0	0	0
MSfe_001180457	superkingdom	Eukaryota	0.777777777777778									AB706230		2759	0	0	0	0	0	0	0	0	0	0	0	0	0	0	0	0	0	0	0	0	0	0	0	0	0	0	0	0	0	1	0	0	0	0	0
MSfe_001269530	superkingdom	Eukaryota	0.690690690690691									GBCPH0022-06		2759	0	0	0	0	0	0	0	0	0	0	0	0	0	0	0	0	0	0	0	0	0	0	0	0	0	0	0	0	0	0	0	1	0	0	0
MSfe_001295787	superkingdom	Eukaryota	0.545219638242894									DINO409-07		2759	0	0	0	0	0	0	0	0	0	0	0	0	0	0	0	0	0	0	0	0	0	0	0	0	0	0	0	0	0	0	0	1	0	0	0
MSfe_001506402	superkingdom	Eukaryota	0.770897832817337									FN557063		2759	0	0	0	0	0	0	0	0	0	0	0	0	0	0	0	0	0	0	0	0	0	0	0	0	0	0	0	0	0	0	0	0	0	1	0
MSfe_002073368	superkingdom	Eukaryota	0.554621848739496									GBMIN073-12		2759	0	0	0	0	0	0	0	0	0	0	0	0	0	0	0	0	0	0	0	0	0	0	0	0	0	0	0	0	0	0	0	0	0	0	0
MSfe_002379897	superkingdom	Eukaryota	0.778461538461538									GBSP10125-13		2759	0	0	0	0	0	0	0	0	0	0	0	0	0	0	0	0	0	0	0	0	0	0	0	0	0	0	0	0	0	0	0	0	0	0	0
MSfe_002672173	superkingdom	Eukaryota	0.682584269662921									EF514771		2759	0	0	0	0	0	0	0	0	0	0	0	0	0	0	0	0	0	0	0	0	0	0	0	0	0	0	0	0	0	0	0	0	0	0	0
MSfe_002714763	superkingdom	Eukaryota	0.737654320987654									SWRCB279-08		2759	0	0	0	0	0	0	0	0	0	0	0	0	0	0	0	0	0	0	0	0	0	0	0	0	0	0	0	0	0	0	0	0	0	0	0
MSfe_000063838	superkingdom	Eukaryota	0.8									PORBC075-12		2759	0	0	0	0	0	4	0	0	0	0	0	0	0	0	0	0	0	0	0	0	0	0	0	0	0	0	0	0	0	0	0	0	0	0	0
MSfe_000074548	superkingdom	Eukaryota	0.81733746130031									FN546814		2759	0	0	0	0	0	2	0	0	0	0	0	0	0	0	0	0	0	0	0	0	0	0	0	0	0	0	0	0	0	0	0	0	0	0	0
MSfe_000390732	superkingdom	Eukaryota	0.789634146341463									GQ119950		2759	0	0	0	0	0	0	0	0	0	0	0	0	0	0	0	1	0	0	0	0	0	0	0	0	0	0	0	0	0	0	0	0	0	0	0
MSfe_001333069	superkingdom	Eukaryota	0.81039755351682									NATMERTZ26SVA		2759	0	0	0	0	0	0	0	0	0	0	0	0	0	0	0	0	0	0	0	0	0	0	0	0	0	0	0	0	0	0	0	0	1	0	0
MSfe_000515446	superkingdom	Eukaryota	0.79320987654321									FJ151420		2759	0	0	0	0	0	0	0	0	0	0	0	0	0	0	0	0	0	5	0	0	0	0	0	0	0	0	0	0	0	0	0	0	0	0	0
MSfe_000824380	superkingdom	Eukaryota	0.809230769230769									GBSP4675-12		2759	0	0	0	0	0	0	0	0	0	0	0	0	0	0	0	0	0	0	0	0	0	0	3	0	0	0	0	0	0	0	0	0	0	0	0
MSfe_001070833	superkingdom	Eukaryota	0.803076923076923									AM921843		2759	0	0	0	0	1	0	0	0	0	0	0	0	0	0	0	0	0	0	0	0	0	0	0	0	0	0	0	5	0	0	0	0	0	0	0
MSfe_001423547	superkingdom	Eukaryota	0.772727272727273									NRMMC177-10		2759	0	0	0	0	0	0	0	0	0	0	0	0	0	0	0	0	0	0	0	0	0	0	0	0	0	0	0	0	0	0	0	0	0	4	0
MSfe_001452356	superkingdom	Eukaryota	0.539473684210526									SSFDA1302-14		2759	0	0	0	0	0	0	0	0	0	0	0	0	0	0	0	0	0	0	0	0	0	0	0	0	0	0	0	0	0	0	0	0	0	5	0
MSfe_001539133	superkingdom	Eukaryota	0.687861271676301									AB000122		2759	0	0	0	0	0	0	0	0	0	0	0	0	0	0	0	0	0	0	0	0	0	0	0	0	0	0	0	0	0	0	0	0	0	0	6
MSfe_001540596	superkingdom	Eukaryota	0.653521126760563									DINOB724-08		2759	0	0	0	0	0	0	0	0	0	0	0	0	0	0	0	0	0	0	0	0	0	0	0	0	0	0	0	0	0	0	0	0	0	0	1
MSfe_003489198	superkingdom	Eukaryota	0.567934782608696									GBAH7161-13		2759	0	0	0	0	0	0	0	0	0	0	0	0	0	0	0	0	0	0	0	0	0	0	0	0	0	0	0	0	0	0	0	0	0	0	0
MSfe_000935023	superkingdom	Eukaryota	0.725146198830409									GBCMA0121-06	Scopelocheirus schellenbergi| Gammarus komareki| Helminthocladia hudsonii| Eurythenes gryllus	2759	0	0	0	0	0	0	0	0	0	0	0	0	0	0	0	0	0	0	0	0	0	0	0	4	0	0	0	0	0	0	0	0	0	3	0
MSfe_003534927	superkingdom	Eukaryota	0.813664596273292									PORBC026-12		2759	0	0	0	0	0	0	0	0	0	0	0	0	0	0	0	0	0	0	0	0	0	0	0	0	0	0	0	0	0	0	0	0	0	0	0
MSfe_000620659	superkingdom	Eukaryota	0.641618497109827									KF419217		2759	0	0	0	0	0	0	0	0	0	0	0	0	0	0	0	0	0	0	1	0	1	0	2	0	0	0	0	0	0	0	0	0	0	0	0
MSfe_000736050	superkingdom	Eukaryota	0.811320754716981									CYTC5761-12		2759	0	0	0	0	0	0	0	0	0	0	0	0	0	0	0	1	0	0	0	0	4	0	0	0	0	0	0	0	0	1	0	0	0	0	0
MSfe_000967741	superkingdom	Eukaryota	0.543010752688172									DINO409-07		2759	0	0	0	0	0	0	0	0	0	0	0	0	0	0	0	0	0	0	0	0	0	0	0	0	1	0	0	0	0	0	0	0	0	0	0
MSfe_001210834	superkingdom	Eukaryota	0.695014662756598									HE610721		2759	0	0	0	0	0	0	0	0	0	0	0	0	0	0	0	0	0	1	0	0	0	0	0	0	0	0	0	0	0	0	4	0	0	0	0
MSfe_001962341	superkingdom	Eukaryota	0.547169811320755									DINO409-07		2759	0	0	0	0	0	0	0	0	0	0	0	0	0	0	0	0	0	0	0	0	0	1	0	1	0	0	0	0	0	0	0	0	0	0	0
MSfe_002454022	superkingdom	Eukaryota	0.771604938271605									LOBO017-12		2759	0	0	0	0	0	0	0	0	0	0	0	0	0	0	0	0	0	0	0	0	0	0	0	0	0	0	0	0	0	0	0	0	0	0	0
MSfe_003152138	superkingdom	Eukaryota	0.678362573099415									GBCPH0022-06		2759	0	0	0	0	0	0	0	0	0	0	0	0	0	0	0	0	0	0	0	0	0	0	0	0	0	0	0	0	0	0	0	0	0	0	0
MSfe_004116496	superkingdom	Eukaryota	0.792569659442725									JF414536		2759	0	0	0	0	0	0	0	0	0	0	0	0	0	0	0	0	0	0	0	0	0	0	0	0	0	0	0	0	0	0	0	0	0	0	0
MSfe_003609542	superkingdom	Eukaryota	0.791411042944785									OOMYA265-07		2759	0	0	0	0	0	0	0	0	0	0	0	0	0	0	0	0	0	0	0	0	0	0	0	0	0	0	0	0	0	0	0	0	0	0	0
MSfe_000660851	superkingdom	Eukaryota	0.794561933534743									EU350520		2759	0	0	0	0	0	0	0	0	0	0	0	0	0	0	0	0	0	0	0	1	0	0	0	0	0	0	0	0	0	0	0	0	0	0	0
MSfe_000860356	superkingdom	Eukaryota	0.69054441260745									MIONT118-09		2759	0	0	0	0	0	0	0	0	0	0	0	0	0	0	0	0	0	0	0	0	0	0	2	0	0	0	0	0	0	0	0	0	0	0	0
MSfe_001866384	superkingdom	Eukaryota	0.754545454545455									MIONB252-10		2759	0	0	0	0	0	0	0	0	0	0	0	0	0	0	0	0	0	0	0	0	0	0	0	0	0	0	0	0	0	0	0	0	0	0	0
MSfe_002209611	superkingdom	Eukaryota	0.577656675749319									DINOB656-08		2759	0	0	0	0	0	0	0	0	0	0	0	0	0	0	0	0	0	0	0	0	0	0	0	0	0	0	0	0	0	0	0	0	0	0	0
MSfe_002470042	superkingdom	Eukaryota	0.7									GBCPH0022-06		2759	0	0	0	0	0	0	0	0	0	0	0	0	0	0	0	0	0	0	0	0	0	0	0	0	0	0	0	0	0	0	0	0	1	0	0
MSfe_002645488	superkingdom	Eukaryota	0.691842900302115									FJ858268		2759	0	0	0	0	0	0	0	0	0	0	0	0	0	0	0	0	0	0	0	0	0	0	0	0	0	0	0	0	0	0	0	0	0	0	0
MSfe_001650896	superkingdom	Eukaryota	0.833333333333333									JQ354725		2759	0	0	0	0	0	0	0	0	0	0	0	0	0	0	0	0	0	0	0	0	0	0	0	0	0	0	0	0	0	0	0	0	0	0	0
MSfe_000764816	superkingdom	Eukaryota	0.825545171339564									BOLD_ER_01	Canistrocarpus cervicornis| Vesicularia dubyana| Dictyota dichotoma| Dictyota pulchella| Leotiomycetes sp. bc_besc_833f| Proselachista taeniiformis| Leathesia difformis| Colpomenia sp. 1WA| Colpomenia peregrina| Ectocarpus fasciculatus	2759	0	0	0	0	0	0	0	0	0	0	0	0	0	0	0	2	0	0	0	0	6	0	0	0	0	0	0	0	0	0	0	0	0	0	0
MSfe_001762577	superkingdom	Eukaryota	0.693693693693694									GBCPH0022-06		2759	0	0	0	0	0	0	0	0	0	0	0	0	0	0	0	0	0	0	0	0	0	0	0	0	0	0	0	0	0	0	0	0	0	0	4
MSfe_003475782	superkingdom	Eukaryota	0.574229691876751									GBAH7161-13		2759	0	0	0	0	0	0	0	0	0	0	0	0	0	0	0	0	0	0	0	0	0	0	0	0	0	0	0	0	0	0	0	0	0	0	0
MSfe_003551536	superkingdom	Eukaryota	0.557103064066852									CNPKF2435-14		2759	0	0	0	0	0	0	0	0	0	0	0	0	0	0	0	0	0	0	0	0	0	0	0	0	0	0	0	0	0	0	0	0	0	0	0
MSfe_001884123	superkingdom	Eukaryota	0.79320987654321									OOMYA1590-08		2759	0	0	0	0	0	0	0	0	0	0	0	0	0	0	0	1	0	0	1	0	2	0	0	0	0	0	0	0	0	0	0	0	0	0	0
MSfe_001051221	superkingdom	Eukaryota	0.834890965732087									OOMYA1793-08		2759	0	0	0	0	0	0	0	0	0	0	0	0	0	0	0	0	0	0	0	0	0	0	0	0	0	0	0	6	0	0	0	0	1	0	0
MSfe_001577175	superkingdom	Eukaryota	0.752293577981651									FLFIV071-14		2759	0	0	0	0	0	0	0	0	0	0	0	0	0	0	0	0	0	0	0	0	0	0	0	0	0	0	0	0	0	0	0	0	0	0	3
MSfe_002160952	superkingdom	Eukaryota	0.825688073394495									GU071844		2759	0	0	0	0	0	0	0	0	0	0	0	0	0	0	0	0	0	0	0	0	0	0	0	0	0	0	0	0	0	0	0	0	0	0	0
MSfe_000345141	superkingdom	Eukaryota	0.743975903614458									SWRCB728-08		2759	0	0	0	0	0	0	0	0	0	0	0	0	0	0	0	9	0	1	0	0	0	0	0	0	0	0	0	0	0	0	0	0	0	0	0
MSfe_001618482	superkingdom	Eukaryota	0.69208211143695									GBCPH0022-06		2759	0	0	0	0	0	0	0	0	0	0	0	0	0	0	0	0	0	0	0	0	0	0	0	0	0	0	0	0	0	0	0	0	0	0	0
MSfe_001857611	superkingdom	Eukaryota	0.811728395061728									FR774194		2759	0	0	0	0	0	0	0	0	0	0	0	0	0	0	0	0	0	0	0	0	0	0	0	0	0	0	0	0	0	0	0	1	0	0	0
MSfe_001860181	superkingdom	Eukaryota	0.697604790419162									GQ120016		2759	0	0	0	0	0	0	0	0	0	0	0	0	0	0	0	0	0	0	0	0	0	0	0	0	0	0	0	0	0	0	0	0	0	1	0
MSfe_002190949	superkingdom	Eukaryota	0.809230769230769									OOMYA1424-08		2759	0	0	0	0	0	0	0	0	0	0	0	0	0	0	0	0	0	0	0	0	0	0	2	1	0	0	0	0	0	2	0	0	0	0	0
MSfe_002425844	superkingdom	Eukaryota	0.769230769230769									AB491629	Pycnococcus provasolii| Philine amabilis| Turritella terebra| Pseudoscourfieldia marina	2759	0	0	0	0	0	0	0	0	0	0	0	0	0	0	0	0	0	0	0	0	0	0	0	0	0	0	0	0	0	0	0	0	0	0	0
MSfe_001112934	superkingdom	Eukaryota	0.698170731707317									FJ858268		2759	0	0	0	0	0	0	0	0	0	0	0	0	0	0	0	0	0	0	0	0	0	0	0	0	0	0	0	0	0	11	0	0	0	0	0
MSfe_001566804	superkingdom	Eukaryota	0.729970326409496									AB083725		2759	0	0	0	0	0	0	0	0	0	0	0	0	0	0	0	0	0	0	0	0	0	0	0	0	0	0	0	0	0	0	0	0	0	0	8
MSfe_001824116	superkingdom	Eukaryota	0.751533742331288									DBCOI_000000244		2759	0	0	0	0	0	0	0	0	0	0	0	0	0	0	0	0	0	0	0	0	0	0	0	0	0	0	0	0	0	0	0	0	0	0	0
MSfe_003538566	superkingdom	Eukaryota	0.55256064690027									GBCDA424-12		2759	0	0	0	0	4	0	0	0	0	0	0	0	0	0	0	0	0	0	0	0	0	0	0	0	0	0	0	0	0	0	0	0	0	0	0
MSfe_003698871	superkingdom	Eukaryota	0.563829787234043									CNPKF2383-14		2759	0	0	0	0	0	0	2	0	0	0	0	0	0	0	0	0	0	0	0	0	0	0	0	0	0	0	0	0	0	0	0	0	0	0	0
MSfe_004070010	superkingdom	Eukaryota	0.69774011299435									EF036569		2759	0	0	0	0	0	0	0	0	0	0	0	0	0	0	0	0	0	1	0	0	0	1	0	0	0	0	0	0	0	0	0	0	0	1	0
MSfe_001309473	superkingdom	Eukaryota	0.790625									GBCI0714-06		2759	0	0	0	0	0	0	0	0	0	0	0	0	0	0	0	0	0	0	1	0	0	0	0	0	0	0	0	0	0	0	0	0	3	0	0
MSfe_000609312	superkingdom	Eukaryota	0.827692307692308									GBMLM0350-06		2759	0	0	0	0	0	0	0	0	0	0	0	0	0	0	0	0	0	0	1	0	0	0	0	1	0	0	0	0	0	0	0	1	0	1	0
MSfe_004145579	superkingdom	Eukaryota	0.781538461538462									AF402141		2759	0	0	0	0	0	0	0	0	0	0	0	0	0	0	0	0	0	0	0	0	0	0	0	0	0	0	0	0	0	0	0	0	0	0	0
MSfe_000522749	superkingdom	Eukaryota	0.665722379603399									EF036582		2759	0	0	0	0	0	0	0	0	0	0	0	0	0	0	0	0	0	10	0	0	0	0	0	0	0	0	0	0	0	0	0	0	0	0	0
MSfe_001960290	superkingdom	Eukaryota	0.695522388059701									FJ858268		2759	0	0	0	0	0	0	0	0	0	0	0	0	0	0	0	0	0	0	0	0	0	0	0	0	0	0	0	0	0	0	0	0	0	1	0
MSfe_003654555	superkingdom	Eukaryota	0.557065217391304									CNPKF2383-14		2759	0	0	0	0	0	0	0	0	0	0	0	0	0	0	0	0	0	0	0	0	0	0	0	0	0	0	0	0	0	0	0	0	0	0	0
MSfe_000163926	superkingdom	Eukaryota	0.794392523364486									GQ119976		2759	0	0	0	0	0	0	2	0	0	0	0	0	0	0	0	1	0	0	1	0	1	0	0	1	0	0	0	0	0	0	0	0	0	2	0
MSfe_000354137	superkingdom	Eukaryota	0.81055900621118									KJ183093		2759	0	0	0	0	0	0	1	0	0	0	0	0	0	0	0	6	0	0	0	0	0	0	0	0	0	0	0	0	0	0	0	0	0	0	0
MSfe_000521077	superkingdom	Eukaryota	0.808641975308642									HQ667981		2759	0	0	0	0	0	0	0	0	0	0	0	0	0	0	0	0	0	4	0	0	3	0	0	0	0	0	0	0	0	0	0	0	0	0	0
MSfe_000277281	superkingdom	Eukaryota	0.560773480662983									GBMH7507-09		2759	0	0	0	0	0	0	0	0	0	0	0	0	11	0	0	0	0	0	0	0	0	0	0	0	0	0	0	0	0	0	0	0	0	0	0
MSfe_000348903	superkingdom	Eukaryota	0.693877551020408									EU126141		2759	0	0	0	0	0	0	0	0	0	0	0	0	0	0	0	2	0	0	3	0	0	0	0	0	0	0	0	8	0	0	0	0	0	0	0
MSfe_000238726	superkingdom	Eukaryota	0.790769230769231									AB000208		2759	0	0	0	0	0	0	1	0	0	0	0	0	0	0	0	0	1	0	4	0	2	0	0	0	2	0	0	0	0	0	0	0	0	0	0
MSfe_000996229	superkingdom	Eukaryota	0.548387096774194									GBMLS1514-06		2759	0	0	0	0	0	0	0	0	0	0	0	0	0	0	0	0	0	0	0	0	0	0	0	0	0	0	14	0	0	0	0	0	0	0	0
MSfe_001806828	superkingdom	Eukaryota	0.790769230769231									KF955266		2759	0	0	0	0	0	0	0	0	0	0	0	0	0	0	0	0	0	0	0	0	0	0	0	0	0	0	0	0	0	0	0	2	0	0	0
MSfe_002895162	superkingdom	Eukaryota	0.734939759036145									OGLA054-09		2759	0	0	0	0	0	0	0	0	0	0	0	0	0	0	0	0	0	0	0	0	0	0	0	2	0	0	0	0	0	0	0	0	0	0	0
MSfe_000152568	superkingdom	Eukaryota	0.744615384615385									HF562258		2759	0	0	0	0	0	0	3	0	0	0	0	0	0	0	0	0	0	0	5	0	0	0	1	0	0	0	0	0	0	6	0	0	0	0	0
MSfe_001275577	superkingdom	Eukaryota	0.542105263157895									GBAP1624-12		2759	0	0	0	0	0	0	0	0	0	0	0	0	0	0	0	7	0	0	0	0	0	0	0	0	0	0	0	0	0	2	0	1	0	0	0
MSfe_002433174	superkingdom	Eukaryota	0.763803680981595									BGIB159-12		2759	0	0	0	0	0	0	0	0	0	0	0	0	0	0	0	0	0	0	0	0	0	0	0	0	0	0	0	0	0	0	0	0	0	0	0
MSfe_001610111	superkingdom	Eukaryota	0.743827160493827									CERIT019-10		2759	0	0	0	0	0	0	0	0	0	0	0	0	0	0	0	0	0	0	0	0	0	0	0	0	0	0	0	0	0	0	0	0	0	3	0
MSfe_000004259	superkingdom	Eukaryota	0.786144578313253									GBCI2270-13		2759	0	0	0	0	7	0	2	0	0	0	0	0	0	0	1	5	0	0	0	0	0	0	0	0	0	0	0	0	0	0	0	0	0	0	0
MSfe_000102809	superkingdom	Eukaryota	0.564986737400531									GBAH7161-13		2759	0	0	0	0	0	4	0	0	0	0	0	0	0	0	0	0	6	0	0	0	0	0	0	1	2	0	0	0	0	0	0	0	0	0	0
MSfe_001822078	superkingdom	Eukaryota	0.554347826086957									CNPKF2435-14		2759	0	0	0	0	0	0	0	0	0	0	0	0	0	0	0	0	0	0	0	0	0	0	0	0	0	0	0	0	0	0	0	1	0	0	0
MSfe_001843550	superkingdom	Eukaryota	0.763636363636364									MRD071-08		2759	0	0	0	0	0	0	0	0	0	0	0	0	0	0	0	0	0	0	0	0	0	0	0	0	0	0	0	0	0	0	0	0	0	0	0
MSfe_000915125	superkingdom	Eukaryota	0.834375									KF923746		2759	0	0	0	0	0	4	0	0	0	0	0	0	0	0	0	0	0	0	1	0	0	0	0	2	0	0	0	9	0	0	0	0	0	0	0
MSfe_001861844	superkingdom	Eukaryota	0.927215189873418									FJ859351	Ascidia ahodori| Mantoniella squamata| Micromonas commoda| Ostreococcus tauri| Micromonas pusilla| Mesostigma viride	2759	0	0	0	0	0	0	0	0	0	0	0	0	0	0	0	1	0	1	0	0	0	0	0	0	0	0	0	0	0	0	0	1	0	0	1
MSfe_001051198	superkingdom	Eukaryota	0.820987654320988									AM286310		2759	0	0	0	0	0	0	0	0	0	0	0	0	0	0	0	0	0	0	0	0	0	0	0	0	0	0	0	14	0	0	0	0	0	0	0
MSfe_000317724	superkingdom	Eukaryota	0.657303370786517									EF434617		2759	0	0	0	0	0	0	1	0	0	0	0	0	0	1	0	0	0	0	0	0	0	0	0	1	0	0	0	0	0	0	0	6	0	0	0
MSfe_000732573	superkingdom	Eukaryota	0.771341463414634									GBSP4660-12		2759	0	0	0	0	0	0	0	0	0	0	0	0	0	0	0	0	0	0	0	0	9	0	0	0	0	0	0	0	0	0	0	1	1	1	0
MSfe_003483671	superkingdom	Eukaryota	0.790769230769231									EF426549		2759	0	0	0	0	0	5	0	0	0	0	0	0	0	0	0	6	0	1	0	0	0	0	0	0	0	0	0	0	0	0	0	0	0	0	0
MSfe_000580319	superkingdom	Eukaryota	0.789473684210526									CYTC4444-12		2759	0	0	0	0	0	0	0	0	0	0	0	0	0	0	0	0	0	0	5	0	1	0	0	3	0	0	0	0	0	0	0	0	0	0	0
MSfe_003608150	superkingdom	Eukaryota	0.550561797752809									GBEH2848-09		2759	0	0	0	0	0	0	0	0	0	0	0	0	0	0	0	0	0	0	0	0	0	0	0	0	0	0	0	0	0	0	0	1	1	0	1
MSfe_001528278	superkingdom	Eukaryota	0.817034700315457									GBSP8777-13		2759	0	0	0	0	0	0	0	0	0	0	0	0	0	0	0	0	0	0	0	0	0	0	0	5	0	0	0	0	0	0	0	0	0	1	5
MSfe_000439333	superkingdom	Eukaryota	0.682080924855491									AY289708		2759	0	0	0	0	0	0	0	0	0	0	0	0	0	0	0	4	5	0	0	0	2	5	0	1	0	0	0	0	0	0	0	0	0	0	0
MSfe_001072010	superkingdom	Eukaryota	0.828125									GU071838		2759	0	0	0	0	0	0	0	0	0	0	0	0	0	0	0	0	0	0	0	0	0	0	0	0	0	0	0	7	0	0	0	0	0	1	0
MSfe_001656575	superkingdom	Eukaryota	0.901587301587302									MACRO1890-10	Cleome psoraleifolia	2759	0	0	0	0	0	0	0	0	0	0	0	0	0	0	0	0	0	0	0	0	0	0	0	0	1	0	0	0	0	0	0	0	0	2	0
MSfe_002320419	superkingdom	Eukaryota	0.874608150470219									OOMYA361-07		2759	0	0	0	0	0	0	0	0	0	0	0	0	0	0	0	0	0	0	0	0	0	0	0	1	0	0	0	0	0	0	0	1	0	1	0
MSfe_001755017	superkingdom	Eukaryota	0.696319018404908									GBA10024-13		2759	0	0	0	0	0	0	0	0	0	0	0	0	0	0	0	0	0	0	0	0	0	0	0	0	0	0	0	0	0	0	0	0	0	0	0
MSfe_000757703	superkingdom	Eukaryota	0.801223241590214									OOMYA071-07		2759	0	0	0	0	0	0	0	0	0	0	0	0	0	0	0	0	0	0	5	1	6	1	0	1	3	0	0	0	0	0	0	0	0	0	0
MSfe_000004920	superkingdom	Eukaryota	0.818461538461538									HF562256		2759	0	0	0	0	15	0	0	0	0	0	0	0	0	0	0	0	0	0	0	0	0	0	0	0	0	0	0	0	0	0	0	0	1	0	0
MSfe_001582188	superkingdom	Eukaryota	0.775075987841945									OOMYA143-07		2759	0	0	0	0	0	4	0	0	0	0	0	0	0	0	0	0	0	0	1	0	0	0	0	0	0	0	0	0	0	0	1	0	0	0	3
MSfe_000995239	superkingdom	Eukaryota	0.801242236024845									AB334506	Nannochloropsis oceanica| Heterosigma akashiwo| Chattonella marina| Nannochloropsis oculata| Chattonella subsalsa	2759	0	0	0	0	0	0	0	0	0	0	0	0	0	0	0	0	1	0	0	0	0	0	0	0	0	0	10	0	0	0	1	0	2	2	0
MSfe_003664263	superkingdom	Eukaryota	0.87220447284345									AB706244		2759	0	0	0	0	0	0	1	0	0	0	0	0	0	0	0	0	0	1	0	0	0	0	0	0	0	0	0	0	0	0	0	0	0	0	0
MSfe_000999645	superkingdom	Eukaryota	0.838006230529595									RBCMI864-14		2759	0	0	0	0	2	0	0	0	0	0	0	2	0	0	0	0	0	0	0	3	0	0	0	3	0	0	7	0	0	0	0	0	0	0	0
MSfe_000349068	superkingdom	Eukaryota	0.795795795795796									OOMYA432-07		2759	0	0	0	0	0	0	0	0	0	0	0	0	0	0	0	11	0	2	0	0	0	0	0	0	0	0	3	2	0	0	0	0	1	2	0
MSfe_001614315	superkingdom	Eukaryota	0.794392523364486									JQ354721		2759	0	0	0	0	0	0	0	0	0	0	0	0	0	0	0	1	0	0	4	1	0	0	0	2	0	0	0	0	0	0	0	0	0	0	0
MSfe_001856163	superkingdom	Eukaryota	0.79559748427673									OOMYA1811-08		2759	0	0	0	0	0	0	0	0	0	0	0	0	0	0	0	0	0	0	0	0	0	0	0	0	0	0	0	0	0	0	0	1	0	0	0
MSfe_000490952	superkingdom	Eukaryota	0.820121951219512									JF414539		2759	0	0	0	0	0	1	3	0	0	0	0	0	0	0	0	4	3	0	1	0	1	0	0	1	0	0	0	0	0	0	0	0	0	1	0
MSfe_003616717	superkingdom	Eukaryota	0.770897832817337									WWAMP1045-11		2759	0	0	0	0	0	0	0	0	0	0	0	0	0	0	0	0	0	0	0	0	0	0	2	0	0	0	0	0	0	0	0	0	0	0	0
MSfe_001524727	superkingdom	Eukaryota	0.782608695652174									AY342361		2759	0	0	0	0	0	0	0	0	0	0	0	0	0	0	0	0	0	0	0	0	0	0	0	0	0	0	0	0	0	0	0	1	0	0	7
MSfe_000580428	superkingdom	Eukaryota	0.81733746130031									OOMYA058-07		2759	0	0	0	0	0	0	0	0	0	0	0	0	0	0	0	0	0	0	7	0	0	0	0	0	0	0	0	0	0	0	0	0	1	2	0
MSfe_000512941	superkingdom	Eukaryota	0.789473684210526									DBCOI_000000161		2759	0	0	0	0	0	1	0	0	0	0	0	0	0	0	0	0	0	1	0	2	0	5	0	0	0	0	2	0	0	0	1	0	0	0	2
MSfe_002182622	superkingdom	Eukaryota	0.755417956656347									AGROT802-11		2759	0	0	0	0	0	0	0	0	0	0	0	0	0	0	0	0	0	0	0	0	0	0	0	0	0	0	0	0	0	0	0	0	0	0	0
MSfe_001766457	superkingdom	Eukaryota	0.554959785522788									CNPKF2435-14		2759	0	0	0	0	0	1	1	0	0	0	0	0	0	1	0	0	0	14	0	1	0	0	0	1	0	0	0	0	0	1	1	0	0	0	0
MSfe_002699592	superkingdom	Eukaryota	0.830769230769231									NCM272-10		2759	0	0	0	0	0	0	1	0	0	0	0	0	0	0	0	0	0	0	0	0	0	0	0	0	0	0	0	0	0	0	0	1	2	3	2
MSfe_001856073	superkingdom	Eukaryota	0.783536585365854									KC489470		2759	0	0	0	0	0	1	0	0	0	0	0	2	0	0	0	0	0	0	0	1	0	0	0	1	0	0	0	0	0	0	1	0	0	0	1
MSfe_002652695	superkingdom	Eukaryota	0.735562310030395									GBCDA1177-12		2759	0	0	0	0	0	0	0	0	0	0	0	0	0	0	0	0	0	0	0	0	0	0	0	0	0	0	0	0	0	0	0	0	0	0	0
MSfe_001958049	superkingdom	Eukaryota	0.695522388059701									FJ858268		2759	0	0	0	0	0	0	0	0	0	0	0	0	0	0	0	0	0	0	0	0	0	0	0	0	0	0	0	0	0	0	0	0	0	6	0
MSfe_000779103	superkingdom	Eukaryota	0.796923076923077									OOMYA078-07		2759	0	0	0	0	0	0	0	0	0	0	0	0	0	0	0	0	0	2	0	0	1	3	0	1	0	0	0	0	0	0	1	0	0	0	0
MSfe_001233200	superkingdom	Eukaryota	0.771875									AB009363		2759	0	0	0	0	0	0	0	0	0	0	0	0	0	0	0	0	0	0	0	0	0	0	0	0	0	0	0	0	0	0	0	33	0	0	0
MSfe_001871440	superkingdom	Eukaryota	0.785276073619632									AB491656	Monomastix minuta| Lichtheimia ramosa| Petalonia fascia| Rhizopus oryzae| Roya obtusa| Colpomenia sp. 1WA| Colpomenia peregrina	2759	0	0	0	0	0	0	0	0	0	0	0	0	0	0	0	7	0	0	0	0	0	0	0	0	0	0	0	0	0	0	0	0	0	4	0
MSfe_000889379	superkingdom	Eukaryota	0.843076923076923									OOMYA1306-08		2759	0	0	0	0	0	0	0	0	0	0	0	0	0	0	0	11	0	0	0	0	0	0	3	0	0	0	0	0	0	0	2	0	1	0	0
MSfe_001498118	superkingdom	Eukaryota	0.785276073619632									CCSMA207-10		2759	0	0	0	0	0	0	0	0	0	0	0	0	0	0	0	0	0	0	0	0	0	0	0	0	0	0	0	0	0	0	0	0	0	1	0
MSfe_003483047	superkingdom	Eukaryota	0.554644808743169									DINO409-07	Kryptoperidinium foliaceum| Bestiolina similis	2759	0	0	0	0	0	0	0	0	0	0	0	0	0	0	0	0	0	0	0	0	0	0	0	0	0	0	0	0	0	0	0	0	0	0	0
MSfe_000354176	superkingdom	Eukaryota	0.81619937694704									GBSP4370-12		2759	0	0	0	0	0	0	0	0	0	0	0	0	0	0	0	32	0	0	0	0	0	0	0	5	0	0	0	0	0	0	0	0	0	0	0
MSfe_000430607	superkingdom	Eukaryota	0.790123456790123									GQ222228		2759	0	0	0	0	2	0	5	0	0	0	0	0	0	2	1	5	0	2	1	1	8	0	0	4	3	0	3	0	0	0	1	0	0	0	0
MSfe_000061695	superkingdom	Eukaryota	0.785714285714286									AY320033		2759	0	0	0	0	0	9	0	0	0	0	0	0	0	0	0	0	0	0	0	0	0	0	0	0	0	0	0	0	0	0	0	0	3	2	2
MSfe_000536770	superkingdom	Eukaryota	0.795107033639144									AF116777	Cleome psoraleifolia| Dinobryon divergens| Tetraselmis aff. maculata	2759	0	0	0	0	0	0	1	0	0	0	0	0	0	0	0	2	0	7	0	2	0	0	0	0	0	0	2	0	0	1	2	0	0	1	1
MSfe_001600363	superkingdom	Eukaryota	0.561170212765957									DINO1176-08	Heterocapsa illdefina	2759	0	0	0	0	0	0	0	0	0	0	0	0	0	0	0	0	0	0	0	0	0	0	0	0	0	0	0	0	0	0	0	1	0	0	0
MSfe_000582392	superkingdom	Eukaryota	0.846394984326019									MN025481		2759	0	0	0	0	0	0	0	0	0	4	0	0	0	0	0	0	0	0	7	0	0	5	0	1	0	0	0	0	0	0	0	0	0	0	1
MSfe_001285296	superkingdom	Eukaryota	0.825153374233129									OOMYA056-07		2759	0	0	0	0	0	0	0	0	0	0	0	0	0	0	0	0	0	1	0	0	4	0	0	0	0	0	0	0	0	0	4	1	1	0	3
MSfe_000972249	superkingdom	Eukaryota	0.556473829201102									CNPKF2435-14		2759	0	0	0	0	0	0	0	0	0	0	0	0	0	0	0	0	0	1	0	0	3	1	0	0	1	0	0	0	0	0	0	0	0	0	0
MSfe_003634957	superkingdom	Eukaryota	0.8125									CCSMA262-14		2759	0	0	0	0	0	0	0	0	0	0	0	0	0	6	0	0	0	0	0	0	0	0	1	0	0	0	0	3	0	0	0	0	0	0	2
MSfe_000468653	superkingdom	Eukaryota	0.754601226993865									SWAMI174-11		2759	0	0	0	0	0	0	0	0	0	0	0	0	0	0	0	0	3	0	12	0	22	0	0	0	0	0	0	0	0	0	0	0	0	0	0
MSfe_002172847	superkingdom	Eukaryota	0.8									AGROT434-10		2759	0	0	0	0	0	0	0	0	0	0	0	0	0	0	0	0	0	0	0	0	0	0	0	0	0	0	0	0	0	0	0	0	0	0	0
MSfe_000014298	superkingdom	Eukaryota	0.813664596273292									OOMYA028-07		2759	0	0	0	0	5	0	2	0	0	0	0	0	0	0	0	0	2	0	0	0	0	0	0	3	0	14	0	0	0	0	0	1	0	0	4
MSfe_000267092	superkingdom	Eukaryota	0.980891719745223									ABMMC12605-10	Cladosiphon zosterae| Phaeodactylum tricornutum| Mesogloia vermiculata| Asperococcus bullosus| Leotiomycetes sp. bc_besc_833f	2759	0	0	0	0	0	0	0	0	0	0	0	15	0	0	0	5	0	0	0	0	0	0	0	0	0	1	0	0	0	0	1	3	0	1	3
MSfe_000289361	superkingdom	Eukaryota	0.790123456790123									FJ655178		2759	0	0	0	0	0	0	0	0	0	0	0	0	0	46	0	0	0	0	0	0	0	0	0	0	0	0	0	0	0	0	0	0	0	0	0
MSfe_000993830	superkingdom	Eukaryota	0.693693693693694									FJ858268		2759	0	0	0	0	0	1	1	0	0	0	0	0	0	0	0	0	0	0	5	0	0	0	0	9	0	0	29	0	0	0	1	0	0	0	0
MSfe_000384310	superkingdom	Eukaryota	0.81875									EU350522		2759	0	0	0	0	0	0	4	0	0	0	0	0	0	0	0	5	0	0	0	0	0	0	2	2	1	0	0	10	0	0	0	0	0	1	1
MSfe_000362762	superkingdom	Eukaryota	0.827586206896552									HQ171170		2759	0	0	0	0	0	0	0	0	0	0	0	0	0	4	0	6	0	0	1	0	11	0	0	0	0	0	3	1	0	0	0	0	0	0	0
MSfe_000625286	superkingdom	Eukaryota	0.826498422712934									MK518072	Paramoeba perurans| Paramoeba pemaquidensis| Pythium rhizosaccharum| Pythium irregulare| Paramoeba aparasomata| Pythium mamillatum| Paramoeba branchiphila| Pythium cryptoirregulare	2759	0	0	0	0	0	0	3	0	0	0	0	0	0	0	0	0	0	0	8	1	2	0	0	1	0	0	1	0	0	0	0	2	0	1	0
MSfe_000580016	superkingdom	Eukaryota	0.664705882352941									JN192136		2759	0	0	0	0	0	0	0	0	0	0	0	0	0	0	0	0	0	0	29	0	0	0	0	23	0	0	0	0	0	0	0	0	0	0	0
MSfe_001719457	superkingdom	Eukaryota	0.819314641744548									EU350523		2759	0	0	0	0	0	0	0	0	0	0	0	0	0	0	0	0	0	0	0	0	2	0	0	0	0	0	9	0	0	0	0	0	0	0	1
MSfe_001582313	superkingdom	Eukaryota	0.825153374233129									OOMYA446-07		2759	0	0	0	0	0	0	0	0	0	0	0	0	0	0	0	0	0	0	0	0	0	0	0	0	0	0	0	0	0	0	0	1	0	2	6
MSfe_000007607	superkingdom	Eukaryota	0.867507886435331									OOMYA1937-08		2759	0	0	0	0	11	7	1	0	0	0	0	0	0	0	0	2	0	0	1	0	0	0	1	1	0	0	0	1	0	0	0	2	0	0	0
MSfe_000699464	superkingdom	Eukaryota	0.822429906542056									JN700950		2759	0	0	0	0	0	0	0	2	0	0	0	0	0	0	0	0	0	5	0	2	3	2	0	0	1	3	15	0	0	2	1	0	0	0	0
MSfe_002489404	superkingdom	Eukaryota	0.856697819314642									MN025484		2759	0	0	0	0	1	2	0	0	0	0	0	0	0	0	0	0	0	0	1	0	0	2	0	1	0	0	0	0	0	0	0	1	0	8	2
MSfe_001503391	superkingdom	Eukaryota	0.830769230769231									EU350528		2759	0	0	0	0	0	2	0	0	0	0	0	0	0	0	0	0	0	0	0	0	0	0	0	4	2	0	5	0	0	0	1	0	0	3	31
MSfe_000935907	superkingdom	Eukaryota	0.804878048780488									OOMYA032-07		2759	0	0	0	0	0	0	0	0	0	0	0	0	0	0	0	0	2	0	1	1	2	2	6	2	0	0	0	0	0	0	0	0	1	3	0
MSfe_001752652	superkingdom	Eukaryota	0.816770186335404									FR774196		2759	0	0	0	0	0	0	0	0	0	0	0	0	0	0	0	2	0	0	0	0	0	0	2	0	0	0	0	0	0	1	2	3	2	5	5
MSfe_000102616	superkingdom	Eukaryota	0.844236760124611									MRD007-08		2759	0	0	0	0	0	5	5	0	0	0	0	0	0	0	0	0	0	3	0	1	10	0	3	0	1	0	5	0	0	6	1	0	0	0	0
MSfe_002196465	superkingdom	Eukaryota	0.786377708978328									GBSP0576-06		2759	0	0	0	0	0	0	0	0	0	0	0	0	0	0	0	0	0	0	0	0	0	0	0	0	0	0	0	0	0	0	0	0	2	0	7
MSfe_000692823	superkingdom	Eukaryota	0.803680981595092									HYDRA004-13		2759	0	0	0	0	1	2	7	0	0	0	0	0	0	1	0	0	1	1	1	1	5	2	2	1	0	0	3	0	0	0	1	0	1	0	5
MSfe_000810111	superkingdom	Eukaryota	0.768292682926829									AB595193		2759	0	0	0	0	0	0	0	0	0	0	0	0	0	0	0	0	0	0	0	0	0	1	48	0	0	0	0	0	0	0	0	0	0	0	0
MSfe_000059716	superkingdom	Eukaryota	0.817901234567901									OOMYA1621-08		2759	0	0	0	0	1	11	2	0	0	0	0	0	0	0	0	0	0	2	3	3	0	4	0	2	0	0	0	2	0	0	0	2	0	0	0
MSfe_000094446	superkingdom	Eukaryota	0.803738317757009									OOMYA045-07		2759	0	0	0	0	0	4	9	0	0	2	0	0	0	2	0	19	1	5	1	0	1	0	1	0	0	0	17	0	6	2	0	0	0	0	2
MSfe_001897999	superkingdom	Eukaryota	0.819875776397516									GQ120021		2759	0	0	0	0	11	0	2	0	0	0	0	0	0	0	0	2	1	10	0	2	16	4	1	1	0	0	1	0	0	2	0	0	0	0	1
MSfe_001052894	superkingdom	Eukaryota	0.738317757009346									ETKII1071-13		2759	0	0	0	0	0	0	0	0	0	0	0	0	0	0	0	0	0	0	0	0	0	0	0	0	0	0	0	116	0	0	0	0	0	0	0
MSfe_000653201	superkingdom	Eukaryota	0.747720364741641									JF317264		2759	0	0	0	0	0	0	9	0	0	0	0	0	0	0	0	0	0	0	0	3	0	0	0	0	0	0	0	0	0	0	0	0	0	1	0
MSfe_000103738	superkingdom	Eukaryota	0.867507886435331									KM252919	Chlorella sorokiniana| Leotiomycetes sp. bc_besc_833f| Stilophora tenella| Alaria crassifolia| Petalonia fascia| Chlorella variabilis| Macrocystis pyrifera| Pterygophora californica| Proselachista taeniiformis| Corynophlaea cystophorae	2759	0	0	0	0	0	4	0	0	0	0	0	0	0	0	0	3	0	9	7	0	0	0	2	0	1	0	0	5	0	0	0	5	3	5	2
MSfe_001527988	superkingdom	Eukaryota	0.823529411764706									GU138663		2759	0	0	0	0	0	0	7	0	0	0	0	0	0	4	0	27	0	4	3	1	2	2	7	2	0	0	15	0	0	0	0	0	2	5	4
MSfe_000195473	superkingdom	Eukaryota	0.543956043956044									GBMIN099-12		2759	0	0	0	0	0	0	13	0	0	0	0	0	0	0	0	2	0	0	1	1	0	1	0	35	0	0	0	0	0	0	0	0	0	22	2
MSfe_000161506	superkingdom	Eukaryota	0.846875									FN663989		2759	0	0	0	0	3	0	4	0	0	0	0	0	0	0	0	0	0	8	4	0	0	0	3	0	0	0	5	0	0	0	0	1	8	11	17
MSfe_000061410	superkingdom	Eukaryota	0.772727272727273									INHSE247-09		2759	0	0	0	0	0	37	11	0	0	0	0	0	0	0	1	21	3	0	13	2	0	0	1	29	0	0	21	0	0	0	0	0	0	0	0
MSfe_002767667	superkingdom	Eukaryota	0.738601823708207									EU407804		2759	0	0	0	0	0	0	0	0	0	0	0	0	0	0	0	0	0	0	0	0	0	0	0	0	0	0	0	0	0	0	0	0	0	0	0
MSfe_000344316	superkingdom	Eukaryota	0.733333333333333									HQ407407		2759	0	0	0	0	0	0	0	0	0	0	0	0	0	0	1	32	11	69	11	0	0	0	0	1	0	28	18	0	0	0	0	0	0	0	0
MSfe_001432464	superkingdom	Eukaryota	0.847133757961783									DQ186202		2759	0	0	0	0	0	0	6	0	0	0	0	0	0	0	0	0	1	2	0	2	0	0	1	1	0	0	0	0	0	7	0	5	4	3	23
MSfe_000210473	superkingdom	Eukaryota	0.543010752688172									CNBRM787-14		2759	0	0	0	0	0	0	1	0	0	0	0	0	0	0	0	0	0	0	0	0	0	0	0	0	0	0	0	0	0	0	0	3	4	4	12
MSfe_000352643	superkingdom	Eukaryota	0.776758409785933									JQ354724		2759	0	0	0	0	0	0	0	0	0	0	0	0	0	0	0	16	0	0	2	0	0	0	1	0	0	0	0	0	0	0	7	2	0	1	6
MSfe_000153009	superkingdom	Eukaryota	0.756838905775076									GBMSL031-13		2759	0	0	0	0	0	0	17	0	0	0	0	0	0	0	0	73	0	33	0	0	0	0	0	65	0	0	0	0	0	0	0	0	0	0	0
MSfe_001067661	superkingdom	Eukaryota	0.86833855799373									AY561976		2759	0	0	0	0	1	1	13	0	0	0	0	0	0	0	0	3	0	5	5	2	0	1	0	3	0	0	0	36	0	0	2	6	3	21	2
MSfe_000132122	superkingdom	Eukaryota	0.649717514124294									HM771682		2759	0	0	0	0	0	3	3	0	0	0	0	0	0	0	0	0	5	34	8	0	19	0	27	0	1	0	1	0	0	0	15	0	0	0	0
MSfe_000976981	superkingdom	Eukaryota	0.863924050632911									MN317567	Cunea russae| Pythium emineosum| Salispina spinosa| Globisporangium ultimum| Phytophthora vignae| Globisporangium spinosum| Pythium cylindrosporum| Achlya hypogyna| Globisporangium paroecandrum| Phytophthora parasitica| Cunea profundata| Thecamonas trahens| Cunea thuwala| Globisporangium intermedium	2759	0	0	0	0	0	2	7	0	0	6	0	6	0	0	0	2	0	2	4	3	4	2	8	2	0	34	3	2	0	1	0	6	2	27	15
MSfe_000052135	superkingdom	Eukaryota	0.72972972972973									GBCI2072-13		2759	0	0	0	0	0	186	17	0	0	0	0	0	0	0	1	0	0	1	0	3	0	0	0	0	2	0	0	0	0	0	0	0	0	7	0
MSfe_000554112	superkingdom	Eukaryota	0.874213836477987									GU071816		2759	0	0	0	0	9	11	0	0	0	0	0	0	0	0	0	8	2	2	2	0	6	0	5	0	2	3	13	25	0	0	0	12	4	9	27
MSfe_000288138	superkingdom	Eukaryota	0.814465408805031									BBMOA147-11		2759	0	0	0	0	3	9	5	0	0	0	0	0	0	27	1	36	0	6	7	7	34	0	10	2	9	0	36	23	0	4	5	1	1	1	2
MSfe_000346486	superkingdom	Eukaryota	0.786585365853659									FJ602537		2759	0	0	0	0	0	0	4	0	0	3	0	0	0	0	0	15	4	1	2	0	1	0	3	1	1	0	0	19	0	2	5	4	2	1	10
MSfe_000961899	superkingdom	Eukaryota	0.858934169278997									KP862852	Cunea russae| Desmacella cf. annexa CM-2010| Praya reticulata| Praya dubia| Cunea profundata| Cunea thuwala	2759	0	0	0	0	13	3	7	0	2	2	0	0	10	0	0	5	0	11	10	1	10	7	2	9	4	1	7	0	0	0	0	15	4	31	7
MSfe_001239929	superkingdom	Eukaryota	0.738738738738739									JN700960		2759	0	0	0	0	0	0	0	0	0	0	0	0	0	0	0	0	3	0	0	0	0	0	0	0	0	0	0	0	0	0	0	9	20	24	5
MSfe_000060482	superkingdom	Eukaryota	0.796923076923077									ARCSI114-10		2759	0	0	0	0	5	13	13	0	0	0	0	23	0	0	3	31	1	4	7	4	15	12	11	5	3	0	12	25	0	19	6	3	4	11	16
MSfe_000113523	superkingdom	Eukaryota	0.806748466257669									MUSH102-07		2759	0	0	0	0	5	22	9	0	0	0	0	0	0	59	0	38	6	11	14	7	34	22	12	4	3	0	5	8	1	6	3	3	2	1	1
MSfe_001451436	superkingdom	Eukaryota	0.803125									EF012181		2759	0	0	0	0	0	0	0	0	0	0	0	0	0	0	0	0	1	2	3	0	0	0	0	0	0	0	0	8	0	0	0	5	7	15	14
MSfe_000167772	superkingdom	Eukaryota	0.842271293375394									OOMYA1317-08		2759	0	0	0	0	0	6	16	0	0	0	0	0	0	0	0	6	1	4	11	4	11	10	5	0	1	0	29	0	0	0	18	2	0	6	5
MSfe_001268808	superkingdom	Eukaryota	0.725075528700906									GBCI834-07		2759	0	0	0	0	0	2	0	0	0	0	0	0	0	0	0	0	0	0	0	0	0	0	0	0	110	0	0	0	0	0	0	7	5	8	181
MSfe_001430558	superkingdom	Eukaryota	0.93015873015873									ARCSI152-10	Hapalochlaena maculosa	2759	0	0	0	0	2	30	7	0	0	0	0	0	0	6	1	59	6	6	12	0	11	1	7	13	5	0	0	0	0	2	8	18	8	11	30
MSfe_000004735	superkingdom	Eukaryota	0.673529411764706									AF487783		2759	0	0	0	0	77	5	14	0	0	0	0	0	0	17	34	3	1	14	18	9	8	36	15	56	14	0	17	138	0	12	25	0	1	0	1
MSfe_000142196	superkingdom	Eukaryota	0.750759878419453									HYDRA027-13		2759	0	0	0	0	0	5	72	0	0	0	0	0	0	0	0	0	0	24	3	0	2	0	22	7	0	0	0	0	0	36	0	43	29	49	24
MSfe_001325638	superkingdom	Eukaryota	0.728395061728395									KC218394		2759	0	0	0	0	0	0	0	0	1	0	0	0	0	0	0	0	1	10	15	2	1	0	14	1	0	0	0	0	0	0	0	24	8	227	65
MSfe_000032172	superkingdom	Eukaryota	0.783536585365854									GBCI2271-13		2759	0	0	0	0	40	8	24	3	0	0	0	24	0	36	0	56	12	30	23	3	61	16	11	13	6	9	63	33	0	3	9	10	7	22	23
MSfe_001253143	superkingdom	Eukaryota	0.809375									AY508039	Myriotrichia claviformis| Bursaphelenchus cocophilus| Cleome psoraleifolia| Proselachista taeniiformis| Punctaria latifolia	2759	0	0	0	0	0	0	0	0	0	0	0	0	0	0	0	0	0	0	0	0	0	0	37	0	0	0	0	114	0	0	12	41	9	43	18
MSfe_000147449	superkingdom	Eukaryota	0.767801857585139									ZOOP332-12		2759	0	0	0	0	155	0	72	0	0	20	0	0	0	1	0	158	5	4	16	85	0	0	101	16	8	0	138	0	0	0	23	73	78	59	94
MSfe_000033731	superkingdom	Eukaryota	0.895238095238095									AB104869	Skeletonema pseudocostatum| Skeletonema cf. pseudocostatum| Perophora sagamiensis| Skeletonema menzelii	2759	0	0	0	0	5	24	37	0	0	0	0	0	0	6	1	4	4	20	25	2	8	8	6	21	2	12	6	26	0	5	0	24	0	49	8
MSfe_001366324	superkingdom	Eukaryota	0.80188679245283									HQ874522		2759	0	0	0	0	44	14	84	0	0	0	0	2	0	0	1	48	0	4	91	1	2	0	50	122	0	1	9	103	2	12	4	21	9	236	36
MSfe_001051204	superkingdom	Eukaryota	0.839622641509434									NORGE026-14		2759	0	0	0	0	0	6	0	0	9	0	0	0	0	0	0	0	0	0	0	0	0	0	0	1	0	0	0	3574	0	0	0	0	0	0	0
MSfe_001316855	superkingdom	Eukaryota	0.810126582278481									MBINA181-09		2759	0	0	0	0	0	0	0	0	0	0	0	0	0	0	0	0	0	0	0	0	0	0	0	0	0	0	0	0	0	0	0	6	49	973	678
MSfe_000279169	superkingdom	Eukaryota	0.725903614457831									KM035411		2759	0	0	0	0	0	3509	0	0	0	0	6	0	0	3381	0	0	17	0	0	0	0	1	0	0	0	0	0	0	0	0	0	0	0	0	0
MSfe_000577495	superkingdom	Eukaryota	0.699367088607595									AF008237	Gonium pectorale| Chlamydomonas moewusii| Chlamydomonas reinhardtii| Aglaothamnion roseum| Volvox carteri| Polytomella magna	2759	0	0	0	0	0	0	0	0	0	0	0	0	0	0	0	0	4	0	219	0	0	0	0	0	0	0	0	596	0	0	0	192	298	40	259
MSfe_000002309	superkingdom	Eukaryota	0.653179190751445									KJ547709		2759	0	0	0	0	85	92	43	63	0	0	0	32	0	315	10	779	67	153	311	125	418	119	209	40	96	237	248	146	0	176	66	73	19	9	43
MSfe_001745950	superkingdom	Eukaryota	0.693452380952381									GBA10024-13		2759	0	0	0	0	0	0	0	0	0	0	0	0	0	0	0	0	0	0	0	0	0	0	0	0	0	0	0	0	0	0	0	12	4	28	0
MSfe_000001163	superkingdom	Eukaryota	0.823343848580442									DBCOI_000000073		2759	0	0	0	0	581	676	1000	2	58	129	59	44	0	227	261	9324	376	6214	619	301	687	463	2513	1836	279	1200	1332	832	0	482	1569	638	1828	338	1414
MSfe_000783519	class	Hexanauplia	0.746875									CAISN1214-13	Pontellina plumata| Metridia gerlachei	72037	0	0	0	0	0	0	0	0	0	0	0	0	0	0	0	0	0	0	0	0	0	2	0	0	0	0	0	0	0	0	0	0	0	0	0
MSfe_000921675	class	Hexanauplia	0.77639751552795									NZCYC111-14	Megacyclops viridis| Undinula vulgaris	72037	0	0	0	0	0	0	0	0	0	0	0	0	0	0	0	0	0	0	0	0	0	0	0	12	0	0	0	0	0	0	0	0	0	0	0
MSfe_002115777	class	Hexanauplia	0.80188679245283									NZCYC091-14		72037	0	0	0	0	0	0	0	0	0	0	0	0	0	0	0	0	0	0	0	0	0	0	0	0	0	0	0	0	0	0	0	0	0	0	0
MSfe_002644521	class	Hexanauplia	0.803076923076923									EES004-12	Megacyclops viridis| Thermocyclops inversus| Mesocyclops pehpeiensis| Acanthocyclops vernalis| Acanthocyclops americanus| Mesocyclops edax| Thermocyclops oithonoides| Acanthocyclops robustus	72037	0	0	0	0	0	0	0	0	0	0	0	0	0	0	0	0	0	0	0	0	0	0	0	0	0	0	0	0	0	0	0	1	0	0	0
MSfe_003297082	class	Hexanauplia	0.788343558282209									GBA13694-13		72037	0	0	0	0	0	0	0	0	0	0	0	0	0	0	0	0	0	0	0	0	0	0	0	0	0	0	0	0	0	0	0	0	0	0	0
MSfe_000004238	class	Hexanauplia	0.769230769230769									OZFWC168-11	Megacyclops viridis| Undinula vulgaris| Centropages tenuiremis| Euchaeta concinna| Acanthocyclops vernalis| Labidocera euchaeta| Bestiolina similis| Acanthocyclops robustus	72037	0	0	0	0	81	0	0	0	0	0	0	0	0	0	0	0	0	0	0	0	0	0	0	0	0	0	0	0	0	0	0	0	0	0	0
MSfe_000584868	class	Hexanauplia	0.823529411764706									GBA13696-13		72037	0	0	0	0	5	0	0	0	0	0	0	0	0	0	0	0	0	0	115	0	0	0	0	19	0	0	0	0	0	0	0	0	0	1	0
MSfe_003788017	subclass	Metakinetoplastina	0.673410404624277									AF041263	Strigomonas oncopelti| Bodo saltans| Angomonas deanei| Trypanosoma rangeli| Leishmania donovani	2704647	0	0	0	0	0	0	0	0	0	0	0	0	0	0	0	0	0	0	0	0	0	0	0	0	0	0	0	0	0	0	0	0	0	0	0
MSfe_001227873	subclass	Metakinetoplastina	0.680351906158358									AF041263	Strigomonas oncopelti| Bodo saltans| Angomonas deanei| Trypanosoma rangeli| Leishmania donovani	2704647	0	0	0	0	0	0	0	0	0	0	0	0	0	0	0	0	0	0	0	0	0	0	0	0	0	0	0	0	0	0	0	1	0	0	0
MSfe_004028978	subclass	Metakinetoplastina	0.679411764705882									AF041263	Strigomonas oncopelti| Bodo saltans| Angomonas deanei| Trypanosoma rangeli| Leishmania donovani	2704647	0	0	0	0	0	0	0	0	0	0	0	0	0	0	0	0	0	0	0	0	0	0	0	1	0	0	0	0	0	0	0	0	0	0	0
MSfe_001940162	subclass	Metakinetoplastina	0.674486803519062									AF041263	Strigomonas oncopelti| Bodo saltans| Angomonas deanei| Trypanosoma rangeli| Leishmania donovani	2704647	0	0	0	0	0	0	0	0	0	0	0	0	0	0	0	0	0	0	0	0	0	0	0	0	0	0	0	0	0	0	0	0	0	0	0
MSfe_000166506	no rank	Ochrophyta	0.866043613707165									AB334448	Ascocyclus orbicularis| Heterosigma akashiwo| Chattonella marina| Chattonella subsalsa| Colpomenia sp. 1WA	2696291	0	0	0	0	2	9	48	0	0	0	0	17	0	9	6	94	11	30	29	11	65	8	23	16	2	0	17	99	39	19	21	1	7	6	3
MSfe_004052432	class	Oomycota	0.831288343558282									OOMYA1881-08		4762	0	0	0	0	0	0	0	0	0	0	0	0	0	0	0	0	0	0	0	0	0	0	0	0	0	0	0	0	0	0	0	0	0	0	0
MSfe_003736617	class	Oomycota	0.820754716981132									HQ171173		4762	0	0	0	0	0	0	0	0	0	0	0	0	0	0	0	0	0	0	0	0	0	0	0	0	0	0	0	0	0	0	0	0	0	0	0
MSfe_001853013	class	Oomycota	0.83641975308642									HE862402		4762	0	0	0	0	0	0	0	0	0	0	0	0	0	0	0	0	0	0	0	0	0	0	0	0	0	0	0	0	0	0	0	0	0	0	0
MSfe_002228582	class	Oomycota	0.834890965732087									OOMYA1301-08		4762	0	0	0	0	0	0	0	0	0	0	0	0	0	0	0	0	0	0	0	0	0	0	0	0	0	0	0	0	0	0	0	0	1	3	0
MSfe_000795388	class	Oomycota	0.828125									OOMYA1374-08		4762	0	0	0	0	0	0	0	0	0	0	0	0	0	0	0	0	0	0	0	0	0	3	0	0	0	0	0	0	0	0	0	0	0	0	0
MSfe_001345685	class	Oomycota	0.833333333333333									OOMYA1312-08		4762	0	0	0	0	0	1	0	0	0	0	0	0	0	0	0	1	0	1	0	0	0	0	0	0	0	0	0	0	0	0	0	0	1	0	0
MSfe_000545276	class	Oomycota	0.847619047619048									OOMYA412-07		4762	0	0	0	0	0	5	0	0	0	0	0	0	0	0	0	0	0	2	0	0	0	0	1	0	0	0	0	0	0	0	0	0	0	0	0
MSfe_000889189	class	Oomycota	0.81875									HM033186		4762	0	0	0	0	0	0	2	0	0	0	0	0	0	0	0	0	0	0	0	0	0	0	3	0	0	0	0	0	0	3	0	0	1	0	1
MSfe_000346790	class	Oomycota	0.84012539184953									AY534144		4762	0	0	0	0	0	0	5	0	0	0	0	0	0	0	0	8	0	5	0	0	0	1	0	0	0	0	0	0	0	0	0	0	0	1	1
MSfe_000064331	class	Oomycota	0.85									FR797809		4762	0	0	0	0	6	8	0	0	0	0	0	3	0	0	0	1	0	3	1	3	0	0	0	0	0	0	0	0	0	0	1	1	0	0	0
MSfe_000283167	class	Oomycota	0.828660436137072									EU350530		4762	0	0	0	0	0	0	1	0	0	0	0	0	0	26	0	8	0	0	0	0	1	0	0	0	0	0	1	0	0	0	0	0	0	1	0
MSfe_002566050	class	Oomycota	0.85031847133758									OOMYA1321-08		4762	0	0	0	0	0	0	0	0	0	0	0	0	0	0	0	0	0	0	1	0	0	0	0	0	0	0	7	0	0	0	0	0	0	0	0
MSfe_000316899	class	Oomycota	0.877358490566038									OOMYA1949-08		4762	0	0	0	0	2	4	3	0	0	0	0	0	0	3	0	28	0	6	2	0	0	2	11	5	1	0	0	0	0	1	5	0	0	2	0
MSfe_000040059	class	Oomycota	0.820433436532508									HQ171174		4762	0	0	0	0	1	3	3	0	0	0	0	0	0	0	0	0	1	2	8	1	0	0	1	0	1	0	0	0	0	6	2	0	1	0	0
MSfe_000063803	class	Oomycota	0.859375									GU071826		4762	0	0	0	0	1	8	9	0	0	1	0	6	0	3	0	11	2	23	2	2	4	1	3	1	0	5	9	13	0	1	2	0	0	0	0
MSfe_001707155	class	Oomycota	0.842271293375394									OOMYA399-07		4762	0	0	0	0	0	0	0	0	0	0	0	0	0	0	0	0	0	0	0	0	9	0	0	0	0	0	0	0	0	0	1	9	12	0	15
MSfe_001275528	class	Oomycota	0.870253164556962									OOMYA1228-08		4762	0	0	0	0	6	22	11	0	0	0	0	0	0	2	10	30	2	28	6	0	40	1	5	9	3	29	11	0	0	0	8	20	14	84	83
MSfe_000345487	no rank	root	0.748484848484849									GQ120024		1	0	0	0	0	0	0	0	0	0	0	0	0	0	0	0	2	0	0	0	0	0	0	0	0	0	0	0	0	0	0	0	0	0	0	0
MSfe_000509957	no rank	root	0.712990936555891									GBSP5030-12		1	0	0	0	0	0	0	0	0	0	0	0	0	0	0	0	0	0	1	0	0	0	0	0	0	0	0	0	0	0	0	0	0	0	0	0
MSfe_001265852	no rank	root	0.748466257668712									HF562265		1	0	0	0	0	0	0	0	0	0	0	0	0	0	0	0	0	0	0	0	0	0	0	0	0	0	0	0	0	0	0	0	1	0	0	0
MSfe_001279837	no rank	root	0.763076923076923									GQ120055		1	0	0	0	0	0	0	0	0	0	0	0	0	0	0	0	0	0	0	0	0	0	0	0	0	0	0	0	0	0	0	0	1	0	0	0
MSfe_001309912	no rank	root	0.715976331360947									GBMIN4138-12		1	0	0	0	0	0	0	0	0	0	0	0	0	0	0	0	0	0	0	0	0	0	0	0	0	0	0	0	0	0	0	0	0	1	0	0
MSfe_001548915	no rank	root	0.804347826086957									REDEU578-11		1	0	0	0	0	0	0	0	0	0	0	0	0	0	0	0	0	0	0	0	0	0	0	0	0	0	0	0	0	0	0	0	0	0	0	2
MSfe_001599100	no rank	root	0.726443768996961									GBCI3527-13		1	0	0	0	0	0	0	0	0	0	0	0	0	0	0	0	0	0	0	0	0	0	0	0	0	0	0	0	0	0	0	0	0	0	0	0
MSfe_001613387	no rank	root	0.728358208955224									GU208615		1	0	0	0	0	0	0	0	0	0	0	0	0	0	0	0	0	0	0	0	0	0	0	0	0	0	0	0	0	0	0	0	0	0	0	0
MSfe_001615162	no rank	root	0.743975903614458									OZSEA855-10		1	0	0	0	0	0	0	0	0	0	0	0	0	0	0	0	0	0	0	0	0	0	0	0	0	0	0	0	0	0	0	0	0	0	0	0
MSfe_001652842	no rank	root	0.708823529411765									GBMLG15134-13		1	0	0	0	0	0	0	0	0	0	0	0	0	0	0	0	0	0	0	0	0	0	0	0	0	0	0	0	0	0	0	0	0	0	0	0
MSfe_001665947	no rank	root	0.746951219512195									REDEU531-11		1	0	0	0	0	0	0	0	0	0	0	0	0	0	0	0	0	0	0	0	0	0	0	0	0	0	0	0	0	0	0	0	0	0	0	0
MSfe_001817327	no rank	root	0.72463768115942									INHSE182-09		1	0	0	0	0	0	0	0	0	0	0	0	0	0	0	0	0	0	0	0	0	0	0	0	0	0	0	0	0	0	0	0	0	0	0	0
MSfe_001927331	no rank	root	0.708571428571429									BERMB037-10		1	0	0	0	0	0	0	0	0	0	0	0	0	0	0	0	0	0	0	0	0	0	0	0	0	0	0	0	0	0	0	0	0	0	0	0
MSfe_001939266	no rank	root	0.704022988505747									MACRO1717-10		1	0	0	0	0	0	0	0	0	0	0	0	0	0	0	0	0	0	0	0	0	0	0	0	0	0	0	0	0	0	0	0	0	0	0	0
MSfe_001955707	no rank	root	0.830769230769231									OKRED025-11		1	0	0	0	0	0	0	0	0	0	0	0	0	0	0	0	0	0	0	0	0	0	0	0	0	0	0	0	0	0	0	0	0	0	0	0
MSfe_001962895	no rank	root	0.732732732732733									GBMPH302-13		1	0	0	0	0	0	0	0	0	0	0	0	0	0	0	0	0	0	0	0	0	0	0	0	0	0	0	0	0	0	0	0	0	0	0	0
MSfe_002478462	no rank	root	0.740853658536585									JN378119		1	0	0	0	0	0	0	0	0	0	0	0	0	0	0	0	0	0	0	0	0	0	0	0	0	0	0	0	0	0	0	0	0	0	0	0
MSfe_002635222	no rank	root	0.788990825688073									ABMMC7588-10		1	0	0	0	0	0	0	0	0	0	0	0	0	0	0	0	0	0	0	0	0	0	0	0	0	0	0	0	0	0	0	0	0	0	0	0
MSfe_002948034	no rank	root	0.709401709401709									HM999033		1	0	0	0	0	0	0	0	0	0	0	0	0	0	0	0	0	0	0	0	0	0	0	0	0	0	0	0	0	0	0	0	0	0	0	0
MSfe_003094668	no rank	root	0.722054380664653									FLFIV305-14		1	0	0	0	0	0	0	0	0	0	0	0	0	0	0	0	0	0	0	0	0	0	0	0	0	0	0	0	0	0	0	0	0	0	0	0
MSfe_003104486	no rank	root	0.74468085106383									DQ060984		1	0	0	0	0	0	0	0	0	0	0	0	0	0	0	0	0	0	0	0	0	0	0	0	0	0	0	0	0	0	0	0	0	0	0	0
MSfe_003363053	no rank	root	0.711048158640227									GBCI0636-06		1	0	0	0	0	0	0	0	0	0	0	0	0	0	0	0	0	0	0	0	0	0	0	0	0	0	0	0	0	0	0	0	0	0	0	0
MSfe_003382020	no rank	root	0.744615384615385									MDECA616-10		1	0	0	0	0	0	0	0	0	0	0	0	0	0	0	0	0	0	0	0	0	0	0	0	0	0	0	0	0	0	0	0	0	0	0	0
MSfe_003482904	no rank	root	0.746177370030581									GBCX0531-06		1	0	0	0	0	0	0	0	0	0	0	0	0	0	0	0	0	0	0	0	0	0	0	0	0	0	0	0	0	0	0	0	0	0	0	0
MSfe_003486377	no rank	root	0.752293577981651									GQ120079		1	0	0	0	0	0	0	0	0	0	0	0	0	0	0	0	0	0	0	0	0	0	0	0	0	0	0	0	0	0	0	0	0	0	0	0
MSfe_003521394	no rank	root	0.723723723723724									GBCI0574-06		1	0	0	0	0	0	0	0	0	0	0	0	0	0	0	0	0	0	0	0	0	0	0	0	0	0	0	0	0	0	0	0	0	0	0	0
MSfe_003595966	no rank	root	0.702549575070821									ONT185-08		1	0	0	0	0	0	0	0	0	0	0	0	0	0	0	0	0	0	0	0	0	0	0	0	0	0	0	0	0	0	0	0	0	0	0	0
MSfe_003780428	no rank	root	0.731481481481482									TSB1889-11		1	0	0	0	0	0	0	0	0	0	0	0	0	0	0	0	0	0	0	0	0	0	0	0	0	0	0	0	0	0	0	0	0	0	0	0
MSfe_003794184	no rank	root	0.724242424242424									BBHYL954-10		1	0	0	0	0	0	0	0	0	0	0	0	0	0	0	0	0	0	0	0	0	0	0	0	0	0	0	0	0	0	0	0	0	0	0	0
MSfe_003806475	no rank	root	0.726443768996961									REDEU607-11		1	0	0	0	0	0	0	0	0	0	0	0	0	0	0	0	0	0	0	0	0	0	0	0	0	0	0	0	0	0	0	0	0	0	0	0
MSfe_000002315	no rank	root	0.585434173669468									JN593856		1	0	0	0	0	1	0	0	0	0	0	0	0	0	0	0	0	0	0	1	0	0	0	0	0	0	0	0	0	0	0	0	0	0	0	0
MSfe_000004591	no rank	root	0.561827956989247									EWPHI172-08		1	0	0	0	0	2	0	0	0	0	0	0	0	0	0	0	0	0	0	0	0	0	0	0	0	0	0	0	0	0	0	0	0	0	0	0
MSfe_000005216	no rank	root	0.725373134328358									SSWLE480-13		1	0	0	0	0	2	0	0	0	0	0	0	0	0	0	0	0	0	0	0	0	0	0	0	0	0	0	0	0	0	0	0	0	0	0	0
MSfe_000007975	no rank	root	0.595567867036011									GBMLG8547-09		1	0	0	0	0	2	0	0	0	0	0	0	0	0	0	0	0	0	0	0	0	0	0	0	0	0	0	0	0	0	0	0	0	0	0	0
MSfe_000008914	no rank	root	0.66966966966967									AY191995		1	0	0	0	0	2	0	0	0	0	0	0	0	0	0	0	0	0	0	0	0	0	0	0	0	0	0	0	0	0	0	0	0	0	0	0
MSfe_000011100	no rank	root	0.644776119402985									TUNSA061-14		1	0	0	0	0	1	0	0	0	0	0	0	0	0	0	0	0	0	0	0	0	0	1	0	0	0	0	0	0	0	0	0	0	0	0	0
MSfe_000012736	no rank	root	0.571428571428571									CSBPC674-11		1	0	0	0	0	2	0	0	0	0	0	0	0	0	0	0	0	0	0	0	0	0	0	0	0	0	0	0	0	0	0	0	0	0	0	0
MSfe_000013301	no rank	root	0.731778425655977									MANC012-12		1	0	0	0	0	2	0	0	0	0	0	0	0	0	0	0	0	0	0	0	0	0	0	0	0	0	0	0	0	0	0	0	0	0	0	0
MSfe_000013957	no rank	root	0.740181268882175									COLFC382-12		1	0	0	0	0	2	0	0	0	0	0	0	0	0	0	0	0	0	0	0	0	0	0	0	0	0	0	0	0	0	0	0	0	0	0	0
MSfe_000015367	no rank	root	0.676966292134832									GBCMA0129-06		1	0	0	0	0	2	0	0	0	0	0	0	0	0	0	0	0	0	0	0	0	0	0	0	0	0	0	0	0	0	0	0	0	0	0	0
MSfe_000015689	no rank	root	0.76									GBCH6381-13		1	0	0	0	0	1	0	0	0	0	0	0	0	0	0	0	1	0	0	0	0	0	0	0	0	0	0	0	0	0	0	0	0	0	0	0
MSfe_000017960	no rank	root	0.682926829268293									OWI_BACTER003	Solenocera crassicornis| Engraulis japonicus| Eurythenes gryllus	1	0	0	0	0	1	1	0	0	0	0	0	0	0	0	0	0	0	0	0	0	0	0	0	0	0	0	0	0	0	0	0	0	0	0	0
MSfe_000020573	no rank	root	0.696275071633238									OWI_BACTER010		1	0	0	0	0	1	0	0	0	0	0	0	0	0	0	0	0	0	0	1	0	0	0	0	0	0	0	0	0	0	0	0	0	0	0	0
MSfe_000021560	no rank	root	0.740298507462687									CMBIA368-11		1	0	0	0	0	2	0	0	0	0	0	0	0	0	0	0	0	0	0	0	0	0	0	0	0	0	0	0	0	0	0	0	0	0	0	0
MSfe_000023339	no rank	root	0.638655462184874									DQ287690		1	0	0	0	0	2	0	0	0	0	0	0	0	0	0	0	0	0	0	0	0	0	0	0	0	0	0	0	0	0	0	0	0	0	0	0
MSfe_000024627	no rank	root	0.693877551020408									GBAH1904-06		1	0	0	0	0	2	0	0	0	0	0	0	0	0	0	0	0	0	0	0	0	0	0	0	0	0	0	0	0	0	0	0	0	0	0	0
MSfe_000025192	no rank	root	0.661111111111111									GBPL0243-06		1	0	0	0	0	2	0	0	0	0	0	0	0	0	0	0	0	0	0	0	0	0	0	0	0	0	0	0	0	0	0	0	0	0	0	0
MSfe_000025415	no rank	root	0.613832853025937									OPHAN282-09		1	0	0	0	0	2	0	0	0	0	0	0	0	0	0	0	0	0	0	0	0	0	0	0	0	0	0	0	0	0	0	0	0	0	0	0
MSfe_000028672	no rank	root	0.715568862275449									GBAH8324-14		1	0	0	0	0	1	0	0	0	0	0	0	0	0	0	0	0	1	0	0	0	0	0	0	0	0	0	0	0	0	0	0	0	0	0	0
MSfe_000029813	no rank	root	0.558988764044944									COLFE414-12		1	0	0	0	0	1	0	0	0	0	0	0	0	0	0	0	0	0	0	0	0	0	0	0	0	0	0	0	1	0	0	0	0	0	0	0
MSfe_000033793	no rank	root	0.660220994475138									GBMIN30248-13		1	0	0	0	0	1	0	0	0	0	0	0	0	0	0	0	0	0	0	0	0	0	0	0	0	0	0	0	0	0	0	0	0	0	0	0
MSfe_000036196	no rank	root	0.694285714285714									TUNSA058-14		1	0	0	0	0	2	0	0	0	0	0	0	0	0	0	0	0	0	0	0	0	0	0	0	0	0	0	0	0	0	0	0	0	0	0	0
MSfe_000036499	no rank	root	0.569148936170213									GBPL0105-06		1	0	0	0	0	1	0	0	0	0	0	0	0	0	0	0	0	0	0	0	0	0	0	0	0	0	0	0	0	0	0	0	0	0	0	0
MSfe_000040640	no rank	root	0.613636363636364									FM995166		1	0	0	0	0	1	0	1	0	0	0	0	0	0	0	0	0	0	0	0	0	0	0	0	0	0	0	0	0	0	0	0	0	0	0	0
MSfe_000043198	no rank	root	0.612068965517241									HE584034		1	0	0	0	0	2	0	0	0	0	0	0	0	0	0	0	0	0	0	0	0	0	0	0	0	0	0	0	0	0	0	0	0	0	0	0
MSfe_000043455	no rank	root	0.734756097560976									GBMIN10174-12		1	0	0	0	0	1	1	0	0	0	0	0	0	0	0	0	0	0	0	0	0	0	0	0	0	0	0	0	0	0	0	0	0	0	0	0
MSfe_000044448	no rank	root	0.782608695652174									BBDED594-10		1	0	0	0	0	1	1	0	0	0	0	0	0	0	0	0	0	0	0	0	0	0	0	0	0	0	0	0	0	0	0	0	0	0	0	0
MSfe_000050867	no rank	root	0.6									ABMMC2328-08		1	0	0	0	0	0	2	0	0	0	0	0	0	0	0	0	0	0	0	0	0	0	0	0	0	0	0	0	0	0	0	0	0	0	0	0
MSfe_000054988	no rank	root	0.625698324022346									ABMMC7448-10		1	0	0	0	0	0	1	0	0	0	0	0	0	0	0	0	0	0	0	0	0	0	0	0	0	0	0	0	0	0	0	0	0	0	0	0
MSfe_000057954	no rank	root	0.585227272727273									CP007481		1	0	0	0	0	0	1	0	0	0	0	0	0	0	0	0	0	0	0	0	0	0	0	0	0	0	0	0	0	0	0	0	0	0	0	0
MSfe_000059973	no rank	root	0.698795180722892									MYMCF474-12		1	0	0	0	0	0	2	0	0	0	0	0	0	0	0	0	0	0	0	0	0	0	0	0	0	0	0	0	0	0	0	0	0	0	0	0
MSfe_000060479	no rank	root	0.54874651810585									AB443940		1	0	0	0	0	0	2	0	0	0	0	0	0	0	0	0	0	0	0	0	0	0	0	0	0	0	0	0	0	0	0	0	0	0	0	0
MSfe_000061260	no rank	root	0.687861271676301									VETIG105-10		1	0	0	0	0	0	2	0	0	0	0	0	0	0	0	0	0	0	0	0	0	0	0	0	0	0	0	0	0	0	0	0	0	0	0	0
MSfe_000065100	no rank	root	0.686217008797654									OWI_BACTER006		1	0	0	0	0	0	2	0	0	0	0	0	0	0	0	0	0	0	0	0	0	0	0	0	0	0	0	0	0	0	0	0	0	0	0	0
MSfe_000065909	no rank	root	0.663865546218487									GBCH10988-13		1	0	0	0	0	0	2	0	0	0	0	0	0	0	0	0	0	0	0	0	0	0	0	0	0	0	0	0	0	0	0	0	0	0	0	0
MSfe_000066386	no rank	root	0.621776504297994									AM698041		1	0	0	0	0	0	1	0	0	0	0	0	0	0	0	0	0	0	0	0	0	0	0	0	0	0	0	0	0	0	0	0	0	0	0	0
MSfe_000068963	no rank	root	0.635097493036212									DQ508214		1	0	0	0	0	0	1	0	0	0	0	0	0	0	0	0	1	0	0	0	0	0	0	0	0	0	0	0	0	0	0	0	0	0	0	0
MSfe_000073521	no rank	root	0.644067796610169									GBCI4192-14		1	0	0	0	0	0	2	0	0	0	0	0	0	0	0	0	0	0	0	0	0	0	0	0	0	0	0	0	0	0	0	0	0	0	0	0
MSfe_000073943	no rank	root	0.676056338028169									CNBPD157-12		1	0	0	0	0	0	2	0	0	0	0	0	0	0	0	0	0	0	0	0	0	0	0	0	0	0	0	0	0	0	0	0	0	0	0	0
MSfe_000076297	no rank	root	0.680232558139535									TUNSA061-14		1	0	0	0	0	0	2	0	0	0	0	0	0	0	0	0	0	0	0	0	0	0	0	0	0	0	0	0	0	0	0	0	0	0	0	0
MSfe_000077408	no rank	root	0.558988764044944									GBCI0598-06		1	0	0	0	0	0	1	0	0	0	0	0	0	0	0	0	0	0	0	0	0	0	0	0	0	0	0	0	0	0	0	0	0	0	0	0
MSfe_000077819	no rank	root	0.730061349693252									AY595593		1	0	0	0	0	0	1	0	0	0	0	0	0	0	0	0	0	0	0	0	0	0	0	0	0	0	0	0	1	0	0	0	0	0	0	0
MSfe_000077934	no rank	root	0.587570621468927									OWI_BACTER007		1	0	0	0	0	0	2	0	0	0	0	0	0	0	0	0	0	0	0	0	0	0	0	0	0	0	0	0	0	0	0	0	0	0	0	0
MSfe_000084207	no rank	root	0.546174142480211									EICOL011-11		1	0	0	0	0	0	2	0	0	0	0	0	0	0	0	0	0	0	0	0	0	0	0	0	0	0	0	0	0	0	0	0	0	0	0	0
MSfe_000084445	no rank	root	0.741641337386018									EWSJC070-10		1	0	0	0	0	0	1	0	0	0	0	0	0	0	0	0	0	0	0	0	0	0	0	0	0	0	0	0	0	0	0	0	0	0	0	0
MSfe_000086500	no rank	root	0.687679083094556									GBMPH300-13		1	0	0	0	0	0	2	0	0	0	0	0	0	0	0	0	0	0	0	0	0	0	0	0	0	0	0	0	0	0	0	0	0	0	0	0
MSfe_000091509	no rank	root	0.594086021505376									ONT440-08		1	0	0	0	0	0	2	0	0	0	0	0	0	0	0	0	0	0	0	0	0	0	0	0	0	0	0	0	0	0	0	0	0	0	0	0
MSfe_000091938	no rank	root	0.682215743440233									OWI_BACTER003	Solenocera crassicornis| Engraulis japonicus| Eurythenes gryllus	1	0	0	0	0	0	1	0	0	0	0	0	0	0	0	0	0	0	0	0	0	0	0	0	0	0	0	0	0	0	0	0	0	0	0	0
MSfe_000096775	no rank	root	0.673469387755102									GBAH0083-06		1	0	0	0	0	0	2	0	0	0	0	0	0	0	0	0	0	0	0	0	0	0	0	0	0	0	0	0	0	0	0	0	0	0	0	0
MSfe_000097370	no rank	root	0.632478632478632									CNBAM004-13		1	0	0	0	0	0	2	0	0	0	0	0	0	0	0	0	0	0	0	0	0	0	0	0	0	0	0	0	0	0	0	0	0	0	0	0
MSfe_000099950	no rank	root	0.627397260273973									ABMMC10424-10		1	0	0	0	0	0	1	0	0	1	0	0	0	0	0	0	0	0	0	0	0	0	0	0	0	0	0	0	0	0	0	0	0	0	0	0
MSfe_000105664	no rank	root	0.642651296829971									FM995166		1	0	0	0	0	0	1	0	0	0	0	0	0	0	0	0	0	0	0	0	0	0	0	0	0	0	0	0	0	0	0	0	0	0	0	0
MSfe_000106192	no rank	root	0.676136363636364									KM035411		1	0	0	0	0	0	2	0	0	0	0	0	0	0	0	0	0	0	0	0	0	0	0	0	0	0	0	0	0	0	0	0	0	0	0	0
MSfe_000108072	no rank	root	0.723076923076923									DBCOI_000000107		1	0	0	0	0	0	2	0	0	0	0	0	0	0	0	0	0	0	0	0	0	0	0	0	0	0	0	0	0	0	0	0	0	0	0	0
MSfe_000108100	no rank	root	0.582872928176796									AE017196		1	0	0	0	0	0	1	0	0	0	0	0	0	0	0	0	0	0	0	0	0	1	0	0	0	0	0	0	0	0	0	0	0	0	0	0
MSfe_000108809	no rank	root	0.599462365591398									GBSP4817-12		1	0	0	0	0	0	2	0	0	0	0	0	0	0	0	0	0	0	0	0	0	0	0	0	0	0	0	0	0	0	0	0	0	0	0	0
MSfe_000112990	no rank	root	0.750733137829912									GBMPH794-14		1	0	0	0	0	0	2	0	0	0	0	0	0	0	0	0	0	0	0	0	0	0	0	0	0	0	0	0	0	0	0	0	0	0	0	0
MSfe_000117884	no rank	root	0.598885793871866									YYY005-10		1	0	0	0	0	0	1	0	0	0	0	0	0	0	1	0	0	0	0	0	0	0	0	0	0	0	0	0	0	0	0	0	0	0	0	0
MSfe_000121553	no rank	root	0.622535211267606									DQ010541		1	0	0	0	0	0	1	0	0	0	0	0	0	0	0	0	0	0	0	0	0	0	0	0	0	0	0	0	0	0	0	0	0	1	0	0
MSfe_000129993	no rank	root	0.553672316384181									DINOB271-08		1	0	0	0	0	0	1	0	0	0	0	0	0	0	0	0	0	0	1	0	0	0	0	0	0	0	0	0	0	0	0	0	0	0	0	0
MSfe_000136760	no rank	root	0.764880952380952									KC663033		1	0	0	0	0	0	1	1	0	0	0	0	0	0	0	0	0	0	0	0	0	0	0	0	0	0	0	0	0	0	0	0	0	0	0	0
MSfe_000141553	no rank	root	0.555555555555556									JN688402		1	0	0	0	0	0	0	1	0	0	0	0	0	0	0	0	0	0	0	0	0	0	0	0	0	0	0	0	0	0	0	0	1	0	0	0
MSfe_000141652	no rank	root	0.66374269005848									GBDP2039-06		1	0	0	0	0	0	0	2	0	0	0	0	0	0	0	0	0	0	0	0	0	0	0	0	0	0	0	0	0	0	0	0	0	0	0	0
MSfe_000141716	no rank	root	0.691011235955056									GBMPH900-14		1	0	0	0	0	0	0	1	0	0	0	0	0	0	0	0	0	0	0	0	0	0	0	0	0	0	0	0	0	0	0	0	0	0	1	0
MSfe_000143091	no rank	root	0.690265486725664									OWI_BACTER003	Eurythenes gryllus	1	0	0	0	0	0	0	2	0	0	0	0	0	0	0	0	0	0	0	0	0	0	0	0	0	0	0	0	0	0	0	0	0	0	0	0
MSfe_000144219	no rank	root	0.56043956043956									DHF375-10		1	0	0	0	0	0	0	2	0	0	0	0	0	0	0	0	0	0	0	0	0	0	0	0	0	0	0	0	0	0	0	0	0	0	0	0
MSfe_000144860	no rank	root	0.536649214659686									GBCPH0022-06		1	0	0	0	0	0	0	2	0	0	0	0	0	0	0	0	0	0	0	0	0	0	0	0	0	0	0	0	0	0	0	0	0	0	0	0
MSfe_000145409	no rank	root	0.6398891966759									FM995166		1	0	0	0	0	0	0	1	0	0	0	0	0	0	0	0	0	0	0	0	0	1	0	0	0	0	0	0	0	0	0	0	0	0	0	0
MSfe_000145518	no rank	root	0.543010752688172									OWI_BACTER007		1	0	0	0	0	0	0	1	0	0	0	0	0	0	0	0	0	0	0	0	0	0	0	0	0	0	0	0	0	0	0	0	0	0	0	0
MSfe_000145723	no rank	root	0.787037037037037									TEPH018-07		1	0	0	0	0	0	0	2	0	0	0	0	0	0	0	0	0	0	0	0	0	0	0	0	0	0	0	0	0	0	0	0	0	0	0	0
MSfe_000147771	no rank	root	0.666666666666667									LIMC168-08		1	0	0	0	0	0	0	2	0	0	0	0	0	0	0	0	0	0	0	0	0	0	0	0	0	0	0	0	0	0	0	0	0	0	0	0
MSfe_000148025	no rank	root	0.60752688172043									GBCPH0022-06		1	0	0	0	0	0	0	2	0	0	0	0	0	0	0	0	0	0	0	0	0	0	0	0	0	0	0	0	0	0	0	0	0	0	0	0
MSfe_000148319	no rank	root	0.615176151761518									FM995166		1	0	0	0	0	0	0	1	0	0	0	0	0	0	0	0	0	0	0	0	0	0	0	0	0	0	0	0	0	0	0	0	0	0	0	0
MSfe_000148423	no rank	root	0.733727810650888									GBMLG0736-06		1	0	0	0	0	0	0	2	0	0	0	0	0	0	0	0	0	0	0	0	0	0	0	0	0	0	0	0	0	0	0	0	0	0	0	0
MSfe_000148557	no rank	root	0.60427807486631									GBMLG10392-13		1	0	0	0	0	0	0	1	0	0	0	0	0	0	0	0	0	0	0	1	0	0	0	0	0	0	0	0	0	0	0	0	0	0	0	0
MSfe_000149193	no rank	root	0.73030303030303									ABMMC12715-10		1	0	0	0	0	0	0	1	0	0	0	0	0	0	0	0	0	0	0	0	0	0	0	0	0	0	0	0	0	0	0	0	0	0	0	1
MSfe_000149512	no rank	root	0.635593220338983									CP000030		1	0	0	0	0	0	0	2	0	0	0	0	0	0	0	0	0	0	0	0	0	0	0	0	0	0	0	0	0	0	0	0	0	0	0	0
MSfe_000149913	no rank	root	0.753048780487805									HVDBC012-11		1	0	0	0	0	0	0	2	0	0	0	0	0	0	0	0	0	0	0	0	0	0	0	0	0	0	0	0	0	0	0	0	0	0	0	0
MSfe_000150290	no rank	root	0.682926829268293									GBMIN9953-12		1	0	0	0	0	0	0	2	0	0	0	0	0	0	0	0	0	0	0	0	0	0	0	0	0	0	0	0	0	0	0	0	0	0	0	0
MSfe_000150677	no rank	root	0.665722379603399									GBCMD8281-13		1	0	0	0	0	0	0	2	0	0	0	0	0	0	0	0	0	0	0	0	0	0	0	0	0	0	0	0	0	0	0	0	0	0	0	0
MSfe_000151071	no rank	root	0.548209366391185									DQ536422		1	0	0	0	0	0	0	1	0	0	0	0	0	0	0	0	0	0	0	0	0	0	0	0	0	0	0	0	0	0	0	0	0	0	0	0
MSfe_000152663	no rank	root	0.546703296703297									AP011592		1	0	0	0	0	0	0	1	0	0	0	0	0	0	0	0	0	0	0	0	0	0	0	0	0	0	0	0	0	0	0	0	0	0	0	0
MSfe_000154036	no rank	root	0.550802139037433									GBPL1265-09		1	0	0	0	0	0	0	2	0	0	0	0	0	0	0	0	0	0	0	0	0	0	0	0	0	0	0	0	0	0	0	0	0	0	0	0
MSfe_000154051	no rank	root	0.728915662650602									AF020565		1	0	0	0	0	0	0	2	0	0	0	0	0	0	0	0	0	0	0	0	0	0	0	0	0	0	0	0	0	0	0	0	0	0	0	0
MSfe_000155781	no rank	root	0.601671309192201									HYDRA027-13		1	0	0	0	0	0	0	2	0	0	0	0	0	0	0	0	0	0	0	0	0	0	0	0	0	0	0	0	0	0	0	0	0	0	0	0
MSfe_000156149	no rank	root	0.587570621468927									CYTC5813-12		1	0	0	0	0	0	0	1	0	0	0	0	0	0	0	0	0	0	0	0	0	0	0	0	0	0	0	0	0	0	0	0	0	0	0	0
MSfe_000157022	no rank	root	0.60968660968661									OWI_BACTER003		1	0	0	0	0	0	0	2	0	0	0	0	0	0	0	0	0	0	0	0	0	0	0	0	0	0	0	0	0	0	0	0	0	0	0	0
MSfe_000159492	no rank	root	0.564032697547684									KPARG062-08		1	0	0	0	0	0	0	2	0	0	0	0	0	0	0	0	0	0	0	0	0	0	0	0	0	0	0	0	0	0	0	0	0	0	0	0
MSfe_000160330	no rank	root	0.598984771573604									CR378676	Stramonita floridana| Stramonita haemastoma| Stramonita rustica| Paraglaciecola psychrophila| Conus rattus| Photobacterium profundum	1	0	0	0	0	0	0	2	0	0	0	0	0	0	0	0	0	0	0	0	0	0	0	0	0	0	0	0	0	0	0	0	0	0	0	0
MSfe_000161515	no rank	root	0.572237960339943									AF090340		1	0	0	0	0	0	0	2	0	0	0	0	0	0	0	0	0	0	0	0	0	0	0	0	0	0	0	0	0	0	0	0	0	0	0	0
MSfe_000165667	no rank	root	0.562674094707521									JQ658979		1	0	0	0	0	0	0	2	0	0	0	0	0	0	0	0	0	0	0	0	0	0	0	0	0	0	0	0	0	0	0	0	0	0	0	0
MSfe_000165686	no rank	root	0.833333333333333									OZSEA134-10		1	0	0	0	0	0	0	2	0	0	0	0	0	0	0	0	0	0	0	0	0	0	0	0	0	0	0	0	0	0	0	0	0	0	0	0
MSfe_000165898	no rank	root	0.61731843575419									GBCH0116-06		1	0	0	0	0	0	0	1	0	0	0	0	0	0	0	0	0	0	0	0	0	0	0	0	0	0	0	0	0	0	1	0	0	0	0	0
MSfe_000167646	no rank	root	0.613513513513513									GQ120016		1	0	0	0	0	0	0	1	0	0	0	0	0	0	0	0	0	0	0	0	0	0	0	0	0	0	0	0	0	0	0	0	0	0	0	0
MSfe_000167851	no rank	root	0.726993865030675									ANICK970-10		1	0	0	0	0	0	0	1	0	0	0	0	0	0	0	0	0	0	1	0	0	0	0	0	0	0	0	0	0	0	0	0	0	0	0	0
MSfe_000169671	no rank	root	0.700296735905044									MYMCF416-12		1	0	0	0	0	0	0	2	0	0	0	0	0	0	0	0	0	0	0	0	0	0	0	0	0	0	0	0	0	0	0	0	0	0	0	0
MSfe_000170402	no rank	root	0.686440677966102									AMIE265-08		1	0	0	0	0	0	0	1	0	0	0	0	0	0	0	0	0	1	0	0	0	0	0	0	0	0	0	0	0	0	0	0	0	0	0	0
MSfe_000170733	no rank	root	0.753799392097264									GBMLG11273-13		1	0	0	0	0	0	0	1	0	0	0	0	0	0	0	0	0	0	0	0	0	0	0	0	0	0	0	0	0	0	0	0	0	0	0	0
MSfe_000174558	no rank	root	0.623342175066313									GBCMD11724-13		1	0	0	0	0	0	0	1	0	0	0	0	0	0	0	0	0	0	0	0	0	0	0	0	0	0	0	1	0	0	0	0	0	0	0	0
MSfe_000175152	no rank	root	0.654178674351585									CYTC3380-12		1	0	0	0	0	0	0	2	0	0	0	0	0	0	0	0	0	0	0	0	0	0	0	0	0	0	0	0	0	0	0	0	0	0	0	0
MSfe_000175301	no rank	root	0.573065902578797									COAPP165-12		1	0	0	0	0	0	0	1	0	0	0	0	0	0	0	0	0	0	0	0	0	0	0	0	0	0	0	0	0	0	0	0	0	0	1	0
MSfe_000175486	no rank	root	0.613698630136986									DBCOI_000000301_PRIV_BOLD_00001		1	0	0	0	0	0	0	2	0	0	0	0	0	0	0	0	0	0	0	0	0	0	0	0	0	0	0	0	0	0	0	0	0	0	0	0
MSfe_000176629	no rank	root	0.641666666666667									TFDC023-09		1	0	0	0	0	0	0	2	0	0	0	0	0	0	0	0	0	0	0	0	0	0	0	0	0	0	0	0	0	0	0	0	0	0	0	0
MSfe_000178165	no rank	root	0.75609756097561									GBCL2871-07		1	0	0	0	0	0	0	1	0	0	0	0	0	0	0	0	1	0	0	0	0	0	0	0	0	0	0	0	0	0	0	0	0	0	0	0
MSfe_000179088	no rank	root	0.557029177718833									GBA7375-12		1	0	0	0	0	0	0	2	0	0	0	0	0	0	0	0	0	0	0	0	0	0	0	0	0	0	0	0	0	0	0	0	0	0	0	0
MSfe_000180408	no rank	root	0.623229461756374									GBCH8371-13		1	0	0	0	0	0	0	1	0	0	0	0	0	0	0	0	0	0	0	0	0	0	0	0	0	0	0	0	0	0	0	0	0	0	0	0
MSfe_000180462	no rank	root	0.637119113573407									GBCMA0118-06		1	0	0	0	0	0	0	2	0	0	0	0	0	0	0	0	0	0	0	0	0	0	0	0	0	0	0	0	0	0	0	0	0	0	0	0
MSfe_000182127	no rank	root	0.674157303370786									ANZR652-10		1	0	0	0	0	0	0	2	0	0	0	0	0	0	0	0	0	0	0	0	0	0	0	0	0	0	0	0	0	0	0	0	0	0	0	0
MSfe_000182909	no rank	root	0.614958448753463									MACWAN_000085		1	0	0	0	0	0	0	1	0	0	0	0	0	0	0	0	0	0	0	0	0	0	0	0	0	0	0	0	0	0	0	0	0	0	0	0
MSfe_000183304	no rank	root	0.681948424068768									HM629874		1	0	0	0	0	0	0	1	0	0	0	0	0	0	0	0	0	0	0	0	0	0	0	0	0	0	0	0	1	0	0	0	0	0	0	0
MSfe_000184509	no rank	root	0.623595505617977									JN593332		1	0	0	0	0	0	0	2	0	0	0	0	0	0	0	0	0	0	0	0	0	0	0	0	0	0	0	0	0	0	0	0	0	0	0	0
MSfe_000185540	no rank	root	0.735735735735736									MHAGB887-07		1	0	0	0	0	0	0	2	0	0	0	0	0	0	0	0	0	0	0	0	0	0	0	0	0	0	0	0	0	0	0	0	0	0	0	0
MSfe_000185858	no rank	root	0.612021857923497									CRM077-10		1	0	0	0	0	0	0	1	0	0	0	0	0	0	0	0	0	0	0	0	0	1	0	0	0	0	0	0	0	0	0	0	0	0	0	0
MSfe_000187222	no rank	root	0.64367816091954									JN192136		1	0	0	0	0	0	0	2	0	0	0	0	0	0	0	0	0	0	0	0	0	0	0	0	0	0	0	0	0	0	0	0	0	0	0	0
MSfe_000189380	no rank	root	0.564469914040115									KF208352		1	0	0	0	0	0	0	2	0	0	0	0	0	0	0	0	0	0	0	0	0	0	0	0	0	0	0	0	0	0	0	0	0	0	0	0
MSfe_000191253	no rank	root	0.690909090909091									EU069523		1	0	0	0	0	0	0	1	0	0	0	0	0	0	0	0	1	0	0	0	0	0	0	0	0	0	0	0	0	0	0	0	0	0	0	0
MSfe_000191862	no rank	root	0.693877551020408									GBCI826-07		1	0	0	0	0	0	0	2	0	0	0	0	0	0	0	0	0	0	0	0	0	0	0	0	0	0	0	0	0	0	0	0	0	0	0	0
MSfe_000193983	no rank	root	0.686440677966102									GBCMA0118-06	Scopelocheirus schellenbergi| Engraulis japonicus| Eurythenes gryllus| Scapharca broughtonii| Terebella tantabiddycreekensis| Chloeia parva| Solenocera crassicornis	1	0	0	0	0	0	0	2	0	0	0	0	0	0	0	0	0	0	0	0	0	0	0	0	0	0	0	0	0	0	0	0	0	0	0	0
MSfe_000196001	no rank	root	0.560224089635854									OWI_BACTER007		1	0	0	0	0	0	0	2	0	0	0	0	0	0	0	0	0	0	0	0	0	0	0	0	0	0	0	0	0	0	0	0	0	0	0	0
MSfe_000198887	no rank	root	0.557640750670241									BOM549-07		1	0	0	0	0	0	0	2	0	0	0	0	0	0	0	0	0	0	0	0	0	0	0	0	0	0	0	0	0	0	0	0	0	0	0	0
MSfe_000199618	no rank	root	0.776073619631902									LITOR214-10		1	0	0	0	0	0	0	1	0	0	0	0	0	0	0	0	0	0	0	0	0	0	0	0	1	0	0	0	0	0	0	0	0	0	0	0
MSfe_000201304	no rank	root	0.589333333333333									CRM354-14		1	0	0	0	0	0	0	2	0	0	0	0	0	0	0	0	0	0	0	0	0	0	0	0	0	0	0	0	0	0	0	0	0	0	0	0
MSfe_000208734	no rank	root	0.622589531680441									FM995166		1	0	0	0	0	0	0	1	0	0	0	0	0	0	0	0	0	0	0	0	0	0	0	0	0	0	0	0	0	0	0	0	0	0	0	0
MSfe_000208955	no rank	root	0.556786703601108									GBCDP670-14		1	0	0	0	0	0	0	1	0	0	0	0	0	0	0	0	0	0	0	0	0	0	0	0	0	0	0	0	0	0	0	0	0	0	1	0
MSfe_000210512	no rank	root	0.768072289156627									MD2156		1	0	0	0	0	0	0	1	0	0	0	0	0	0	0	0	0	0	0	0	0	0	0	0	0	0	0	0	0	0	0	1	0	0	0	0
MSfe_000210815	no rank	root	0.679775280898876									MYMCG556-12		1	0	0	0	0	0	0	2	0	0	0	0	0	0	0	0	0	0	0	0	0	0	0	0	0	0	0	0	0	0	0	0	0	0	0	0
MSfe_000211606	no rank	root	0.651026392961877									GBMLG8578-09		1	0	0	0	0	0	0	2	0	0	0	0	0	0	0	0	0	0	0	0	0	0	0	0	0	0	0	0	0	0	0	0	0	0	0	0
MSfe_000212823	no rank	root	0.627397260273973									OZSEA2935-11		1	0	0	0	0	0	0	2	0	0	0	0	0	0	0	0	0	0	0	0	0	0	0	0	0	0	0	0	0	0	0	0	0	0	0	0
MSfe_000214914	no rank	root	0.551246537396122									GBCM1618-14		1	0	0	0	0	0	0	2	0	0	0	0	0	0	0	0	0	0	0	0	0	0	0	0	0	0	0	0	0	0	0	0	0	0	0	0
MSfe_000215032	no rank	root	0.626038781163435									ONT132-08		1	0	0	0	0	0	0	1	0	0	0	0	0	0	0	0	0	0	0	0	0	0	0	0	0	0	0	0	1	0	0	0	0	0	0	0
MSfe_000221204	no rank	root	0.73374613003096									ABMAY021-09		1	0	0	0	0	0	0	2	0	0	0	0	0	0	0	0	0	0	0	0	0	0	0	0	0	0	0	0	0	0	0	0	0	0	0	0
MSfe_000222762	no rank	root	0.550684931506849									EICOL017-11		1	0	0	0	0	0	0	1	0	0	0	0	0	0	0	0	0	0	0	0	0	1	0	0	0	0	0	0	0	0	0	0	0	0	0	0
MSfe_000227217	no rank	root	0.621546961325967									OZSEA1325-10		1	0	0	0	0	0	0	1	0	0	0	0	0	0	0	0	0	0	1	0	0	0	0	0	0	0	0	0	0	0	0	0	0	0	0	0
MSfe_000233841	no rank	root	0.727544910179641									MD363		1	0	0	0	0	0	0	1	0	0	0	0	0	0	0	0	0	0	0	0	0	0	0	0	0	0	0	0	1	0	0	0	0	0	0	0
MSfe_000235677	no rank	root	0.672364672364672									SPRMA952-12		1	0	0	0	0	0	0	1	0	0	0	0	0	0	0	0	0	0	0	1	0	0	0	0	0	0	0	0	0	0	0	0	0	0	0	0
MSfe_000241872	no rank	root	0.606145251396648									OWI_BACTER011		1	0	0	0	0	0	0	0	2	0	0	0	0	0	0	0	0	0	0	0	0	0	0	0	0	0	0	0	0	0	0	0	0	0	0	0
MSfe_000242571	no rank	root	0.6									TUNSA007-14		1	0	0	0	0	0	0	0	0	2	0	0	0	0	0	0	0	0	0	0	0	0	0	0	0	0	0	0	0	0	0	0	0	0	0	0
MSfe_000245480	no rank	root	0.567204301075269									EWMEX169-12		1	0	0	0	0	0	0	0	0	0	2	0	0	0	0	0	0	0	0	0	0	0	0	0	0	0	0	0	0	0	0	0	0	0	0	0
MSfe_000246103	no rank	root	0.681564245810056									JN873237		1	0	0	0	0	0	0	0	0	0	2	0	0	0	0	0	0	0	0	0	0	0	0	0	0	0	0	0	0	0	0	0	0	0	0	0
MSfe_000247089	no rank	root	0.692090395480226									TUNSA008-14		1	0	0	0	0	0	0	0	0	0	2	0	0	0	0	0	0	0	0	0	0	0	0	0	0	0	0	0	0	0	0	0	0	0	0	0
MSfe_000248403	no rank	root	0.606860158311346									GUAMR015-09		1	0	0	0	0	0	0	0	0	0	2	0	0	0	0	0	0	0	0	0	0	0	0	0	0	0	0	0	0	0	0	0	0	0	0	0
MSfe_000251113	no rank	root	0.760233918128655									OOMYA426-07		1	0	0	0	0	0	0	0	0	0	1	0	0	0	0	0	0	0	0	0	0	0	0	0	0	0	0	1	0	0	0	0	0	0	0	0
MSfe_000255359	no rank	root	0.691218130311615									SERSP026-10		1	0	0	0	0	0	0	0	0	0	1	0	0	0	0	0	0	0	0	0	0	0	0	0	0	0	0	0	0	0	0	0	0	0	0	0
MSfe_000258768	no rank	root	0.686440677966102									GBCMA0132-06		1	0	0	0	0	0	0	0	0	0	0	2	0	0	0	0	0	0	0	0	0	0	0	0	0	0	0	0	0	0	0	0	0	0	0	0
MSfe_000259603	no rank	root	0.588555858310627									WWAMP722-10		1	0	0	0	0	0	0	0	0	0	0	0	2	0	0	0	0	0	0	0	0	0	0	0	0	0	0	0	0	0	0	0	0	0	0	0
MSfe_000259926	no rank	root	0.784615384615385									BLPCI411-08		1	0	0	0	0	0	0	0	0	0	0	0	2	0	0	0	0	0	0	0	0	0	0	0	0	0	0	0	0	0	0	0	0	0	0	0
MSfe_000261507	no rank	root	0.645604395604396									MBIE306-09		1	0	0	0	0	0	0	0	0	0	0	0	2	0	0	0	0	0	0	0	0	0	0	0	0	0	0	0	0	0	0	0	0	0	0	0
MSfe_000264052	no rank	root	0.628169014084507									LGSMB260-05		1	0	0	0	0	0	0	0	0	0	0	0	2	0	0	0	0	0	0	0	0	0	0	0	0	0	0	0	0	0	0	0	0	0	0	0
MSfe_000265459	no rank	root	0.710914454277286									NONUD218-11		1	0	0	0	0	0	0	0	0	0	0	0	1	0	0	0	0	0	0	0	0	0	0	0	0	0	0	0	0	0	0	0	0	0	0	0
MSfe_000272028	no rank	root	0.665745856353591									NEONW107-11		1	0	0	0	0	0	0	0	0	0	0	0	2	0	0	0	0	0	0	0	0	0	0	0	0	0	0	0	0	0	0	0	0	0	0	0
MSfe_000274654	no rank	root	0.719298245614035									MYMCD147-11		1	0	0	0	0	0	0	0	0	0	0	0	2	0	0	0	0	0	0	0	0	0	0	0	0	0	0	0	0	0	0	0	0	0	0	0
MSfe_000277310	no rank	root	0.712962962962963									BASKL866-11		1	0	0	0	0	0	0	0	0	0	0	0	0	2	0	0	0	0	0	0	0	0	0	0	0	0	0	0	0	0	0	0	0	0	0	0
MSfe_000277396	no rank	root	0.602209944751381									OWI_BACTER011		1	0	0	0	0	0	0	0	0	0	0	0	0	1	0	0	0	0	0	1	0	0	0	0	0	0	0	0	0	0	0	0	0	0	0	0
MSfe_000278723	no rank	root	0.655367231638418									OWI_BACTER007		1	0	0	0	0	0	0	0	0	0	0	0	0	0	1	0	0	0	0	0	0	0	0	0	0	1	0	0	0	0	0	0	0	0	0	0
MSfe_000279551	no rank	root	0.607242339832869									ONT185-08		1	0	0	0	0	0	0	0	0	0	0	0	0	0	2	0	0	0	0	0	0	0	0	0	0	0	0	0	0	0	0	0	0	0	0	0
MSfe_000282920	no rank	root	0.564841498559078									GBIR3798-13		1	0	0	0	0	0	0	0	0	0	0	0	0	0	2	0	0	0	0	0	0	0	0	0	0	0	0	0	0	0	0	0	0	0	0	0
MSfe_000284097	no rank	root	0.569948186528497									CTM015-10		1	0	0	0	0	0	0	0	0	0	0	0	0	0	2	0	0	0	0	0	0	0	0	0	0	0	0	0	0	0	0	0	0	0	0	0
MSfe_000285572	no rank	root	0.719879518072289									CMBIA475-11		1	0	0	0	0	0	0	0	0	0	0	0	0	0	2	0	0	0	0	0	0	0	0	0	0	0	0	0	0	0	0	0	0	0	0	0
MSfe_000286081	no rank	root	0.673184357541899									OWI_BACTER007	Gammarus komareki| Coccomyxa subellipsoidea| Scopelocheirus schellenbergi| Eurythenes gryllus| Cryphiops caementarius	1	0	0	0	0	0	0	0	0	0	0	0	0	0	2	0	0	0	0	0	0	0	0	0	0	0	0	0	0	0	0	0	0	0	0	0
MSfe_000287109	no rank	root	0.625714285714286									GU480580		1	0	0	0	0	0	0	0	0	0	0	0	0	0	1	0	0	0	0	0	0	0	0	0	0	0	0	0	0	0	0	0	0	0	0	0
MSfe_000289018	no rank	root	0.559556786703601									USNMK288-11		1	0	0	0	0	0	0	0	0	0	0	0	0	0	2	0	0	0	0	0	0	0	0	0	0	0	0	0	0	0	0	0	0	0	0	0
MSfe_000290818	no rank	root	0.558746736292428									GBCMD8302-13		1	0	0	0	0	0	0	0	0	0	0	0	0	0	2	0	0	0	0	0	0	0	0	0	0	0	0	0	0	0	0	0	0	0	0	0
MSfe_000292087	no rank	root	0.548969072164949									GBGC10448-12		1	0	0	0	0	0	0	0	0	0	0	0	0	0	2	0	0	0	0	0	0	0	0	0	0	0	0	0	0	0	0	0	0	0	0	0
MSfe_000292244	no rank	root	0.53929539295393									BVIET008-08		1	0	0	0	0	0	0	0	0	0	0	0	0	0	1	0	0	0	0	1	0	0	0	0	0	0	0	0	0	0	0	0	0	0	0	0
MSfe_000292826	no rank	root	0.551912568306011									OWI_BACTER011		1	0	0	0	0	0	0	0	0	0	0	0	0	0	2	0	0	0	0	0	0	0	0	0	0	0	0	0	0	0	0	0	0	0	0	0
MSfe_000293142	no rank	root	0.560975609756098									OWI_BACTER011		1	0	0	0	0	0	0	0	0	0	0	0	0	0	2	0	0	0	0	0	0	0	0	0	0	0	0	0	0	0	0	0	0	0	0	0
MSfe_000293588	no rank	root	0.781818181818182									AY282591		1	0	0	0	0	0	0	0	0	0	0	0	0	0	2	0	0	0	0	0	0	0	0	0	0	0	0	0	0	0	0	0	0	0	0	0
MSfe_000294886	no rank	root	0.744868035190616									GBMH0361-06		1	0	0	0	0	0	0	0	0	0	0	0	0	0	1	0	0	0	0	0	0	0	0	0	0	0	0	0	0	0	0	0	0	0	0	0
MSfe_000301098	no rank	root	0.715942028985507									LGSMC779-05		1	0	0	0	0	0	0	0	0	0	0	0	0	0	2	0	0	0	0	0	0	0	0	0	0	0	0	0	0	0	0	0	0	0	0	0
MSfe_000301488	no rank	root	0.746951219512195									CNRME4771-12		1	0	0	0	0	0	0	0	0	0	0	0	0	0	1	0	0	0	0	0	0	0	0	0	0	0	0	0	0	0	0	0	0	0	0	0
MSfe_000309498	no rank	root	0.631284916201117									GBPL1912-13		1	0	0	0	0	0	0	0	0	0	0	0	0	0	2	0	0	0	0	0	0	0	0	0	0	0	0	0	0	0	0	0	0	0	0	0
MSfe_000312229	no rank	root	0.626062322946176									OWI_BACTER003		1	0	0	0	0	0	0	0	0	0	0	0	0	0	2	0	0	0	0	0	0	0	0	0	0	0	0	0	0	0	0	0	0	0	0	0
MSfe_000314435	no rank	root	0.564469914040115									BTL009-10		1	0	0	0	0	0	0	0	0	0	0	0	0	0	2	0	0	0	0	0	0	0	0	0	0	0	0	0	0	0	0	0	0	0	0	0
MSfe_000317347	no rank	root	0.621387283236994									GBCMA0121-06		1	0	0	0	0	0	0	0	0	0	0	0	0	0	2	0	0	0	0	0	0	0	0	0	0	0	0	0	0	0	0	0	0	0	0	0
MSfe_000322748	no rank	root	0.573770491803279									GBCPH418-07		1	0	0	0	0	0	0	0	0	0	0	0	0	0	2	0	0	0	0	0	0	0	0	0	0	0	0	0	0	0	0	0	0	0	0	0
MSfe_000323587	no rank	root	0.534031413612565									EWGAB260-11		1	0	0	0	0	0	0	0	0	0	0	0	0	0	2	0	0	0	0	0	0	0	0	0	0	0	0	0	0	0	0	0	0	0	0	0
MSfe_000328332	no rank	root	0.563829787234043									HG530139		1	0	0	0	0	0	0	0	0	0	0	0	0	0	1	0	0	0	0	0	0	0	0	0	0	0	0	0	0	0	0	0	0	0	0	0
MSfe_000338749	no rank	root	0.598915989159892									GBCMI1535-12		1	0	0	0	0	0	0	0	0	0	0	0	0	0	0	2	0	0	0	0	0	0	0	0	0	0	0	0	0	0	0	0	0	0	0	0
MSfe_000338804	no rank	root	0.697674418604651									OOMYA039-07		1	0	0	0	0	0	0	0	0	0	0	0	0	0	0	2	0	0	0	0	0	0	0	0	0	0	0	0	0	0	0	0	0	0	0	0
MSfe_000338945	no rank	root	0.71671388101983									GBMLG16768-13		1	0	0	0	0	0	0	0	0	0	0	0	0	0	0	1	0	0	0	0	0	0	0	0	0	0	0	0	0	0	0	0	0	0	0	0
MSfe_000340124	no rank	root	0.690807799442897									TUNSA058-14		1	0	0	0	0	0	0	0	0	0	0	0	0	0	0	2	0	0	0	0	0	0	0	0	0	0	0	0	0	0	0	0	0	0	0	0
MSfe_000340293	no rank	root	0.558201058201058									OWI_BACTER011		1	0	0	0	0	0	0	0	0	0	0	0	0	0	0	2	0	0	0	0	0	0	0	0	0	0	0	0	0	0	0	0	0	0	0	0
MSfe_000340968	no rank	root	0.69774011299435									HZNEM181-13		1	0	0	0	0	0	0	0	0	0	0	0	0	0	0	2	0	0	0	0	0	0	0	0	0	0	0	0	0	0	0	0	0	0	0	0
MSfe_000342365	no rank	root	0.627118644067797									CP007481		1	0	0	0	0	0	0	0	0	0	0	0	0	0	0	1	0	0	0	0	0	0	0	0	0	0	0	0	0	0	0	0	0	0	0	0
MSfe_000343932	no rank	root	0.541450777202073									CNPKF2383-14		1	0	0	0	0	0	0	0	0	0	0	0	0	0	0	1	0	0	0	0	0	0	1	0	0	0	0	0	0	0	0	0	0	0	0	0
MSfe_000345043	no rank	root	0.561643835616438									BOM2106-11		1	0	0	0	0	0	0	0	0	0	0	0	0	0	0	0	2	0	0	0	0	0	0	0	0	0	0	0	0	0	0	0	0	0	0	0
MSfe_000345333	no rank	root	0.540106951871658									GAHAP1433-14		1	0	0	0	0	0	0	0	0	0	0	0	0	0	0	0	2	0	0	0	0	0	0	0	0	0	0	0	0	0	0	0	0	0	0	0
MSfe_000347468	no rank	root	0.683760683760684									DBCOI_000000293		1	0	0	0	0	0	0	0	0	0	0	0	0	0	0	0	1	0	0	0	0	0	0	0	0	0	0	0	0	0	0	0	0	0	0	0
MSfe_000350013	no rank	root	0.550279329608939									CSBPA002-11		1	0	0	0	0	0	0	0	0	0	0	0	0	0	0	0	1	0	0	0	0	0	0	0	0	0	0	0	0	0	0	0	0	0	0	0
MSfe_000350912	no rank	root	0.556497175141243									EWGAB1583-13		1	0	0	0	0	0	0	0	0	0	0	0	0	0	0	0	2	0	0	0	0	0	0	0	0	0	0	0	0	0	0	0	0	0	0	0
MSfe_000352606	no rank	root	0.668693009118541									TUNSA007-14		1	0	0	0	0	0	0	0	0	0	0	0	0	0	0	0	2	0	0	0	0	0	0	0	0	0	0	0	0	0	0	0	0	0	0	0
MSfe_000353669	no rank	root	0.598901098901099									FJ423613		1	0	0	0	0	0	0	0	0	0	0	0	0	0	0	0	2	0	0	0	0	0	0	0	0	0	0	0	0	0	0	0	0	0	0	0
MSfe_000354547	no rank	root	0.735562310030395									MASPD213-10		1	0	0	0	0	0	0	0	0	0	0	0	0	0	0	0	2	0	0	0	0	0	0	0	0	0	0	0	0	0	0	0	0	0	0	0
MSfe_000358290	no rank	root	0.65625									JF930154		1	0	0	0	0	0	0	0	0	0	0	0	0	0	0	0	2	0	0	0	0	0	0	0	0	0	0	0	0	0	0	0	0	0	0	0
MSfe_000360329	no rank	root	0.773134328358209									ASBA622-06		1	0	0	0	0	0	0	0	0	0	0	0	0	0	0	0	1	0	0	0	0	0	0	0	0	0	0	0	0	0	0	0	0	0	0	1
MSfe_000362618	no rank	root	0.734138972809668									GBAH6316-09		1	0	0	0	0	0	0	0	0	0	0	0	0	0	0	0	2	0	0	0	0	0	0	0	0	0	0	0	0	0	0	0	0	0	0	0
MSfe_000364337	no rank	root	0.690962099125364									CP002056		1	0	0	0	0	0	0	0	0	0	0	0	0	0	0	0	2	0	0	0	0	0	0	0	0	0	0	0	0	0	0	0	0	0	0	0
MSfe_000365699	no rank	root	0.59228650137741									HE660029		1	0	0	0	0	0	0	0	0	0	0	0	0	0	0	0	2	0	0	0	0	0	0	0	0	0	0	0	0	0	0	0	0	0	0	0
MSfe_000365796	no rank	root	0.569920844327177									LGEMA538-08		1	0	0	0	0	0	0	0	0	0	0	0	0	0	0	0	2	0	0	0	0	0	0	0	0	0	0	0	0	0	0	0	0	0	0	0
MSfe_000368181	no rank	root	0.698507462686567									GBMIN3845-12		1	0	0	0	0	0	0	0	0	0	0	0	0	0	0	0	2	0	0	0	0	0	0	0	0	0	0	0	0	0	0	0	0	0	0	0
MSfe_000368798	no rank	root	0.557291666666667									GBIR3740-13		1	0	0	0	0	0	0	0	0	0	0	0	0	0	0	0	2	0	0	0	0	0	0	0	0	0	0	0	0	0	0	0	0	0	0	0
MSfe_000370130	no rank	root	0.568733153638814									GAHAP2018-14		1	0	0	0	0	0	0	0	0	0	0	0	0	0	0	0	2	0	0	0	0	0	0	0	0	0	0	0	0	0	0	0	0	0	0	0
MSfe_000370796	no rank	root	0.808049535603715									SPITO156-11		1	0	0	0	0	0	0	0	0	0	0	0	0	0	0	0	2	0	0	0	0	0	0	0	0	0	0	0	0	0	0	0	0	0	0	0
MSfe_000371697	no rank	root	0.699421965317919									MACRO2652-10		1	0	0	0	0	0	0	0	0	0	0	0	0	0	0	0	2	0	0	0	0	0	0	0	0	0	0	0	0	0	0	0	0	0	0	0
MSfe_000375748	no rank	root	0.582655826558266									GBAN2258-09		1	0	0	0	0	0	0	0	0	0	0	0	0	0	0	0	1	0	0	0	0	0	0	0	0	0	0	0	0	0	0	0	0	0	0	0
MSfe_000377038	no rank	root	0.559228650137741									DINOB633-08		1	0	0	0	0	0	0	0	0	0	0	0	0	0	0	0	2	0	0	0	0	0	0	0	0	0	0	0	0	0	0	0	0	0	0	0
MSfe_000381317	no rank	root	0.68									TUNSA058-14		1	0	0	0	0	0	0	0	0	0	0	0	0	0	0	0	2	0	0	0	0	0	0	0	0	0	0	0	0	0	0	0	0	0	0	0
MSfe_000381398	no rank	root	0.828660436137072									RMICR089-10		1	0	0	0	0	0	0	0	0	0	0	0	0	0	0	0	1	0	0	0	0	0	0	0	0	0	0	0	0	0	0	0	0	0	0	0
MSfe_000381889	no rank	root	0.572222222222222									BSBNA437-06		1	0	0	0	0	0	0	0	0	0	0	0	0	0	0	0	2	0	0	0	0	0	0	0	0	0	0	0	0	0	0	0	0	0	0	0
MSfe_000382952	no rank	root	0.585915492957746									HZPLY023-12		1	0	0	0	0	0	0	0	0	0	0	0	0	0	0	0	1	0	0	0	0	0	0	1	0	0	0	0	0	0	0	0	0	0	0	0
MSfe_000384148	no rank	root	0.53494623655914									ABLRP003-05		1	0	0	0	0	0	0	0	0	0	0	0	0	0	0	0	2	0	0	0	0	0	0	0	0	0	0	0	0	0	0	0	0	0	0	0
MSfe_000384526	no rank	root	0.715976331360947									SWRC168-08		1	0	0	0	0	0	0	0	0	0	0	0	0	0	0	0	2	0	0	0	0	0	0	0	0	0	0	0	0	0	0	0	0	0	0	0
MSfe_000386500	no rank	root	0.555858310626703									GBAN2757-10		1	0	0	0	0	0	0	0	0	0	0	0	0	0	0	0	1	0	0	0	0	1	0	0	0	0	0	0	0	0	0	0	0	0	0	0
MSfe_000387605	no rank	root	0.688622754491018									HQ874522		1	0	0	0	0	0	0	0	0	0	0	0	0	0	0	0	2	0	0	0	0	0	0	0	0	0	0	0	0	0	0	0	0	0	0	0
MSfe_000390108	no rank	root	0.652941176470588									JQ680973		1	0	0	0	0	0	0	0	0	0	0	0	0	0	0	0	2	0	0	0	0	0	0	0	0	0	0	0	0	0	0	0	0	0	0	0
MSfe_000391817	no rank	root	0.624641833810888									GBCPH0022-06		1	0	0	0	0	0	0	0	0	0	0	0	0	0	0	0	1	0	0	0	0	1	0	0	0	0	0	0	0	0	0	0	0	0	0	0
MSfe_000393165	no rank	root	0.564516129032258									BSBNA437-06		1	0	0	0	0	0	0	0	0	0	0	0	0	0	0	0	2	0	0	0	0	0	0	0	0	0	0	0	0	0	0	0	0	0	0	0
MSfe_000393203	no rank	root	0.881987577639752									ABMMC13823-10		1	0	0	0	0	0	0	0	0	0	0	0	0	0	0	0	2	0	0	0	0	0	0	0	0	0	0	0	0	0	0	0	0	0	0	0
MSfe_000397036	no rank	root	0.596730245231608									OWI_BACTER008		1	0	0	0	0	0	0	0	0	0	0	0	0	0	0	0	2	0	0	0	0	0	0	0	0	0	0	0	0	0	0	0	0	0	0	0
MSfe_000397379	no rank	root	0.563002680965147									EF036593		1	0	0	0	0	0	0	0	0	0	0	0	0	0	0	0	2	0	0	0	0	0	0	0	0	0	0	0	0	0	0	0	0	0	0	0
MSfe_000398755	no rank	root	0.561797752808989									MRMSR019-10		1	0	0	0	0	0	0	0	0	0	0	0	0	0	0	0	1	0	0	0	0	1	0	0	0	0	0	0	0	0	0	0	0	0	0	0
MSfe_000401113	no rank	root	0.815625									GU338679		1	0	0	0	0	0	0	0	0	0	0	0	0	0	0	0	1	0	0	0	0	0	0	0	0	0	0	0	0	0	0	0	1	0	0	0
MSfe_000403380	no rank	root	0.564864864864865									FCMUN229-09		1	0	0	0	0	0	0	0	0	0	0	0	0	0	0	0	2	0	0	0	0	0	0	0	0	0	0	0	0	0	0	0	0	0	0	0
MSfe_000404377	no rank	root	0.719512195121951									MHMXE509-06		1	0	0	0	0	0	0	0	0	0	0	0	0	0	0	0	1	0	0	0	0	0	0	0	0	0	0	0	0	0	0	0	0	0	0	0
MSfe_000404955	no rank	root	0.558659217877095									SPANA169-11		1	0	0	0	0	0	0	0	0	0	0	0	0	0	0	0	2	0	0	0	0	0	0	0	0	0	0	0	0	0	0	0	0	0	0	0
MSfe_000409297	no rank	root	0.676300578034682									HM099792		1	0	0	0	0	0	0	0	0	0	0	0	0	0	0	0	1	0	0	0	0	0	0	0	0	0	0	0	0	0	0	0	0	0	0	0
MSfe_000409489	no rank	root	0.597765363128492									GBMLS3084-08		1	0	0	0	0	0	0	0	0	0	0	0	0	0	0	0	1	0	0	1	0	0	0	0	0	0	0	0	0	0	0	0	0	0	0	0
MSfe_000411009	no rank	root	0.685552407932011									TUNSA008-14		1	0	0	0	0	0	0	0	0	0	0	0	0	0	0	0	1	0	0	0	0	0	0	0	0	0	0	0	0	0	0	0	1	0	0	0
MSfe_000412709	no rank	root	0.766081871345029									NEOGA280-10		1	0	0	0	0	0	0	0	0	0	0	0	0	0	0	0	1	0	0	0	0	1	0	0	0	0	0	0	0	0	0	0	0	0	0	0
MSfe_000413525	no rank	root	0.743119266055046									GBAHB348-13		1	0	0	0	0	0	0	0	0	0	0	0	0	0	0	0	1	0	0	0	0	0	0	0	0	0	0	0	0	0	0	0	0	0	0	0
MSfe_000415022	no rank	root	0.69054441260745									AF288091		1	0	0	0	0	0	0	0	0	0	0	0	0	0	0	0	2	0	0	0	0	0	0	0	0	0	0	0	0	0	0	0	0	0	0	0
MSfe_000416470	no rank	root	0.750769230769231									GBDP6792-09		1	0	0	0	0	0	0	0	0	0	0	0	0	0	0	0	1	0	0	0	0	0	0	0	0	0	0	0	0	0	0	0	0	0	0	0
MSfe_000418333	no rank	root	0.686046511627907									DBCOI_000000301_PRIV_BOLD_00001		1	0	0	0	0	0	0	0	0	0	0	0	0	0	0	0	1	0	0	0	0	0	0	0	0	0	0	0	0	0	0	0	0	0	0	0
MSfe_000418753	no rank	root	0.777777777777778									GBMIN27722-13		1	0	0	0	0	0	0	0	0	0	0	0	0	0	0	0	1	0	0	0	0	0	0	0	0	0	0	0	0	0	0	0	0	0	0	0
MSfe_000420477	no rank	root	0.641025641025641									OZSEA835-10		1	0	0	0	0	0	0	0	0	0	0	0	0	0	0	0	1	0	0	1	0	0	0	0	0	0	0	0	0	0	0	0	0	0	0	0
MSfe_000431015	no rank	root	0.695156695156695									KC875348		1	0	0	0	0	0	0	0	0	0	0	0	0	0	0	0	1	0	0	0	0	0	0	0	0	0	0	0	0	0	0	0	0	0	0	0
MSfe_000431991	no rank	root	0.588405797101449									OWI_BACTER003		1	0	0	0	0	0	0	0	0	0	0	0	0	0	0	0	1	0	0	0	0	0	0	0	0	0	0	0	0	0	0	0	0	0	0	0
MSfe_000432387	no rank	root	0.753581661891118									GBCL1374-06		1	0	0	0	0	0	0	0	0	0	0	0	0	0	0	0	1	0	0	0	0	0	0	0	0	0	0	0	0	0	0	0	0	0	0	1
MSfe_000433141	no rank	root	0.690751445086705									OWI_BACTER007	Gammarus komareki| Eurythenes gryllus	1	0	0	0	0	0	0	0	0	0	0	0	0	0	0	0	1	0	0	0	0	0	0	0	0	0	0	0	0	0	0	0	0	0	1	0
MSfe_000437083	no rank	root	0.557692307692308									AP012493		1	0	0	0	0	0	0	0	0	0	0	0	0	0	0	0	0	2	0	0	0	0	0	0	0	0	0	0	0	0	0	0	0	0	0	0
MSfe_000437110	no rank	root	0.547169811320755									GBMLB1790-06		1	0	0	0	0	0	0	0	0	0	0	0	0	0	0	0	0	2	0	0	0	0	0	0	0	0	0	0	0	0	0	0	0	0	0	0
MSfe_000438147	no rank	root	0.566929133858268									HY082-07		1	0	0	0	0	0	0	0	0	0	0	0	0	0	0	0	0	2	0	0	0	0	0	0	0	0	0	0	0	0	0	0	0	0	0	0
MSfe_000443124	no rank	root	0.651226158038147									CFAD138-11		1	0	0	0	0	0	0	0	0	0	0	0	0	0	0	0	0	2	0	0	0	0	0	0	0	0	0	0	0	0	0	0	0	0	0	0
MSfe_000444514	no rank	root	0.608108108108108									GBCMA0128-06		1	0	0	0	0	0	0	0	0	0	0	0	0	0	0	0	0	2	0	0	0	0	0	0	0	0	0	0	0	0	0	0	0	0	0	0
MSfe_000445815	no rank	root	0.586402266288952									LM525369		1	0	0	0	0	0	0	0	0	0	0	0	0	0	0	0	0	1	0	0	0	0	0	0	0	0	0	0	1	0	0	0	0	0	0	0
MSfe_000446800	no rank	root	0.571428571428571									SIHET919-13		1	0	0	0	0	0	0	0	0	0	0	0	0	0	0	0	0	2	0	0	0	0	0	0	0	0	0	0	0	0	0	0	0	0	0	0
MSfe_000447726	no rank	root	0.621983914209115									DQ643965		1	0	0	0	0	0	0	0	0	0	0	0	0	0	0	0	0	2	0	0	0	0	0	0	0	0	0	0	0	0	0	0	0	0	0	0
MSfe_000451781	no rank	root	0.681159420289855									MFDC1102-11		1	0	0	0	0	0	0	0	0	0	0	0	0	0	0	0	0	1	0	0	0	0	0	0	0	0	0	0	0	0	0	0	0	0	0	0
MSfe_000452319	no rank	root	0.557029177718833									SSBAC4368-13		1	0	0	0	0	0	0	0	0	0	0	0	0	0	0	0	0	2	0	0	0	0	0	0	0	0	0	0	0	0	0	0	0	0	0	0
MSfe_000453918	no rank	root	0.674698795180723									OWI_BACTER002		1	0	0	0	0	0	0	0	0	0	0	0	0	0	0	0	0	2	0	0	0	0	0	0	0	0	0	0	0	0	0	0	0	0	0	0
MSfe_000455939	no rank	root	0.720364741641337									ABMMC12551-10		1	0	0	0	0	0	0	0	0	0	0	0	0	0	0	0	0	1	0	0	0	0	0	0	0	0	0	0	0	0	0	0	0	0	0	0
MSfe_000456870	no rank	root	0.680597014925373									RBGC005-03		1	0	0	0	0	0	0	0	0	0	0	0	0	0	0	0	0	2	0	0	0	0	0	0	0	0	0	0	0	0	0	0	0	0	0	0
MSfe_000460418	no rank	root	0.666666666666667									GBCL5160-09		1	0	0	0	0	0	0	0	0	0	0	0	0	0	0	0	0	2	0	0	0	0	0	0	0	0	0	0	0	0	0	0	0	0	0	0
MSfe_000464102	no rank	root	0.629213483146067									EWNOR179-08		1	0	0	0	0	0	0	0	0	0	0	0	0	0	0	0	0	1	0	0	0	0	0	0	0	0	0	0	0	0	0	0	0	0	0	0
MSfe_000466528	no rank	root	0.557951482479784									KF017572		1	0	0	0	0	0	0	0	0	0	0	0	0	0	0	0	0	2	0	0	0	0	0	0	0	0	0	0	0	0	0	0	0	0	0	0
MSfe_000469123	no rank	root	0.674285714285714									GQ360035		1	0	0	0	0	0	0	0	0	0	0	0	0	0	0	0	0	2	0	0	0	0	0	0	0	0	0	0	0	0	0	0	0	0	0	0
MSfe_000470678	no rank	root	0.554959785522788									SIARA005-10		1	0	0	0	0	0	0	0	0	0	0	0	0	0	0	0	0	1	0	0	0	0	0	0	0	0	0	0	0	0	0	0	0	0	0	0
MSfe_000474821	no rank	root	0.677914110429448									CP002056		1	0	0	0	0	0	0	0	0	0	0	0	0	0	0	0	0	2	0	0	0	0	0	0	0	0	0	0	0	0	0	0	0	0	0	0
MSfe_000485453	no rank	root	0.736363636363636									WW164-07		1	0	0	0	0	0	0	0	0	0	0	0	0	0	0	0	0	2	0	0	0	0	0	0	0	0	0	0	0	0	0	0	0	0	0	0
MSfe_000486149	no rank	root	0.729483282674772									NEONV316-11		1	0	0	0	0	0	0	0	0	0	0	0	0	0	0	0	0	1	0	0	0	0	0	0	0	0	0	0	0	0	0	0	0	0	0	0
MSfe_000489638	no rank	root	0.664819944598338									EF989696		1	0	0	0	0	0	0	0	0	0	0	0	0	0	0	0	0	1	0	0	0	0	0	0	0	0	0	0	1	0	0	0	0	0	0	0
MSfe_000511286	no rank	root	0.569444444444444									DINO722-07		1	0	0	0	0	0	0	0	0	0	0	0	0	0	0	0	0	0	2	0	0	0	0	0	0	0	0	0	0	0	0	0	0	0	0	0
MSfe_000511995	no rank	root	0.636103151862464									AUSFF111-11		1	0	0	0	0	0	0	0	0	0	0	0	0	0	0	0	0	0	1	0	0	0	0	0	0	0	0	0	0	0	0	0	0	0	0	0
MSfe_000512507	no rank	root	0.62534435261708									ANICE434-10		1	0	0	0	0	0	0	0	0	0	0	0	0	0	0	0	0	0	2	0	0	0	0	0	0	0	0	0	0	0	0	0	0	0	0	0
MSfe_000515502	no rank	root	0.557065217391304									HQ874522		1	0	0	0	0	0	0	0	0	0	0	0	0	0	0	0	0	0	1	0	0	0	0	0	0	0	0	0	0	0	0	0	1	0	0	0
MSfe_000516798	no rank	root	0.544502617801047									GBCH5456-11		1	0	0	0	0	0	0	0	0	0	0	0	0	0	0	0	0	0	1	0	0	1	0	0	0	0	0	0	0	0	0	0	0	0	0	0
MSfe_000517175	no rank	root	0.662756598240469									TUNSA058-14		1	0	0	0	0	0	0	0	0	0	0	0	0	0	0	0	0	0	1	0	0	0	0	1	0	0	0	0	0	0	0	0	0	0	0	0
MSfe_000518113	no rank	root	0.682857142857143									MYMCC204-11		1	0	0	0	0	0	0	0	0	0	0	0	0	0	0	0	0	0	2	0	0	0	0	0	0	0	0	0	0	0	0	0	0	0	0	0
MSfe_000518622	no rank	root	0.765243902439024									GBMH6951-09		1	0	0	0	0	0	0	0	0	0	0	0	0	0	0	0	0	0	1	1	0	0	0	0	0	0	0	0	0	0	0	0	0	0	0	0
MSfe_000519740	no rank	root	0.775075987841945									WOMIC274-10		1	0	0	0	0	0	0	0	0	0	0	0	0	0	0	0	0	0	1	0	0	0	0	0	0	0	0	0	0	0	0	0	0	0	1	0
MSfe_000519921	no rank	root	0.579234972677596									ABSMS539-06		1	0	0	0	0	0	0	0	0	0	0	0	0	0	0	0	0	0	2	0	0	0	0	0	0	0	0	0	0	0	0	0	0	0	0	0
MSfe_000523514	no rank	root	0.660818713450292									BERMR226-10		1	0	0	0	0	0	0	0	0	0	0	0	0	0	0	0	0	0	1	0	0	0	0	1	0	0	0	0	0	0	0	0	0	0	0	0
MSfe_000524312	no rank	root	0.743283582089552									KJ874984		1	0	0	0	0	0	0	0	0	0	0	0	0	0	0	0	0	0	2	0	0	0	0	0	0	0	0	0	0	0	0	0	0	0	0	0
MSfe_000525357	no rank	root	0.673352435530086									CP003338		1	0	0	0	0	0	0	0	0	0	0	0	0	0	0	0	0	0	1	0	1	0	0	0	0	0	0	0	0	0	0	0	0	0	0	0
MSfe_000525510	no rank	root	0.798761609907121									RDLQF508-06		1	0	0	0	0	0	0	0	0	0	0	0	0	0	0	0	0	0	2	0	0	0	0	0	0	0	0	0	0	0	0	0	0	0	0	0
MSfe_000527120	no rank	root	0.777439024390244									GBCL2080-06		1	0	0	0	0	0	0	0	0	0	0	0	0	0	0	0	0	0	1	0	1	0	0	0	0	0	0	0	0	0	0	0	0	0	0	0
MSfe_000530540	no rank	root	0.779141104294479									ABMMC6764-10		1	0	0	0	0	0	0	0	0	0	0	0	0	0	0	0	0	0	1	0	0	0	0	1	0	0	0	0	0	0	0	0	0	0	0	0
MSfe_000539136	no rank	root	0.560526315789474									EUCR054-11		1	0	0	0	0	0	0	0	0	0	0	0	0	0	0	0	0	0	2	0	0	0	0	0	0	0	0	0	0	0	0	0	0	0	0	0
MSfe_000541054	no rank	root	0.5625									AB624353		1	0	0	0	0	0	0	0	0	0	0	0	0	0	0	0	0	0	2	0	0	0	0	0	0	0	0	0	0	0	0	0	0	0	0	0
MSfe_000547227	no rank	root	0.549479166666667									EWNOR628-09		1	0	0	0	0	0	0	0	0	0	0	0	0	0	0	0	0	0	1	0	0	0	0	0	0	0	0	0	1	0	0	0	0	0	0	0
MSfe_000547277	no rank	root	0.644314868804665									TWCOL554-10		1	0	0	0	0	0	0	0	0	0	0	0	0	0	0	0	0	0	2	0	0	0	0	0	0	0	0	0	0	0	0	0	0	0	0	0
MSfe_000551355	no rank	root	0.700564971751412									DQ662399		1	0	0	0	0	0	0	0	0	0	0	0	0	0	0	0	0	0	1	0	0	0	0	0	0	0	0	0	0	0	0	0	0	0	0	0
MSfe_000551799	no rank	root	0.785714285714286									HM542244		1	0	0	0	0	0	0	0	0	0	0	0	0	0	0	0	0	0	1	0	0	0	0	0	0	0	0	0	0	0	0	0	0	0	0	0
MSfe_000553509	no rank	root	0.699140401146132									TUNSA058-14		1	0	0	0	0	0	0	0	0	0	0	0	0	0	0	0	0	0	2	0	0	0	0	0	0	0	0	0	0	0	0	0	0	0	0	0
MSfe_000554239	no rank	root	0.607734806629834									AF288091		1	0	0	0	0	0	0	0	0	0	0	0	0	0	0	0	0	0	1	0	0	0	0	0	0	0	0	0	0	0	0	0	0	0	0	0
MSfe_000557358	no rank	root	0.602739726027397									GBPL0101-06		1	0	0	0	0	0	0	0	0	0	0	0	0	0	0	0	0	0	2	0	0	0	0	0	0	0	0	0	0	0	0	0	0	0	0	0
MSfe_000560970	no rank	root	0.762345679012346									JX977184		1	0	0	0	0	0	0	0	0	0	0	0	0	0	0	0	0	0	2	0	0	0	0	0	0	0	0	0	0	0	0	0	0	0	0	0
MSfe_000563646	no rank	root	0.552486187845304									BONSC047-08		1	0	0	0	0	0	0	0	0	0	0	0	0	0	0	0	0	0	1	0	0	0	0	0	0	0	0	0	0	0	0	0	0	0	0	0
MSfe_000565887	no rank	root	0.731117824773414									KM274830		1	0	0	0	0	0	0	0	0	0	0	0	0	0	0	0	0	0	1	0	0	0	0	0	0	0	0	0	0	0	0	1	0	0	0	0
MSfe_000570064	no rank	root	0.615168539325843									BIBOF041-10		1	0	0	0	0	0	0	0	0	0	0	0	0	0	0	0	0	0	1	1	0	0	0	0	0	0	0	0	0	0	0	0	0	0	0	0
MSfe_000574608	no rank	root	0.60632183908046									HYDRA027-13		1	0	0	0	0	0	0	0	0	0	0	0	0	0	0	0	0	0	1	0	0	0	0	0	0	0	0	0	0	0	0	0	0	0	0	0
MSfe_000575493	no rank	root	0.694189602446483									JN593332		1	0	0	0	0	0	0	0	0	0	0	0	0	0	0	0	0	0	1	0	0	0	0	0	0	0	0	0	0	0	0	0	0	0	0	0
MSfe_000577730	no rank	root	0.543478260869565									OWI_BACTER007		1	0	0	0	0	0	0	0	0	0	0	0	0	0	0	0	0	0	0	2	0	0	0	0	0	0	0	0	0	0	0	0	0	0	0	0
MSfe_000577947	no rank	root	0.689855072463768									FJ858268		1	0	0	0	0	0	0	0	0	0	0	0	0	0	0	0	0	0	0	2	0	0	0	0	0	0	0	0	0	0	0	0	0	0	0	0
MSfe_000578060	no rank	root	0.591478696741855									CR378676		1	0	0	0	0	0	0	0	0	0	0	0	0	0	0	0	0	0	0	2	0	0	0	0	0	0	0	0	0	0	0	0	0	0	0	0
MSfe_000579177	no rank	root	0.697406340057637									TUNSA061-14		1	0	0	0	0	0	0	0	0	0	0	0	0	0	0	0	0	0	0	2	0	0	0	0	0	0	0	0	0	0	0	0	0	0	0	0
MSfe_000579368	no rank	root	0.8125									MD423		1	0	0	0	0	0	0	0	0	0	0	0	0	0	0	0	0	0	0	2	0	0	0	0	0	0	0	0	0	0	0	0	0	0	0	0
MSfe_000580373	no rank	root	0.591397849462366									CP003837	Pachyta quadrimaculata| Pachyta lamed| Siphonoperla torrentium| Corynactis californica| Cliona chilensis| Desmacella cf. annexa CM-2010| Paraglaciecola psychrophila| Denticollis linearis| Cliona celata| Photobacterium profundum| Isotoma riparia	1	0	0	0	0	0	0	0	0	0	0	0	0	0	0	0	0	0	0	2	0	0	0	0	0	0	0	0	0	0	0	0	0	0	0	0
MSfe_000581135	no rank	root	0.560646900269542									ZISPA071-10		1	0	0	0	0	0	0	0	0	0	0	0	0	0	0	0	0	0	0	2	0	0	0	0	0	0	0	0	0	0	0	0	0	0	0	0
MSfe_000581452	no rank	root	0.773006134969325									GBCPH993-09		1	0	0	0	0	0	0	0	0	0	0	0	0	0	0	0	0	0	0	2	0	0	0	0	0	0	0	0	0	0	0	0	0	0	0	0
MSfe_000581690	no rank	root	0.685878962536023									MYMCC204-11		1	0	0	0	0	0	0	0	0	0	0	0	0	0	0	0	0	0	0	2	0	0	0	0	0	0	0	0	0	0	0	0	0	0	0	0
MSfe_000583037	no rank	root	0.623268698060942									OWI_BACTER007		1	0	0	0	0	0	0	0	0	0	0	0	0	0	0	0	0	0	0	2	0	0	0	0	0	0	0	0	0	0	0	0	0	0	0	0
MSfe_000583600	no rank	root	0.706395348837209									GBAH0072-06		1	0	0	0	0	0	0	0	0	0	0	0	0	0	0	0	0	0	0	2	0	0	0	0	0	0	0	0	0	0	0	0	0	0	0	0
MSfe_000584085	no rank	root	0.643454038997215									DBCOI_000000295		1	0	0	0	0	0	0	0	0	0	0	0	0	0	0	0	0	0	0	2	0	0	0	0	0	0	0	0	0	0	0	0	0	0	0	0
MSfe_000584484	no rank	root	0.68361581920904									ANIAF489-11		1	0	0	0	0	0	0	0	0	0	0	0	0	0	0	0	0	0	0	2	0	0	0	0	0	0	0	0	0	0	0	0	0	0	0	0
MSfe_000584791	no rank	root	0.606060606060606									COLFC386-12		1	0	0	0	0	0	0	0	0	0	0	0	0	0	0	0	0	0	0	2	0	0	0	0	0	0	0	0	0	0	0	0	0	0	0	0
MSfe_000585027	no rank	root	0.628169014084507									KC700022		1	0	0	0	0	0	0	0	0	0	0	0	0	0	0	0	0	0	0	2	0	0	0	0	0	0	0	0	0	0	0	0	0	0	0	0
MSfe_000585072	no rank	root	0.621917808219178									GBMLB1816-06		1	0	0	0	0	0	0	0	0	0	0	0	0	0	0	0	0	0	0	2	0	0	0	0	0	0	0	0	0	0	0	0	0	0	0	0
MSfe_000585247	no rank	root	0.743119266055046									ABMMC7938-10		1	0	0	0	0	0	0	0	0	0	0	0	0	0	0	0	0	0	0	1	0	0	0	0	0	0	0	0	0	0	0	0	0	0	0	0
MSfe_000586035	no rank	root	0.692090395480226									TUNSA061-14		1	0	0	0	0	0	0	0	0	0	0	0	0	0	0	0	0	0	0	1	0	0	0	1	0	0	0	0	0	0	0	0	0	0	0	0
MSfe_000586084	no rank	root	0.604838709677419									CP000030		1	0	0	0	0	0	0	0	0	0	0	0	0	0	0	0	0	0	0	1	0	0	0	0	0	0	0	0	0	0	0	0	0	0	0	0
MSfe_000586183	no rank	root	0.63943661971831									GBPL0114-06		1	0	0	0	0	0	0	0	0	0	0	0	0	0	0	0	0	0	0	2	0	0	0	0	0	0	0	0	0	0	0	0	0	0	0	0
MSfe_000587881	no rank	root	0.60377358490566									ZOOP332-12		1	0	0	0	0	0	0	0	0	0	0	0	0	0	0	0	0	0	0	2	0	0	0	0	0	0	0	0	0	0	0	0	0	0	0	0
MSfe_000587986	no rank	root	0.620396600566572									CP001759		1	0	0	0	0	0	0	0	0	0	0	0	0	0	0	0	0	0	0	2	0	0	0	0	0	0	0	0	0	0	0	0	0	0	0	0
MSfe_000588054	no rank	root	0.602631578947368									COAPP378-13		1	0	0	0	0	0	0	0	0	0	0	0	0	0	0	0	0	0	0	2	0	0	0	0	0	0	0	0	0	0	0	0	0	0	0	0
MSfe_000588385	no rank	root	0.604336043360434									OWI_BACTER007		1	0	0	0	0	0	0	0	0	0	0	0	0	0	0	0	0	0	0	1	0	0	0	0	1	0	0	0	0	0	0	0	0	0	0	0
MSfe_000588549	no rank	root	0.685714285714286									GBAN1880-08	\Gyraulus sp. Lake Ohrid\| Ancylus sp. H2| Eurythenes gryllus| Terebella tantabiddycreekensis| Chloeia parva	1	0	0	0	0	0	0	0	0	0	0	0	0	0	0	0	0	0	0	2	0	0	0	0	0	0	0	0	0	0	0	0	0	0	0	0
MSfe_000588595	no rank	root	0.780864197530864									BBUSE039-11		1	0	0	0	0	0	0	0	0	0	0	0	0	0	0	0	0	0	0	1	0	0	0	0	0	0	0	0	0	0	0	0	0	0	0	0
MSfe_000588911	no rank	root	0.61624649859944									GBCMD9775-13		1	0	0	0	0	0	0	0	0	0	0	0	0	0	0	0	0	0	0	2	0	0	0	0	0	0	0	0	0	0	0	0	0	0	0	0
MSfe_000588918	no rank	root	0.675977653631285									GBPL0469-06		1	0	0	0	0	0	0	0	0	0	0	0	0	0	0	0	0	0	0	2	0	0	0	0	0	0	0	0	0	0	0	0	0	0	0	0
MSfe_000589741	no rank	root	0.624641833810888									AB890041		1	0	0	0	0	0	0	0	0	0	0	0	0	0	0	0	0	0	0	2	0	0	0	0	0	0	0	0	0	0	0	0	0	0	0	0
MSfe_000589969	no rank	root	0.665722379603399									TUNSA061-14		1	0	0	0	0	0	0	0	0	0	0	0	0	0	0	0	0	0	0	2	0	0	0	0	0	0	0	0	0	0	0	0	0	0	0	0
MSfe_000590325	no rank	root	0.721212121212121									GBCMA0067-06		1	0	0	0	0	0	0	0	0	0	0	0	0	0	0	0	0	0	0	2	0	0	0	0	0	0	0	0	0	0	0	0	0	0	0	0
MSfe_000590364	no rank	root	0.703703703703704									MIONB331-10		1	0	0	0	0	0	0	0	0	0	0	0	0	0	0	0	0	0	0	2	0	0	0	0	0	0	0	0	0	0	0	0	0	0	0	0
MSfe_000591036	no rank	root	0.625352112676056									ECLI011-08		1	0	0	0	0	0	0	0	0	0	0	0	0	0	0	0	0	0	0	2	0	0	0	0	0	0	0	0	0	0	0	0	0	0	0	0
MSfe_000591382	no rank	root	0.696319018404908									TUNSA058-14		1	0	0	0	0	0	0	0	0	0	0	0	0	0	0	0	0	0	0	1	0	0	0	0	1	0	0	0	0	0	0	0	0	0	0	0
MSfe_000591392	no rank	root	0.592									BRDC125-04		1	0	0	0	0	0	0	0	0	0	0	0	0	0	0	0	0	0	0	2	0	0	0	0	0	0	0	0	0	0	0	0	0	0	0	0
MSfe_000591924	no rank	root	0.564032697547684									OWI_BACTER011		1	0	0	0	0	0	0	0	0	0	0	0	0	0	0	0	0	0	0	2	0	0	0	0	0	0	0	0	0	0	0	0	0	0	0	0
MSfe_000592640	no rank	root	0.731707317073171									GBCI1832-13		1	0	0	0	0	0	0	0	0	0	0	0	0	0	0	0	0	0	0	2	0	0	0	0	0	0	0	0	0	0	0	0	0	0	0	0
MSfe_000594420	no rank	root	0.628169014084507									MYMCC204-11		1	0	0	0	0	0	0	0	0	0	0	0	0	0	0	0	0	0	0	2	0	0	0	0	0	0	0	0	0	0	0	0	0	0	0	0
MSfe_000594773	no rank	root	0.630372492836676									OWI_BACTER007		1	0	0	0	0	0	0	0	0	0	0	0	0	0	0	0	0	0	0	2	0	0	0	0	0	0	0	0	0	0	0	0	0	0	0	0
MSfe_000595198	no rank	root	0.557951482479784									NOENC098-14		1	0	0	0	0	0	0	0	0	0	0	0	0	0	0	0	0	0	0	1	0	0	0	0	0	0	0	1	0	0	0	0	0	0	0	0
MSfe_000597661	no rank	root	0.674094707520891									TUNSA007-14		1	0	0	0	0	0	0	0	0	0	0	0	0	0	0	0	0	0	0	2	0	0	0	0	0	0	0	0	0	0	0	0	0	0	0	0
MSfe_000597767	no rank	root	0.680124223602484									OWI_BACTER003	Eurythenes gryllus| Engraulis japonicus| Solenocera crassicornis	1	0	0	0	0	0	0	0	0	0	0	0	0	0	0	0	0	0	0	1	0	0	0	0	0	0	0	0	0	0	0	0	0	0	0	0
MSfe_000599710	no rank	root	0.677966101694915									ZOOP332-12		1	0	0	0	0	0	0	0	0	0	0	0	0	0	0	0	0	0	0	2	0	0	0	0	0	0	0	0	0	0	0	0	0	0	0	0
MSfe_000600232	no rank	root	0.560906515580737									AY666342		1	0	0	0	0	0	0	0	0	0	0	0	0	0	0	0	0	0	0	1	0	0	0	0	0	0	0	1	0	0	0	0	0	0	0	0
MSfe_000600528	no rank	root	0.627840909090909									CP002056		1	0	0	0	0	0	0	0	0	0	0	0	0	0	0	0	0	0	0	2	0	0	0	0	0	0	0	0	0	0	0	0	0	0	0	0
MSfe_000602020	no rank	root	0.555555555555556									NYMAY173-07		1	0	0	0	0	0	0	0	0	0	0	0	0	0	0	0	0	0	0	2	0	0	0	0	0	0	0	0	0	0	0	0	0	0	0	0
MSfe_000602745	no rank	root	0.594666666666667									BASKL877-11		1	0	0	0	0	0	0	0	0	0	0	0	0	0	0	0	0	0	0	2	0	0	0	0	0	0	0	0	0	0	0	0	0	0	0	0
MSfe_000604336	no rank	root	0.559459459459459									SPANA175-11		1	0	0	0	0	0	0	0	0	0	0	0	0	0	0	0	0	0	0	2	0	0	0	0	0	0	0	0	0	0	0	0	0	0	0	0
MSfe_000604900	no rank	root	0.56									GBMLB5202-13		1	0	0	0	0	0	0	0	0	0	0	0	0	0	0	0	0	0	0	1	0	0	0	0	1	0	0	0	0	0	0	0	0	0	0	0
MSfe_000605362	no rank	root	0.654654654654655									HM856634		1	0	0	0	0	0	0	0	0	0	0	0	0	0	0	0	0	0	0	1	0	0	0	0	0	0	0	0	0	0	0	0	0	1	0	0
MSfe_000606101	no rank	root	0.60377358490566									AY701205		1	0	0	0	0	0	0	0	0	0	0	0	0	0	0	0	0	0	0	2	0	0	0	0	0	0	0	0	0	0	0	0	0	0	0	0
MSfe_000606360	no rank	root	0.731927710843373									MYMCF279-12		1	0	0	0	0	0	0	0	0	0	0	0	0	0	0	0	0	0	0	2	0	0	0	0	0	0	0	0	0	0	0	0	0	0	0	0
MSfe_000606588	no rank	root	0.60427807486631									FBOST047-12		1	0	0	0	0	0	0	0	0	0	0	0	0	0	0	0	0	0	0	2	0	0	0	0	0	0	0	0	0	0	0	0	0	0	0	0
MSfe_000606615	no rank	root	0.700296735905044									GBMLG16766-13		1	0	0	0	0	0	0	0	0	0	0	0	0	0	0	0	0	0	0	1	0	0	0	0	0	0	0	0	0	0	0	0	0	0	0	0
MSfe_000606812	no rank	root	0.730061349693252									HG423147		1	0	0	0	0	0	0	0	0	0	0	0	0	0	0	0	0	0	0	2	0	0	0	0	0	0	0	0	0	0	0	0	0	0	0	0
MSfe_000607301	no rank	root	0.554945054945055									ABBM307-05		1	0	0	0	0	0	0	0	0	0	0	0	0	0	0	0	0	0	0	2	0	0	0	0	0	0	0	0	0	0	0	0	0	0	0	0
MSfe_000608176	no rank	root	0.588732394366197									GBCMD9775-13		1	0	0	0	0	0	0	0	0	0	0	0	0	0	0	0	0	0	0	2	0	0	0	0	0	0	0	0	0	0	0	0	0	0	0	0
MSfe_000609472	no rank	root	0.620111731843575									OWI_BACTER007		1	0	0	0	0	0	0	0	0	0	0	0	0	0	0	0	0	0	0	2	0	0	0	0	0	0	0	0	0	0	0	0	0	0	0	0
MSfe_000609983	no rank	root	0.564971751412429									CFWPA534-12		1	0	0	0	0	0	0	0	0	0	0	0	0	0	0	0	0	0	0	1	0	0	0	0	0	0	0	0	0	0	0	0	0	0	0	0
MSfe_000609984	no rank	root	0.686274509803922									TUNSA061-14		1	0	0	0	0	0	0	0	0	0	0	0	0	0	0	0	0	0	0	2	0	0	0	0	0	0	0	0	0	0	0	0	0	0	0	0
MSfe_000610398	no rank	root	0.589887640449438									OWI_BACTER005		1	0	0	0	0	0	0	0	0	0	0	0	0	0	0	0	0	0	0	1	0	0	0	0	0	0	0	0	0	0	0	0	0	0	0	0
MSfe_000610939	no rank	root	0.546961325966851									GBCMA6724-14		1	0	0	0	0	0	0	0	0	0	0	0	0	0	0	0	0	0	0	2	0	0	0	0	0	0	0	0	0	0	0	0	0	0	0	0
MSfe_000611108	no rank	root	0.67621776504298									ABMMC7134-10		1	0	0	0	0	0	0	0	0	0	0	0	0	0	0	0	0	0	0	2	0	0	0	0	0	0	0	0	0	0	0	0	0	0	0	0
MSfe_000611606	no rank	root	0.696319018404908									HM099792		1	0	0	0	0	0	0	0	0	0	0	0	0	0	0	0	0	0	0	1	0	0	0	0	1	0	0	0	0	0	0	0	0	0	0	0
MSfe_000612943	no rank	root	0.696969696969697									UAMIC1660-13		1	0	0	0	0	0	0	0	0	0	0	0	0	0	0	0	0	0	0	2	0	0	0	0	0	0	0	0	0	0	0	0	0	0	0	0
MSfe_000614283	no rank	root	0.672672672672673									GBMIN10143-12		1	0	0	0	0	0	0	0	0	0	0	0	0	0	0	0	0	0	0	2	0	0	0	0	0	0	0	0	0	0	0	0	0	0	0	0
MSfe_000614567	no rank	root	0.69364161849711									EWSJC542-10		1	0	0	0	0	0	0	0	0	0	0	0	0	0	0	0	0	0	0	2	0	0	0	0	0	0	0	0	0	0	0	0	0	0	0	0
MSfe_000615506	no rank	root	0.625352112676056									AB334462		1	0	0	0	0	0	0	0	0	0	0	0	0	0	0	0	0	0	0	2	0	0	0	0	0	0	0	0	0	0	0	0	0	0	0	0
MSfe_000616601	no rank	root	0.652542372881356									COLFF340-13		1	0	0	0	0	0	0	0	0	0	0	0	0	0	0	0	0	0	0	2	0	0	0	0	0	0	0	0	0	0	0	0	0	0	0	0
MSfe_000616685	no rank	root	0.610169491525424									LJMAY005-09		1	0	0	0	0	0	0	0	0	0	0	0	0	0	0	0	0	0	0	2	0	0	0	0	0	0	0	0	0	0	0	0	0	0	0	0
MSfe_000618142	no rank	root	0.639118457300275									ONT440-08		1	0	0	0	0	0	0	0	0	0	0	0	0	0	0	0	0	0	0	1	0	0	0	0	0	0	0	0	1	0	0	0	0	0	0	0
MSfe_000619973	no rank	root	0.635327635327635									OWI_BACTER007		1	0	0	0	0	0	0	0	0	0	0	0	0	0	0	0	0	0	0	2	0	0	0	0	0	0	0	0	0	0	0	0	0	0	0	0
MSfe_000620451	no rank	root	0.696696696696697									MACRO1758-10		1	0	0	0	0	0	0	0	0	0	0	0	0	0	0	0	0	0	0	2	0	0	0	0	0	0	0	0	0	0	0	0	0	0	0	0
MSfe_000620504	no rank	root	0.71875									GBMHT051-10		1	0	0	0	0	0	0	0	0	0	0	0	0	0	0	0	0	0	0	2	0	0	0	0	0	0	0	0	0	0	0	0	0	0	0	0
MSfe_000620973	no rank	root	0.683076923076923									CP002056		1	0	0	0	0	0	0	0	0	0	0	0	0	0	0	0	0	0	0	1	0	1	0	0	0	0	0	0	0	0	0	0	0	0	0	0
MSfe_000621353	no rank	root	0.556179775280899									NZBOR099-13		1	0	0	0	0	0	0	0	0	0	0	0	0	0	0	0	0	0	0	2	0	0	0	0	0	0	0	0	0	0	0	0	0	0	0	0
MSfe_000623021	no rank	root	0.675438596491228									OWI_BACTER002		1	0	0	0	0	0	0	0	0	0	0	0	0	0	0	0	0	0	0	1	0	0	0	0	1	0	0	0	0	0	0	0	0	0	0	0
MSfe_000623055	no rank	root	0.614525139664804									GBSP4371-12		1	0	0	0	0	0	0	0	0	0	0	0	0	0	0	0	0	0	0	1	0	0	0	0	0	0	0	0	0	0	0	0	0	0	0	0
MSfe_000623134	no rank	root	0.791925465838509									HSYE106-11		1	0	0	0	0	0	0	0	0	0	0	0	0	0	0	0	0	0	0	2	0	0	0	0	0	0	0	0	0	0	0	0	0	0	0	0
MSfe_000623455	no rank	root	0.668555240793201									GBCPH0022-06		1	0	0	0	0	0	0	0	0	0	0	0	0	0	0	0	0	0	0	2	0	0	0	0	0	0	0	0	0	0	0	0	0	0	0	0
MSfe_000623592	no rank	root	0.72289156626506									GBCMA4855-13		1	0	0	0	0	0	0	0	0	0	0	0	0	0	0	0	0	0	0	2	0	0	0	0	0	0	0	0	0	0	0	0	0	0	0	0
MSfe_000623782	no rank	root	0.611859838274933									OWI_BACTER007		1	0	0	0	0	0	0	0	0	0	0	0	0	0	0	0	0	0	0	1	0	0	0	0	0	0	0	0	0	0	0	0	0	0	0	0
MSfe_000624416	no rank	root	0.563739376770538									EWSJA834-08		1	0	0	0	0	0	0	0	0	0	0	0	0	0	0	0	0	0	0	2	0	0	0	0	0	0	0	0	0	0	0	0	0	0	0	0
MSfe_000624857	no rank	root	0.689349112426035									AJ277126		1	0	0	0	0	0	0	0	0	0	0	0	0	0	0	0	0	0	0	2	0	0	0	0	0	0	0	0	0	0	0	0	0	0	0	0
MSfe_000626468	no rank	root	0.592896174863388									GBMLB1808-06		1	0	0	0	0	0	0	0	0	0	0	0	0	0	0	0	0	0	0	1	0	0	0	0	1	0	0	0	0	0	0	0	0	0	0	0
MSfe_000626831	no rank	root	0.554945054945055									HM071013		1	0	0	0	0	0	0	0	0	0	0	0	0	0	0	0	0	0	0	1	0	0	1	0	0	0	0	0	0	0	0	0	0	0	0	0
MSfe_000628484	no rank	root	0.632047477744807									AM920464		1	0	0	0	0	0	0	0	0	0	0	0	0	0	0	0	0	0	0	1	0	0	0	1	0	0	0	0	0	0	0	0	0	0	0	0
MSfe_000628856	no rank	root	0.655487804878049									GBCI3514-13		1	0	0	0	0	0	0	0	0	0	0	0	0	0	0	0	0	0	0	1	0	0	0	1	0	0	0	0	0	0	0	0	0	0	0	0
MSfe_000629905	no rank	root	0.59946949602122									GBMLG0215-06		1	0	0	0	0	0	0	0	0	0	0	0	0	0	0	0	0	0	0	2	0	0	0	0	0	0	0	0	0	0	0	0	0	0	0	0
MSfe_000631436	no rank	root	0.615598885793872									FM995166		1	0	0	0	0	0	0	0	0	0	0	0	0	0	0	0	0	0	0	1	0	0	0	0	0	0	1	0	0	0	0	0	0	0	0	0
MSfe_000631827	no rank	root	0.653409090909091									KM252919		1	0	0	0	0	0	0	0	0	0	0	0	0	0	0	0	0	0	0	2	0	0	0	0	0	0	0	0	0	0	0	0	0	0	0	0
MSfe_000634366	no rank	root	0.66966966966967									TUNSA061-14		1	0	0	0	0	0	0	0	0	0	0	0	0	0	0	0	0	0	0	1	0	0	0	0	0	0	0	0	0	0	0	0	0	0	0	0
MSfe_000634992	no rank	root	0.564102564102564									AB915463		1	0	0	0	0	0	0	0	0	0	0	0	0	0	0	0	0	0	0	1	0	1	0	0	0	0	0	0	0	0	0	0	0	0	0	0
MSfe_000637163	no rank	root	0.684684684684685									GBAHB066-11		1	0	0	0	0	0	0	0	0	0	0	0	0	0	0	0	0	0	0	1	0	0	0	0	0	0	0	0	0	0	0	0	0	1	0	0
MSfe_000637409	no rank	root	0.552777777777778									EWSJB020-10		1	0	0	0	0	0	0	0	0	0	0	0	0	0	0	0	0	0	0	1	1	0	0	0	0	0	0	0	0	0	0	0	0	0	0	0
MSfe_000639584	no rank	root	0.65606936416185									MYMCC537-11		1	0	0	0	0	0	0	0	0	0	0	0	0	0	0	0	0	0	0	2	0	0	0	0	0	0	0	0	0	0	0	0	0	0	0	0
MSfe_000639909	no rank	root	0.616									ABMMC11846-10		1	0	0	0	0	0	0	0	0	0	0	0	0	0	0	0	0	0	0	1	0	0	0	0	0	1	0	0	0	0	0	0	0	0	0	0
MSfe_000640112	no rank	root	0.613832853025937									GBCH5471-11		1	0	0	0	0	0	0	0	0	0	0	0	0	0	0	0	0	0	0	1	0	0	0	1	0	0	0	0	0	0	0	0	0	0	0	0
MSfe_000642039	no rank	root	0.697406340057637									GBGC7787-09	Scopelocheirus schellenbergi| Engraulis japonicus| Eurythenes gryllus| Scapharca broughtonii| Terebella tantabiddycreekensis| Solenocera crassicornis	1	0	0	0	0	0	0	0	0	0	0	0	0	0	0	0	0	0	0	1	0	0	0	0	0	0	0	0	0	0	0	0	0	0	0	0
MSfe_000643122	no rank	root	0.594900849858357									GBMIN1620-12		1	0	0	0	0	0	0	0	0	0	0	0	0	0	0	0	0	0	0	1	0	1	0	0	0	0	0	0	0	0	0	0	0	0	0	0
MSfe_000645917	no rank	root	0.617486338797814									KF308753		1	0	0	0	0	0	0	0	0	0	0	0	0	0	0	0	0	0	0	0	2	0	0	0	0	0	0	0	0	0	0	0	0	0	0	0
MSfe_000646262	no rank	root	0.547557840616967									EICOL014-11		1	0	0	0	0	0	0	0	0	0	0	0	0	0	0	0	0	0	0	0	1	0	0	0	0	0	0	0	0	0	0	0	0	0	0	0
MSfe_000647000	no rank	root	0.557291666666667									OWI_BACTER011		1	0	0	0	0	0	0	0	0	0	0	0	0	0	0	0	0	0	0	0	2	0	0	0	0	0	0	0	0	0	0	0	0	0	0	0
MSfe_000648080	no rank	root	0.676646706586826									GBCM954-13		1	0	0	0	0	0	0	0	0	0	0	0	0	0	0	0	0	0	0	0	1	0	0	0	0	0	0	0	0	0	0	0	0	0	0	0
MSfe_000648397	no rank	root	0.706231454005935									DQ340824		1	0	0	0	0	0	0	0	0	0	0	0	0	0	0	0	0	0	0	0	2	0	0	0	0	0	0	0	0	0	0	0	0	0	0	0
MSfe_000648723	no rank	root	0.641176470588235									GBAH1908-06		1	0	0	0	0	0	0	0	0	0	0	0	0	0	0	0	0	0	0	0	2	0	0	0	0	0	0	0	0	0	0	0	0	0	0	0
MSfe_000649701	no rank	root	0.587012987012987									OWI_BACTER011		1	0	0	0	0	0	0	0	0	0	0	0	0	0	0	0	0	0	0	0	2	0	0	0	0	0	0	0	0	0	0	0	0	0	0	0
MSfe_000652545	no rank	root	0.692307692307692									DBCOI_000000293		1	0	0	0	0	0	0	0	0	0	0	0	0	0	0	0	0	0	0	0	2	0	0	0	0	0	0	0	0	0	0	0	0	0	0	0
MSfe_000653884	no rank	root	0.645251396648045									CP002056		1	0	0	0	0	0	0	0	0	0	0	0	0	0	0	0	0	0	0	0	2	0	0	0	0	0	0	0	0	0	0	0	0	0	0	0
MSfe_000653939	no rank	root	0.637119113573407									AB049708		1	0	0	0	0	0	0	0	0	0	0	0	0	0	0	0	0	0	0	0	2	0	0	0	0	0	0	0	0	0	0	0	0	0	0	0
MSfe_000654879	no rank	root	0.587431693989071									CR378676		1	0	0	0	0	0	0	0	0	0	0	0	0	0	0	0	0	0	0	0	2	0	0	0	0	0	0	0	0	0	0	0	0	0	0	0
MSfe_000656593	no rank	root	0.628895184135977									CONO1709-14		1	0	0	0	0	0	0	0	0	0	0	0	0	0	0	0	0	0	0	0	2	0	0	0	0	0	0	0	0	0	0	0	0	0	0	0
MSfe_000656968	no rank	root	0.562146892655367									GBMLG13680-13		1	0	0	0	0	0	0	0	0	0	0	0	0	0	0	0	0	0	0	0	1	0	1	0	0	0	0	0	0	0	0	0	0	0	0	0
MSfe_000661702	no rank	root	0.68955223880597									EU069523		1	0	0	0	0	0	0	0	0	0	0	0	0	0	0	0	0	0	0	0	2	0	0	0	0	0	0	0	0	0	0	0	0	0	0	0
MSfe_000664100	no rank	root	0.571030640668524									BENT162-08		1	0	0	0	0	0	0	0	0	0	0	0	0	0	0	0	0	0	0	0	2	0	0	0	0	0	0	0	0	0	0	0	0	0	0	0
MSfe_000664460	no rank	root	0.58695652173913									GBMLG12599-13		1	0	0	0	0	0	0	0	0	0	0	0	0	0	0	0	0	0	0	0	1	1	0	0	0	0	0	0	0	0	0	0	0	0	0	0
MSfe_000665108	no rank	root	0.6									GBAN2251-09		1	0	0	0	0	0	0	0	0	0	0	0	0	0	0	0	0	0	0	0	2	0	0	0	0	0	0	0	0	0	0	0	0	0	0	0
MSfe_000665189	no rank	root	0.556164383561644									MXBRO015-11		1	0	0	0	0	0	0	0	0	0	0	0	0	0	0	0	0	0	0	0	2	0	0	0	0	0	0	0	0	0	0	0	0	0	0	0
MSfe_000665690	no rank	root	0.612466124661247									GBPL0467-06		1	0	0	0	0	0	0	0	0	0	0	0	0	0	0	0	0	0	0	0	2	0	0	0	0	0	0	0	0	0	0	0	0	0	0	0
MSfe_000665806	no rank	root	0.563186813186813									EU306617		1	0	0	0	0	0	0	0	0	0	0	0	0	0	0	0	0	0	0	0	2	0	0	0	0	0	0	0	0	0	0	0	0	0	0	0
MSfe_000666239	no rank	root	0.674626865671642									ZOOP332-12		1	0	0	0	0	0	0	0	0	0	0	0	0	0	0	0	0	0	0	0	2	0	0	0	0	0	0	0	0	0	0	0	0	0	0	0
MSfe_000666548	no rank	root	0.67741935483871									OWI_BACTER008		1	0	0	0	0	0	0	0	0	0	0	0	0	0	0	0	0	0	0	0	2	0	0	0	0	0	0	0	0	0	0	0	0	0	0	0
MSfe_000668126	no rank	root	0.651296829971182									EF542998		1	0	0	0	0	0	0	0	0	0	0	0	0	0	0	0	0	0	0	0	2	0	0	0	0	0	0	0	0	0	0	0	0	0	0	0
MSfe_000669101	no rank	root	0.672463768115942									GBCMA0130-06		1	0	0	0	0	0	0	0	0	0	0	0	0	0	0	0	0	0	0	0	2	0	0	0	0	0	0	0	0	0	0	0	0	0	0	0
MSfe_000671311	no rank	root	0.558659217877095									AY176837		1	0	0	0	0	0	0	0	0	0	0	0	0	0	0	0	0	0	0	0	1	0	0	0	0	0	0	0	0	0	0	0	0	0	0	0
MSfe_000671408	no rank	root	0.693877551020408									AY589471		1	0	0	0	0	0	0	0	0	0	0	0	0	0	0	0	0	0	0	0	2	0	0	0	0	0	0	0	0	0	0	0	0	0	0	0
MSfe_000674541	no rank	root	0.558265582655827									ELS037-13		1	0	0	0	0	0	0	0	0	0	0	0	0	0	0	0	0	0	0	0	2	0	0	0	0	0	0	0	0	0	0	0	0	0	0	0
MSfe_000674913	no rank	root	0.807926829268293									JSJUL1497-11		1	0	0	0	0	0	0	0	0	0	0	0	0	0	0	0	0	0	0	0	2	0	0	0	0	0	0	0	0	0	0	0	0	0	0	0
MSfe_000676604	no rank	root	0.67816091954023									EU069532		1	0	0	0	0	0	0	0	0	0	0	0	0	0	0	0	0	0	0	0	2	0	0	0	0	0	0	0	0	0	0	0	0	0	0	0
MSfe_000677745	no rank	root	0.557333333333333									EWPHI146-08		1	0	0	0	0	0	0	0	0	0	0	0	0	0	0	0	0	0	0	0	1	1	0	0	0	0	0	0	0	0	0	0	0	0	0	0
MSfe_000679153	no rank	root	0.673184357541899									TUNSA058-14		1	0	0	0	0	0	0	0	0	0	0	0	0	0	0	0	0	0	0	0	2	0	0	0	0	0	0	0	0	0	0	0	0	0	0	0
MSfe_000681474	no rank	root	0.603825136612022									KF205335		1	0	0	0	0	0	0	0	0	0	0	0	0	0	0	0	0	0	0	0	1	0	0	0	1	0	0	0	0	0	0	0	0	0	0	0
MSfe_000685947	no rank	root	0.602305475504323									OWI_BACTER007		1	0	0	0	0	0	0	0	0	0	0	0	0	0	0	0	0	0	0	0	2	0	0	0	0	0	0	0	0	0	0	0	0	0	0	0
MSfe_000686637	no rank	root	0.695266272189349									CUMNB221-14		1	0	0	0	0	0	0	0	0	0	0	0	0	0	0	0	0	0	0	0	2	0	0	0	0	0	0	0	0	0	0	0	0	0	0	0
MSfe_000687059	no rank	root	0.673295454545455									REDEU484-11		1	0	0	0	0	0	0	0	0	0	0	0	0	0	0	0	0	0	0	0	2	0	0	0	0	0	0	0	0	0	0	0	0	0	0	0
MSfe_000688926	no rank	root	0.627840909090909									OWI_BACTER007		1	0	0	0	0	0	0	0	0	0	0	0	0	0	0	0	0	0	0	0	1	0	0	0	0	0	0	0	0	0	0	0	0	0	0	0
MSfe_000690735	no rank	root	0.671686746987952									TUNSA061-14		1	0	0	0	0	0	0	0	0	0	0	0	0	0	0	0	0	0	0	0	2	0	0	0	0	0	0	0	0	0	0	0	0	0	0	0
MSfe_000691547	no rank	root	0.62									GBPL0097-06		1	0	0	0	0	0	0	0	0	0	0	0	0	0	0	0	0	0	0	0	2	0	0	0	0	0	0	0	0	0	0	0	0	0	0	0
MSfe_000691973	no rank	root	0.551351351351351									JF522126		1	0	0	0	0	0	0	0	0	0	0	0	0	0	0	0	0	0	0	0	2	0	0	0	0	0	0	0	0	0	0	0	0	0	0	0
MSfe_000693451	no rank	root	0.646723646723647									CP002056		1	0	0	0	0	0	0	0	0	0	0	0	0	0	0	0	0	0	0	0	2	0	0	0	0	0	0	0	0	0	0	0	0	0	0	0
MSfe_000696590	no rank	root	0.551136363636364									ABLRP229-07		1	0	0	0	0	0	0	0	0	0	0	0	0	0	0	0	0	0	0	0	2	0	0	0	0	0	0	0	0	0	0	0	0	0	0	0
MSfe_000696773	no rank	root	0.619946091644205									GBCH4509-10		1	0	0	0	0	0	0	0	0	0	0	0	0	0	0	0	0	0	0	0	1	0	0	0	1	0	0	0	0	0	0	0	0	0	0	0
MSfe_000700449	no rank	root	0.56786703601108									GQ482761		1	0	0	0	0	0	0	0	0	0	0	0	0	0	0	0	0	0	0	0	2	0	0	0	0	0	0	0	0	0	0	0	0	0	0	0
MSfe_000700817	no rank	root	0.596816976127321									GBMLG0207-06		1	0	0	0	0	0	0	0	0	0	0	0	0	0	0	0	0	0	0	0	1	0	0	0	1	0	0	0	0	0	0	0	0	0	0	0
MSfe_000701927	no rank	root	0.655072463768116									JBHCI301-11		1	0	0	0	0	0	0	0	0	0	0	0	0	0	0	0	0	0	0	0	2	0	0	0	0	0	0	0	0	0	0	0	0	0	0	0
MSfe_000702340	no rank	root	0.773006134969325									ABMMC13964-10		1	0	0	0	0	0	0	0	0	0	0	0	0	0	0	0	0	0	0	0	2	0	0	0	0	0	0	0	0	0	0	0	0	0	0	0
MSfe_000711527	no rank	root	0.635838150289017									HVDBC132-12		1	0	0	0	0	0	0	0	0	0	0	0	0	0	0	0	0	0	0	0	1	0	0	0	0	0	0	0	0	0	0	0	0	0	0	1
MSfe_000715666	no rank	root	0.556179775280899									GBMBV795-13		1	0	0	0	0	0	0	0	0	0	0	0	0	0	0	0	0	0	0	0	1	0	0	0	0	0	0	0	0	0	0	0	0	0	0	0
MSfe_000716158	no rank	root	0.605820105820106									GBCMD8497-13		1	0	0	0	0	0	0	0	0	0	0	0	0	0	0	0	0	0	0	0	0	1	0	0	0	1	0	0	0	0	0	0	0	0	0	0
MSfe_000716377	no rank	root	0.560109289617486									CNBPC229-12		1	0	0	0	0	0	0	0	0	0	0	0	0	0	0	0	0	0	0	0	0	2	0	0	0	0	0	0	0	0	0	0	0	0	0	0
MSfe_000716468	no rank	root	0.68141592920354									JN593332		1	0	0	0	0	0	0	0	0	0	0	0	0	0	0	0	0	0	0	0	0	1	1	0	0	0	0	0	0	0	0	0	0	0	0	0
MSfe_000717096	no rank	root	0.552699228791774									AY370755		1	0	0	0	0	0	0	0	0	0	0	0	0	0	0	0	0	0	0	0	0	2	0	0	0	0	0	0	0	0	0	0	0	0	0	0
MSfe_000717856	no rank	root	0.586402266288952									GBMLG16763-13		1	0	0	0	0	0	0	0	0	0	0	0	0	0	0	0	0	0	0	0	0	2	0	0	0	0	0	0	0	0	0	0	0	0	0	0
MSfe_000718645	no rank	root	0.538461538461538									GBCMD9805-13		1	0	0	0	0	0	0	0	0	0	0	0	0	0	0	0	0	0	0	0	0	2	0	0	0	0	0	0	0	0	0	0	0	0	0	0
MSfe_000720336	no rank	root	0.57183908045977									ANGBF2206-12		1	0	0	0	0	0	0	0	0	0	0	0	0	0	0	0	0	0	0	0	0	2	0	0	0	0	0	0	0	0	0	0	0	0	0	0
MSfe_000723326	no rank	root	0.804347826086957									DQ029217		1	0	0	0	0	0	0	0	0	0	0	0	0	0	0	0	0	0	0	0	0	1	0	0	0	0	0	0	0	0	0	0	0	0	0	0
MSfe_000723985	no rank	root	0.568364611260054									EU069532		1	0	0	0	0	0	0	0	0	0	0	0	0	0	0	0	0	0	0	0	0	2	0	0	0	0	0	0	0	0	0	0	0	0	0	0
MSfe_000724089	no rank	root	0.56056338028169									ZISPG076-09		1	0	0	0	0	0	0	0	0	0	0	0	0	0	0	0	0	0	0	0	0	2	0	0	0	0	0	0	0	0	0	0	0	0	0	0
MSfe_000724622	no rank	root	0.55699481865285									AY370755		1	0	0	0	0	0	0	0	0	0	0	0	0	0	0	0	0	0	0	0	0	2	0	0	0	0	0	0	0	0	0	0	0	0	0	0
MSfe_000726082	no rank	root	0.660220994475138									GBCMD1843-08		1	0	0	0	0	0	0	0	0	0	0	0	0	0	0	0	0	0	0	0	0	2	0	0	0	0	0	0	0	0	0	0	0	0	0	0
MSfe_000726209	no rank	root	0.609065155807365									GBMLG10755-13		1	0	0	0	0	0	0	0	0	0	0	0	0	0	0	0	0	0	0	0	0	1	1	0	0	0	0	0	0	0	0	0	0	0	0	0
MSfe_000726479	no rank	root	0.793103448275862									COLFD614-12		1	0	0	0	0	0	0	0	0	0	0	0	0	0	0	0	0	0	0	0	0	1	0	0	0	0	0	0	0	0	0	0	0	0	0	0
MSfe_000726841	no rank	root	0.58695652173913									GU205045		1	0	0	0	0	0	0	0	0	0	0	0	0	0	0	0	0	0	0	0	0	2	0	0	0	0	0	0	0	0	0	0	0	0	0	0
MSfe_000727667	no rank	root	0.553370786516854									GBFCG376-14		1	0	0	0	0	0	0	0	0	0	0	0	0	0	0	0	0	0	0	0	0	2	0	0	0	0	0	0	0	0	0	0	0	0	0	0
MSfe_000727920	no rank	root	0.547945205479452									EUBUG1327-12		1	0	0	0	0	0	0	0	0	0	0	0	0	0	0	0	0	0	0	0	0	1	0	0	0	0	0	0	0	0	0	0	0	0	0	0
MSfe_000728516	no rank	root	0.542328042328042									YIO411-10		1	0	0	0	0	0	0	0	0	0	0	0	0	0	0	0	0	0	0	0	0	2	0	0	0	0	0	0	0	0	0	0	0	0	0	0
MSfe_000729499	no rank	root	0.624649859943978									FM995166		1	0	0	0	0	0	0	0	0	0	0	0	0	0	0	0	0	0	0	0	0	1	1	0	0	0	0	0	0	0	0	0	0	0	0	0
MSfe_000730742	no rank	root	0.668523676880223									GBCMD1843-08		1	0	0	0	0	0	0	0	0	0	0	0	0	0	0	0	0	0	0	0	0	2	0	0	0	0	0	0	0	0	0	0	0	0	0	0
MSfe_000730792	no rank	root	0.698275862068966									ABMMC11981-10		1	0	0	0	0	0	0	0	0	0	0	0	0	0	0	0	0	0	0	0	0	2	0	0	0	0	0	0	0	0	0	0	0	0	0	0
MSfe_000731653	no rank	root	0.740963855421687									GBEPT1688-14		1	0	0	0	0	0	0	0	0	0	0	0	0	0	0	0	0	0	0	0	0	2	0	0	0	0	0	0	0	0	0	0	0	0	0	0
MSfe_000732075	no rank	root	0.554644808743169									ANCN136-10		1	0	0	0	0	0	0	0	0	0	0	0	0	0	0	0	0	0	0	0	0	2	0	0	0	0	0	0	0	0	0	0	0	0	0	0
MSfe_000735104	no rank	root	0.553763440860215									JN857062		1	0	0	0	0	0	0	0	0	0	0	0	0	0	0	0	0	0	0	0	0	1	0	0	0	0	0	0	0	0	0	0	0	0	0	0
MSfe_000735353	no rank	root	0.60458452722063									COLFF829-13		1	0	0	0	0	0	0	0	0	0	0	0	0	0	0	0	0	0	0	0	0	1	0	0	0	0	1	0	0	0	0	0	0	0	0	0
MSfe_000738122	no rank	root	0.543766578249337									NPLRP299-08		1	0	0	0	0	0	0	0	0	0	0	0	0	0	0	0	0	0	0	0	0	2	0	0	0	0	0	0	0	0	0	0	0	0	0	0
MSfe_000742101	no rank	root	0.771604938271605									AAI387-13		1	0	0	0	0	0	0	0	0	0	0	0	0	0	0	0	0	0	0	0	0	1	0	0	0	0	0	0	0	0	0	0	0	0	0	0
MSfe_000743785	no rank	root	0.626780626780627									MDECA616-10		1	0	0	0	0	0	0	0	0	0	0	0	0	0	0	0	0	0	0	0	0	1	0	0	0	0	1	0	0	0	0	0	0	0	0	0
MSfe_000746368	no rank	root	0.636118598382749									FM995166		1	0	0	0	0	0	0	0	0	0	0	0	0	0	0	0	0	0	0	0	0	1	0	0	0	1	0	0	0	0	0	0	0	0	0	0
MSfe_000748837	no rank	root	0.614084507042253									KF891932		1	0	0	0	0	0	0	0	0	0	0	0	0	0	0	0	0	0	0	0	0	1	0	0	0	0	0	0	0	0	0	0	0	0	0	0
MSfe_000749149	no rank	root	0.548295454545455									OWI_BACTER006		1	0	0	0	0	0	0	0	0	0	0	0	0	0	0	0	0	0	0	0	0	2	0	0	0	0	0	0	0	0	0	0	0	0	0	0
MSfe_000749236	no rank	root	0.560224089635854									EPCHU368-07		1	0	0	0	0	0	0	0	0	0	0	0	0	0	0	0	0	0	0	0	0	2	0	0	0	0	0	0	0	0	0	0	0	0	0	0
MSfe_000749939	no rank	root	0.634285714285714									FM995166		1	0	0	0	0	0	0	0	0	0	0	0	0	0	0	0	0	0	0	0	0	1	0	0	1	0	0	0	0	0	0	0	0	0	0	0
MSfe_000750918	no rank	root	0.564383561643836									KF357728		1	0	0	0	0	0	0	0	0	0	0	0	0	0	0	0	0	0	0	0	0	2	0	0	0	0	0	0	0	0	0	0	0	0	0	0
MSfe_000752877	no rank	root	0.680981595092024									OWI_BACTER003	Solenocera crassicornis| Engraulis japonicus| Eurythenes gryllus	1	0	0	0	0	0	0	0	0	0	0	0	0	0	0	0	0	0	0	0	0	1	0	0	0	0	0	0	0	0	0	0	0	0	0	0
MSfe_000753872	no rank	root	0.622282608695652									OZSEA663-10		1	0	0	0	0	0	0	0	0	0	0	0	0	0	0	0	0	0	0	0	0	1	0	0	0	0	0	0	0	0	0	0	0	0	0	0
MSfe_000755998	no rank	root	0.647727272727273									OWI_BACTER011	Scopelocheirus schellenbergi| Engraulis japonicus| Eurythenes gryllus| Scapharca broughtonii| Neorickettsia risticii| Solenocera crassicornis	1	0	0	0	0	0	0	0	0	0	0	0	0	0	0	0	0	0	0	0	0	1	0	0	0	0	0	0	0	0	0	0	0	0	0	0
MSfe_000757873	no rank	root	0.626702997275204									GBPL0115-06		1	0	0	0	0	0	0	0	0	0	0	0	0	0	0	0	0	0	0	0	0	2	0	0	0	0	0	0	0	0	0	0	0	0	0	0
MSfe_000757912	no rank	root	0.565104166666667									GBCMD6942-13		1	0	0	0	0	0	0	0	0	0	0	0	0	0	0	0	0	0	0	0	0	1	0	0	0	0	0	0	0	0	0	0	0	0	0	0
MSfe_000759347	no rank	root	0.67948717948718									MD2471		1	0	0	0	0	0	0	0	0	0	0	0	0	0	0	0	0	0	0	0	0	1	0	0	0	0	0	0	0	0	0	0	0	0	0	0
MSfe_000759581	no rank	root	0.598382749326146									GBCDA537-12		1	0	0	0	0	0	0	0	0	0	0	0	0	0	0	0	0	0	0	0	0	2	0	0	0	0	0	0	0	0	0	0	0	0	0	0
MSfe_000765864	no rank	root	0.568245125348189									GQ482122		1	0	0	0	0	0	0	0	0	0	0	0	0	0	0	0	0	0	0	0	0	2	0	0	0	0	0	0	0	0	0	0	0	0	0	0
MSfe_000766541	no rank	root	0.664819944598338									GBCL15040-13		1	0	0	0	0	0	0	0	0	0	0	0	0	0	0	0	0	0	0	0	0	1	0	1	0	0	0	0	0	0	0	0	0	0	0	0
MSfe_000772117	no rank	root	0.561643835616438									DINOB706-08		1	0	0	0	0	0	0	0	0	0	0	0	0	0	0	0	0	0	0	0	0	1	0	0	0	0	0	0	0	0	0	0	0	0	0	0
MSfe_000772972	no rank	root	0.576									FJ976042		1	0	0	0	0	0	0	0	0	0	0	0	0	0	0	0	0	0	0	0	0	0	1	0	0	0	0	0	0	0	1	0	0	0	0	0
MSfe_000775542	no rank	root	0.617728531855956									CP000235		1	0	0	0	0	0	0	0	0	0	0	0	0	0	0	0	0	0	0	0	0	0	1	0	1	0	0	0	0	0	0	0	0	0	0	0
MSfe_000775584	no rank	root	0.535911602209945									JN703197		1	0	0	0	0	0	0	0	0	0	0	0	0	0	0	0	0	0	0	0	0	0	2	0	0	0	0	0	0	0	0	0	0	0	0	0
MSfe_000776492	no rank	root	0.563186813186813									DMNCH012-09		1	0	0	0	0	0	0	0	0	0	0	0	0	0	0	0	0	0	0	0	0	0	2	0	0	0	0	0	0	0	0	0	0	0	0	0
MSfe_000776782	no rank	root	0.630853994490358									OZSEA1451-10		1	0	0	0	0	0	0	0	0	0	0	0	0	0	0	0	0	0	0	0	0	0	1	0	0	0	0	0	0	0	0	0	0	0	0	0
MSfe_000777954	no rank	root	0.636871508379888									ABMMC11836-10		1	0	0	0	0	0	0	0	0	0	0	0	0	0	0	0	0	0	0	0	0	0	1	0	0	0	0	0	0	0	0	0	0	0	0	0
MSfe_000778091	no rank	root	0.585106382978723									TUNSA061-14		1	0	0	0	0	0	0	0	0	0	0	0	0	0	0	0	0	0	0	0	0	0	1	0	0	0	0	0	0	0	0	0	0	0	0	0
MSfe_000778892	no rank	root	0.675595238095238									KJ183093		1	0	0	0	0	0	0	0	0	0	0	0	0	0	0	0	0	0	0	0	0	0	1	0	0	0	0	0	0	0	0	0	0	0	0	0
MSfe_000780107	no rank	root	0.594736842105263									CP001431		1	0	0	0	0	0	0	0	0	0	0	0	0	0	0	0	0	0	0	0	0	0	2	0	0	0	0	0	0	0	0	0	0	0	0	0
MSfe_000782363	no rank	root	0.566298342541437									CORB466-10		1	0	0	0	0	0	0	0	0	0	0	0	0	0	0	0	0	0	0	0	0	0	2	0	0	0	0	0	0	0	0	0	0	0	0	0
MSfe_000783491	no rank	root	0.574285714285714									MIWAP389-14		1	0	0	0	0	0	0	0	0	0	0	0	0	0	0	0	0	0	0	0	0	0	2	0	0	0	0	0	0	0	0	0	0	0	0	0
MSfe_000784961	no rank	root	0.670487106017192									GBMIN5721-12		1	0	0	0	0	0	0	0	0	0	0	0	0	0	0	0	0	0	0	0	0	0	2	0	0	0	0	0	0	0	0	0	0	0	0	0
MSfe_000787119	no rank	root	0.803625377643505									AM921814		1	0	0	0	0	0	0	0	0	0	0	0	0	0	0	0	0	0	0	0	0	0	2	0	0	0	0	0	0	0	0	0	0	0	0	0
MSfe_000787542	no rank	root	0.542328042328042									GBMLB1790-06		1	0	0	0	0	0	0	0	0	0	0	0	0	0	0	0	0	0	0	0	0	0	2	0	0	0	0	0	0	0	0	0	0	0	0	0
MSfe_000788299	no rank	root	0.627118644067797									FM995166		1	0	0	0	0	0	0	0	0	0	0	0	0	0	0	0	0	0	0	0	0	0	1	0	0	0	0	0	0	0	0	0	0	0	0	0
MSfe_000788537	no rank	root	0.662650602409639									OWI_BACTER003	Rickettsia endosymbiont of Macrolophus pygmaeus| Engraulis japonicus| Eurythenes gryllus| Scapharca broughtonii| Terebella tantabiddycreekensis| Solenocera crassicornis| Chloeia parva| Methylotenera versatilis	1	0	0	0	0	0	0	0	0	0	0	0	0	0	0	0	0	0	0	0	0	0	2	0	0	0	0	0	0	0	0	0	0	0	0	0
MSfe_000788879	no rank	root	0.55440414507772									GAHAP611-13		1	0	0	0	0	0	0	0	0	0	0	0	0	0	0	0	0	0	0	0	0	0	2	0	0	0	0	0	0	0	0	0	0	0	0	0
MSfe_000789603	no rank	root	0.556164383561644									EWSJA989-09		1	0	0	0	0	0	0	0	0	0	0	0	0	0	0	0	0	0	0	0	0	0	2	0	0	0	0	0	0	0	0	0	0	0	0	0
MSfe_000790161	no rank	root	0.689024390243902									KC568457		1	0	0	0	0	0	0	0	0	0	0	0	0	0	0	0	0	0	0	0	0	0	2	0	0	0	0	0	0	0	0	0	0	0	0	0
MSfe_000795645	no rank	root	0.643051771117166									EF036568		1	0	0	0	0	0	0	0	0	0	0	0	0	0	0	0	0	0	0	0	0	0	2	0	0	0	0	0	0	0	0	0	0	0	0	0
MSfe_000798950	no rank	root	0.680232558139535									TUNSA007-14		1	0	0	0	0	0	0	0	0	0	0	0	0	0	0	0	0	0	0	0	0	0	2	0	0	0	0	0	0	0	0	0	0	0	0	0
MSfe_000799429	no rank	root	0.558510638297872									KC757395		1	0	0	0	0	0	0	0	0	0	0	0	0	0	0	0	0	0	0	0	0	0	1	0	0	0	0	0	0	0	0	0	0	0	0	0
MSfe_000802147	no rank	root	0.611570247933884									JQ340438		1	0	0	0	0	0	0	0	0	0	0	0	0	0	0	0	0	0	0	0	0	0	1	0	0	0	0	0	0	0	0	0	0	0	0	0
MSfe_000804395	no rank	root	0.61624649859944									BBCRT135-12		1	0	0	0	0	0	0	0	0	0	0	0	0	0	0	0	0	0	0	0	0	0	1	0	1	0	0	0	0	0	0	0	0	0	0	0
MSfe_000807667	no rank	root	0.540983606557377									CP000030		1	0	0	0	0	0	0	0	0	0	0	0	0	0	0	0	0	0	0	0	0	0	0	2	0	0	0	0	0	0	0	0	0	0	0	0
MSfe_000809453	no rank	root	0.628895184135977									OWI_BACTER011		1	0	0	0	0	0	0	0	0	0	0	0	0	0	0	0	0	0	0	0	0	0	0	1	0	0	0	0	0	0	0	0	0	0	0	0
MSfe_000809566	no rank	root	0.529891304347826									CNPKF2383-14		1	0	0	0	0	0	0	0	0	0	0	0	0	0	0	0	0	0	0	0	0	0	0	2	0	0	0	0	0	0	0	0	0	0	0	0
MSfe_000809943	no rank	root	0.621776504297994									AF402141		1	0	0	0	0	0	0	0	0	0	0	0	0	0	0	0	0	0	0	0	0	0	0	1	1	0	0	0	0	0	0	0	0	0	0	0
MSfe_000810172	no rank	root	0.674351585014409									PHAOZ004-10		1	0	0	0	0	0	0	0	0	0	0	0	0	0	0	0	0	0	0	0	0	0	0	2	0	0	0	0	0	0	0	0	0	0	0	0
MSfe_000811771	no rank	root	0.657894736842105									DQ298505		1	0	0	0	0	0	0	0	0	0	0	0	0	0	0	0	0	0	0	0	0	0	0	2	0	0	0	0	0	0	0	0	0	0	0	0
MSfe_000813457	no rank	root	0.631436314363144									OWI_BACTER011		1	0	0	0	0	0	0	0	0	0	0	0	0	0	0	0	0	0	0	0	0	0	0	2	0	0	0	0	0	0	0	0	0	0	0	0
MSfe_000813892	no rank	root	0.554089709762533									YCHAE409-08		1	0	0	0	0	0	0	0	0	0	0	0	0	0	0	0	0	0	0	0	0	0	0	1	0	0	0	0	0	0	1	0	0	0	0	0
MSfe_000816629	no rank	root	0.602240896358543									CRM105-10		1	0	0	0	0	0	0	0	0	0	0	0	0	0	0	0	0	0	0	0	0	0	0	2	0	0	0	0	0	0	0	0	0	0	0	0
MSfe_000817527	no rank	root	0.558510638297872									EU069523		1	0	0	0	0	0	0	0	0	0	0	0	0	0	0	0	0	0	0	0	0	0	0	1	0	0	0	0	0	0	0	0	0	0	0	0
MSfe_000817809	no rank	root	0.677966101694915									OWI_BACTER011	Scopelocheirus schellenbergi| Engraulis japonicus| Eurythenes gryllus| Scapharca broughtonii| Solenocera crassicornis	1	0	0	0	0	0	0	0	0	0	0	0	0	0	0	0	0	0	0	0	0	0	0	1	0	0	0	0	0	0	0	1	0	0	0	0
MSfe_000818498	no rank	root	0.624649859943978									CYTC2918-12		1	0	0	0	0	0	0	0	0	0	0	0	0	0	0	0	0	0	0	0	0	0	0	1	0	0	0	0	1	0	0	0	0	0	0	0
MSfe_000819293	no rank	root	0.807339449541284									COLFD065-12		1	0	0	0	0	0	0	0	0	0	0	0	0	0	0	0	0	0	0	0	0	0	0	1	1	0	0	0	0	0	0	0	0	0	0	0
MSfe_000819340	no rank	root	0.559888579387187									JX564898		1	0	0	0	0	0	0	0	0	0	0	0	0	0	0	0	0	0	0	0	0	0	0	2	0	0	0	0	0	0	0	0	0	0	0	0
MSfe_000820626	no rank	root	0.709302325581395									GBAPA646-14		1	0	0	0	0	0	0	0	0	0	0	0	0	0	0	0	0	0	0	0	0	0	0	1	0	0	0	0	0	0	0	0	0	0	0	0
MSfe_000821309	no rank	root	0.692307692307692									OWI_BACTER011	Eurythenes gryllus| Engraulis japonicus| Solenocera crassicornis	1	0	0	0	0	0	0	0	0	0	0	0	0	0	0	0	0	0	0	0	0	0	0	2	0	0	0	0	0	0	0	0	0	0	0	0
MSfe_000822058	no rank	root	0.69164265129683									OWI_BACTER007	Gammarus komareki| Eurythenes gryllus	1	0	0	0	0	0	0	0	0	0	0	0	0	0	0	0	0	0	0	0	0	0	0	2	0	0	0	0	0	0	0	0	0	0	0	0
MSfe_000827371	no rank	root	0.699115044247788									TUNSA008-14		1	0	0	0	0	0	0	0	0	0	0	0	0	0	0	0	0	0	0	0	0	0	0	2	0	0	0	0	0	0	0	0	0	0	0	0
MSfe_000827864	no rank	root	0.762345679012346									GQ120062		1	0	0	0	0	0	0	0	0	0	0	0	0	0	0	0	0	0	0	0	0	0	0	2	0	0	0	0	0	0	0	0	0	0	0	0
MSfe_000827926	no rank	root	0.580736543909348									GBMIN16736-13		1	0	0	0	0	0	0	0	0	0	0	0	0	0	0	0	0	0	0	0	0	0	0	2	0	0	0	0	0	0	0	0	0	0	0	0
MSfe_000828052	no rank	root	0.606469002695418									JX499143		1	0	0	0	0	0	0	0	0	0	0	0	0	0	0	0	0	0	0	0	0	0	0	1	0	0	0	1	0	0	0	0	0	0	0	0
MSfe_000833070	no rank	root	0.583333333333333									DINOB705-08		1	0	0	0	0	0	0	0	0	0	0	0	0	0	0	0	0	0	0	0	0	0	0	2	0	0	0	0	0	0	0	0	0	0	0	0
MSfe_000833749	no rank	root	0.636856368563686									YCHAE452-08		1	0	0	0	0	0	0	0	0	0	0	0	0	0	0	0	0	0	0	0	0	0	0	2	0	0	0	0	0	0	0	0	0	0	0	0
MSfe_000836544	no rank	root	0.626780626780627									MDECA687-10		1	0	0	0	0	0	0	0	0	0	0	0	0	0	0	0	0	0	0	0	0	0	0	2	0	0	0	0	0	0	0	0	0	0	0	0
MSfe_000837783	no rank	root	0.669491525423729									TUNSA061-14		1	0	0	0	0	0	0	0	0	0	0	0	0	0	0	0	0	0	0	0	0	0	0	2	0	0	0	0	0	0	0	0	0	0	0	0
MSfe_000842888	no rank	root	0.693009118541033									CP002056	Harpochytrium sp. JEL105| Rickettsia endosymbiont of Macrolophus pygmaeus| Eurythenes gryllus| Anaplasma phagocytophilum| Tsukubamonas globosa| Phytophthora sp.| Aleochara binotata| Aliatypus coylei| Methylotenera versatilis	1	0	0	0	0	0	0	0	0	0	0	0	0	0	0	0	0	0	0	0	0	0	0	2	0	0	0	0	0	0	0	0	0	0	0	0
MSfe_000842933	no rank	root	0.688571428571429									TUNSA061-14		1	0	0	0	0	0	0	0	0	0	0	0	0	0	0	0	0	0	0	0	0	0	0	2	0	0	0	0	0	0	0	0	0	0	0	0
MSfe_000843358	no rank	root	0.6996996996997									OWI_BACTER007	Gammarus komareki	1	0	0	0	0	0	0	0	0	0	0	0	0	0	0	0	0	0	0	0	0	0	0	1	1	0	0	0	0	0	0	0	0	0	0	0
MSfe_000843444	no rank	root	0.765432098765432									CAISN139-12		1	0	0	0	0	0	0	0	0	0	0	0	0	0	0	0	0	0	0	0	0	0	0	2	0	0	0	0	0	0	0	0	0	0	0	0
MSfe_000849302	no rank	root	0.686217008797654									OWI_BACTER008	Reclinomonas americana| Gracilaria sp. G422| Scopelocheirus schellenbergi| Rhodymenia sp. 1SA| Engraulis japonicus| Eurythenes gryllus| Gelidium pulchellum| Neoagarum fimbriatum| Methylotenera versatilis	1	0	0	0	0	0	0	0	0	0	0	0	0	0	0	0	0	0	0	0	0	0	0	2	0	0	0	0	0	0	0	0	0	0	0	0
MSfe_000850089	no rank	root	0.61624649859944									PNMIA109-14		1	0	0	0	0	0	0	0	0	0	0	0	0	0	0	0	0	0	0	0	0	0	0	1	0	0	0	0	0	0	0	0	0	0	0	0
MSfe_000852613	no rank	root	0.548387096774194									CNPKF2435-14		1	0	0	0	0	0	0	0	0	0	0	0	0	0	0	0	0	0	0	0	0	0	0	2	0	0	0	0	0	0	0	0	0	0	0	0
MSfe_000854352	no rank	root	0.542105263157895									HQ874522		1	0	0	0	0	0	0	0	0	0	0	0	0	0	0	0	0	0	0	0	0	0	0	1	1	0	0	0	0	0	0	0	0	0	0	0
MSfe_000855182	no rank	root	0.664804469273743									TUNSA008-14		1	0	0	0	0	0	0	0	0	0	0	0	0	0	0	0	0	0	0	0	0	0	0	2	0	0	0	0	0	0	0	0	0	0	0	0
MSfe_000861531	no rank	root	0.764525993883792									ASAMF764-06		1	0	0	0	0	0	0	0	0	0	0	0	0	0	0	0	0	0	0	0	0	0	0	2	0	0	0	0	0	0	0	0	0	0	0	0
MSfe_000864386	no rank	root	0.560646900269542									GBGC1062-06		1	0	0	0	0	0	0	0	0	0	0	0	0	0	0	0	0	0	0	0	0	0	0	2	0	0	0	0	0	0	0	0	0	0	0	0
MSfe_000865569	no rank	root	0.556430446194226									GBMIN3798-12		1	0	0	0	0	0	0	0	0	0	0	0	0	0	0	0	0	0	0	0	0	0	0	2	0	0	0	0	0	0	0	0	0	0	0	0
MSfe_000868404	no rank	root	0.681948424068768									TUNSA008-14		1	0	0	0	0	0	0	0	0	0	0	0	0	0	0	0	0	0	0	0	0	0	0	1	0	0	0	0	0	0	0	1	0	0	0	0
MSfe_000870916	no rank	root	0.597883597883598									GBCI0630-06		1	0	0	0	0	0	0	0	0	0	0	0	0	0	0	0	0	0	0	0	0	0	0	1	0	0	0	0	0	0	0	0	0	0	0	0
MSfe_000872004	no rank	root	0.673469387755102									OWI_BACTER002		1	0	0	0	0	0	0	0	0	0	0	0	0	0	0	0	0	0	0	0	0	0	0	2	0	0	0	0	0	0	0	0	0	0	0	0
MSfe_000872122	no rank	root	0.572649572649573									GBDP5682-09		1	0	0	0	0	0	0	0	0	0	0	0	0	0	0	0	0	0	0	0	0	0	0	2	0	0	0	0	0	0	0	0	0	0	0	0
MSfe_000875023	no rank	root	0.630434782608696									AB282591		1	0	0	0	0	0	0	0	0	0	0	0	0	0	0	0	0	0	0	0	0	0	0	1	0	0	0	0	0	0	1	0	0	0	0	0
MSfe_000875323	no rank	root	0.595687331536388									GACAC1195-12		1	0	0	0	0	0	0	0	0	0	0	0	0	0	0	0	0	0	0	0	0	0	0	1	0	0	0	0	0	0	0	0	0	0	0	0
MSfe_000883902	no rank	root	0.646067415730337									EF081250		1	0	0	0	0	0	0	0	0	0	0	0	0	0	0	0	0	0	0	0	0	0	0	1	0	0	0	0	0	0	0	0	0	0	0	0
MSfe_000884483	no rank	root	0.709876543209877									GBMSL077-13		1	0	0	0	0	0	0	0	0	0	0	0	0	0	0	0	0	0	0	0	0	0	0	2	0	0	0	0	0	0	0	0	0	0	0	0
MSfe_000890028	no rank	root	0.69364161849711									GBCMA0130-06	Scopelocheirus schellenbergi| Engraulis japonicus| Eurythenes gryllus| Scapharca broughtonii| Solenocera crassicornis	1	0	0	0	0	0	0	0	0	0	0	0	0	0	0	0	0	0	0	0	0	0	0	2	0	0	0	0	0	0	0	0	0	0	0	0
MSfe_000891273	no rank	root	0.632183908045977									OWI_BACTER007		1	0	0	0	0	0	0	0	0	0	0	0	0	0	0	0	0	0	0	0	0	0	0	2	0	0	0	0	0	0	0	0	0	0	0	0
MSfe_000898337	no rank	root	0.685459940652819									KC489470		1	0	0	0	0	0	0	0	0	0	0	0	0	0	0	0	0	0	0	0	0	0	0	1	1	0	0	0	0	0	0	0	0	0	0	0
MSfe_000907965	no rank	root	0.725609756097561									INRMA1824-14		1	0	0	0	0	0	0	0	0	0	0	0	0	0	0	0	0	0	0	0	0	0	0	0	2	0	0	0	0	0	0	0	0	0	0	0
MSfe_000908047	no rank	root	0.746268656716418									DBCOI_000000122		1	0	0	0	0	0	0	0	0	0	0	0	0	0	0	0	0	0	0	0	0	0	0	0	2	0	0	0	0	0	0	0	0	0	0	0
MSfe_000908078	no rank	root	0.658263305322129									KJ496445		1	0	0	0	0	0	0	0	0	0	0	0	0	0	0	0	0	0	0	0	0	0	0	0	2	0	0	0	0	0	0	0	0	0	0	0
MSfe_000909324	no rank	root	0.589812332439678									GBSP10081-13		1	0	0	0	0	0	0	0	0	0	0	0	0	0	0	0	0	0	0	0	0	0	0	0	2	0	0	0	0	0	0	0	0	0	0	0
MSfe_000912127	no rank	root	0.659638554216867									MACRO1758-10		1	0	0	0	0	0	0	0	0	0	0	0	0	0	0	0	0	0	0	0	0	0	0	0	1	0	0	0	0	0	0	0	0	0	0	0
MSfe_000913060	no rank	root	0.577235772357724									DINOB126-08		1	0	0	0	0	0	0	0	0	0	0	0	0	0	0	0	0	0	0	0	0	0	0	0	2	0	0	0	0	0	0	0	0	0	0	0
MSfe_000913112	no rank	root	0.597142857142857									GBSP10080-13		1	0	0	0	0	0	0	0	0	0	0	0	0	0	0	0	0	0	0	0	0	0	0	0	2	0	0	0	0	0	0	0	0	0	0	0
MSfe_000913302	no rank	root	0.553072625698324									GBMLG3315-07		1	0	0	0	0	0	0	0	0	0	0	0	0	0	0	0	0	0	0	0	0	0	0	0	2	0	0	0	0	0	0	0	0	0	0	0
MSfe_000913876	no rank	root	0.610169491525424									OWI_BACTER007		1	0	0	0	0	0	0	0	0	0	0	0	0	0	0	0	0	0	0	0	0	0	0	0	2	0	0	0	0	0	0	0	0	0	0	0
MSfe_000913903	no rank	root	0.642857142857143									FM995166		1	0	0	0	0	0	0	0	0	0	0	0	0	0	0	0	0	0	0	0	0	0	0	0	2	0	0	0	0	0	0	0	0	0	0	0
MSfe_000913959	no rank	root	0.670588235294118									HQ874522		1	0	0	0	0	0	0	0	0	0	0	0	0	0	0	0	0	0	0	0	0	0	0	0	1	0	0	0	0	0	0	0	0	0	0	0
MSfe_000913993	no rank	root	0.651162790697674									GBAH0636-06		1	0	0	0	0	0	0	0	0	0	0	0	0	0	0	0	0	0	0	0	0	0	0	0	2	0	0	0	0	0	0	0	0	0	0	0
MSfe_000914576	no rank	root	0.720364741641337									OZSEA1891-10		1	0	0	0	0	0	0	0	0	0	0	0	0	0	0	0	0	0	0	0	0	0	0	0	2	0	0	0	0	0	0	0	0	0	0	0
MSfe_000915940	no rank	root	0.663768115942029									GBAH6244-09		1	0	0	0	0	0	0	0	0	0	0	0	0	0	0	0	0	0	0	0	0	0	0	0	2	0	0	0	0	0	0	0	0	0	0	0
MSfe_000917272	no rank	root	0.60054347826087									OWI_BACTER007		1	0	0	0	0	0	0	0	0	0	0	0	0	0	0	0	0	0	0	0	0	0	0	0	2	0	0	0	0	0	0	0	0	0	0	0
MSfe_000917619	no rank	root	0.691394658753709									ARONT308-09		1	0	0	0	0	0	0	0	0	0	0	0	0	0	0	0	0	0	0	0	0	0	0	0	2	0	0	0	0	0	0	0	0	0	0	0
MSfe_000918037	no rank	root	0.545961002785515									HM191347		1	0	0	0	0	0	0	0	0	0	0	0	0	0	0	0	0	0	0	0	0	0	0	0	1	0	0	0	0	0	0	0	0	0	0	0
MSfe_000918139	no rank	root	0.70326409495549									DBCOI_000000039		1	0	0	0	0	0	0	0	0	0	0	0	0	0	0	0	0	0	0	0	0	0	0	0	2	0	0	0	0	0	0	0	0	0	0	0
MSfe_000918432	no rank	root	0.672413793103448									TUNSA058-14		1	0	0	0	0	0	0	0	0	0	0	0	0	0	0	0	0	0	0	0	0	0	0	0	2	0	0	0	0	0	0	0	0	0	0	0
MSfe_000919377	no rank	root	0.785498489425982									ABMMC7917-10		1	0	0	0	0	0	0	0	0	0	0	0	0	0	0	0	0	0	0	0	0	0	0	0	2	0	0	0	0	0	0	0	0	0	0	0
MSfe_000919577	no rank	root	0.688760806916426									OWI_BACTER003	Eurythenes gryllus	1	0	0	0	0	0	0	0	0	0	0	0	0	0	0	0	0	0	0	0	0	0	0	0	1	0	0	1	0	0	0	0	0	0	0	0
MSfe_000920007	no rank	root	0.622535211267606									OWI_BACTER007		1	0	0	0	0	0	0	0	0	0	0	0	0	0	0	0	0	0	0	0	0	0	0	0	2	0	0	0	0	0	0	0	0	0	0	0
MSfe_000921595	no rank	root	0.560224089635854									DINO1152-08		1	0	0	0	0	0	0	0	0	0	0	0	0	0	0	0	0	0	0	0	0	0	0	0	2	0	0	0	0	0	0	0	0	0	0	0
MSfe_000922663	no rank	root	0.546916890080429									JX996196		1	0	0	0	0	0	0	0	0	0	0	0	0	0	0	0	0	0	0	0	0	0	0	0	2	0	0	0	0	0	0	0	0	0	0	0
MSfe_000923097	no rank	root	0.669467787114846									MACRO2650-10		1	0	0	0	0	0	0	0	0	0	0	0	0	0	0	0	0	0	0	0	0	0	0	0	2	0	0	0	0	0	0	0	0	0	0	0
MSfe_000923483	no rank	root	0.740963855421687									OZSEA599-10		1	0	0	0	0	0	0	0	0	0	0	0	0	0	0	0	0	0	0	0	0	0	0	0	1	0	0	0	0	0	0	0	0	0	0	0
MSfe_000923612	no rank	root	0.567123287671233									KC784310		1	0	0	0	0	0	0	0	0	0	0	0	0	0	0	0	0	0	0	0	0	0	0	0	2	0	0	0	0	0	0	0	0	0	0	0
MSfe_000925263	no rank	root	0.55256064690027									EWSJA777-08		1	0	0	0	0	0	0	0	0	0	0	0	0	0	0	0	0	0	0	0	0	0	0	0	2	0	0	0	0	0	0	0	0	0	0	0
MSfe_000925839	no rank	root	0.555555555555556									DNATR1110-13		1	0	0	0	0	0	0	0	0	0	0	0	0	0	0	0	0	0	0	0	0	0	0	0	2	0	0	0	0	0	0	0	0	0	0	0
MSfe_000926115	no rank	root	0.734939759036145									COLFF641-13		1	0	0	0	0	0	0	0	0	0	0	0	0	0	0	0	0	0	0	0	0	0	0	0	2	0	0	0	0	0	0	0	0	0	0	0
MSfe_000926215	no rank	root	0.627397260273973									GBCMA0129-06		1	0	0	0	0	0	0	0	0	0	0	0	0	0	0	0	0	0	0	0	0	0	0	0	1	0	0	0	1	0	0	0	0	0	0	0
MSfe_000928493	no rank	root	0.548476454293629									GBCMD4896-09		1	0	0	0	0	0	0	0	0	0	0	0	0	0	0	0	0	0	0	0	0	0	0	0	1	0	0	0	0	0	1	0	0	0	0	0
MSfe_000930165	no rank	root	0.565934065934066									GQ482149		1	0	0	0	0	0	0	0	0	0	0	0	0	0	0	0	0	0	0	0	0	0	0	0	2	0	0	0	0	0	0	0	0	0	0	0
MSfe_000931313	no rank	root	0.681681681681682									GBMIN9680-12		1	0	0	0	0	0	0	0	0	0	0	0	0	0	0	0	0	0	0	0	0	0	0	0	2	0	0	0	0	0	0	0	0	0	0	0
MSfe_000934661	no rank	root	0.643874643874644									OWI_BACTER007		1	0	0	0	0	0	0	0	0	0	0	0	0	0	0	0	0	0	0	0	0	0	0	0	2	0	0	0	0	0	0	0	0	0	0	0
MSfe_000935031	no rank	root	0.645161290322581									AF463417		1	0	0	0	0	0	0	0	0	0	0	0	0	0	0	0	0	0	0	0	0	0	0	0	1	0	0	0	0	0	0	0	0	0	0	0
MSfe_000936666	no rank	root	0.684365781710914									ARINB197-12		1	0	0	0	0	0	0	0	0	0	0	0	0	0	0	0	0	0	0	0	0	0	0	0	2	0	0	0	0	0	0	0	0	0	0	0
MSfe_000936954	no rank	root	0.749244712990937									OZSEA516-10		1	0	0	0	0	0	0	0	0	0	0	0	0	0	0	0	0	0	0	0	0	0	0	0	1	0	0	0	0	0	0	0	0	0	1	0
MSfe_000937470	no rank	root	0.568364611260054									KKBNA441-05		1	0	0	0	0	0	0	0	0	0	0	0	0	0	0	0	0	0	0	0	0	0	0	0	2	0	0	0	0	0	0	0	0	0	0	0
MSfe_000938629	no rank	root	0.673239436619718									OWI_BACTER010		1	0	0	0	0	0	0	0	0	0	0	0	0	0	0	0	0	0	0	0	0	0	0	0	2	0	0	0	0	0	0	0	0	0	0	0
MSfe_000940748	no rank	root	0.563685636856369									BROMB604-07		1	0	0	0	0	0	0	0	0	0	0	0	0	0	0	0	0	0	0	0	0	0	0	0	2	0	0	0	0	0	0	0	0	0	0	0
MSfe_000940944	no rank	root	0.739393939393939									GBMIN4095-12		1	0	0	0	0	0	0	0	0	0	0	0	0	0	0	0	0	0	0	0	0	0	0	0	2	0	0	0	0	0	0	0	0	0	0	0
MSfe_000941352	no rank	root	0.596774193548387									CP001612		1	0	0	0	0	0	0	0	0	0	0	0	0	0	0	0	0	0	0	0	0	0	0	0	2	0	0	0	0	0	0	0	0	0	0	0
MSfe_000942659	no rank	root	0.693181818181818									MACRO1758-10		1	0	0	0	0	0	0	0	0	0	0	0	0	0	0	0	0	0	0	0	0	0	0	0	1	0	0	0	0	0	0	0	0	0	0	0
MSfe_000944151	no rank	root	0.67877094972067									GBCDA537-12		1	0	0	0	0	0	0	0	0	0	0	0	0	0	0	0	0	0	0	0	0	0	0	0	1	0	0	0	0	0	0	0	0	0	0	0
MSfe_000945085	no rank	root	0.549071618037135									GBGC10524-12		1	0	0	0	0	0	0	0	0	0	0	0	0	0	0	0	0	0	0	0	0	0	0	0	2	0	0	0	0	0	0	0	0	0	0	0
MSfe_000945220	no rank	root	0.682492581602374									OWI_BACTER004		1	0	0	0	0	0	0	0	0	0	0	0	0	0	0	0	0	0	0	0	0	0	0	0	2	0	0	0	0	0	0	0	0	0	0	0
MSfe_000946102	no rank	root	0.571428571428571									CP003338		1	0	0	0	0	0	0	0	0	0	0	0	0	0	0	0	0	0	0	0	0	0	0	0	1	0	0	0	0	0	0	1	0	0	0	0
MSfe_000947002	no rank	root	0.535064935064935									GBGC9492-09		1	0	0	0	0	0	0	0	0	0	0	0	0	0	0	0	0	0	0	0	0	0	0	0	1	0	0	0	0	0	0	0	0	0	0	0
MSfe_000947372	no rank	root	0.592105263157895									GU205071		1	0	0	0	0	0	0	0	0	0	0	0	0	0	0	0	0	0	0	0	0	0	0	0	2	0	0	0	0	0	0	0	0	0	0	0
MSfe_000948417	no rank	root	0.670487106017192									AY350847		1	0	0	0	0	0	0	0	0	0	0	0	0	0	0	0	0	0	0	0	0	0	0	0	1	0	0	0	0	0	0	0	0	0	0	0
MSfe_000948976	no rank	root	0.547486033519553									FJ027761		1	0	0	0	0	0	0	0	0	0	0	0	0	0	0	0	0	0	0	0	0	0	0	0	2	0	0	0	0	0	0	0	0	0	0	0
MSfe_000952365	no rank	root	0.679775280898876									TUNSA008-14		1	0	0	0	0	0	0	0	0	0	0	0	0	0	0	0	0	0	0	0	0	0	0	0	1	0	0	0	0	0	0	0	0	0	1	0
MSfe_000953448	no rank	root	0.606382978723404									ASCLR090-08		1	0	0	0	0	0	0	0	0	0	0	0	0	0	0	0	0	0	0	0	0	0	0	0	1	0	0	0	0	0	0	0	0	0	0	0
MSfe_000953597	no rank	root	0.550279329608939									CSBPA292-11		1	0	0	0	0	0	0	0	0	0	0	0	0	0	0	0	0	0	0	0	0	0	0	0	1	0	0	0	0	0	0	0	0	0	0	0
MSfe_000954031	no rank	root	0.677325581395349									OWI_BACTER006		1	0	0	0	0	0	0	0	0	0	0	0	0	0	0	0	0	0	0	0	0	0	0	0	1	0	0	0	0	0	0	0	0	0	0	0
MSfe_000954779	no rank	root	0.726993865030675									ANICY609-11		1	0	0	0	0	0	0	0	0	0	0	0	0	0	0	0	0	0	0	0	0	0	0	0	1	0	0	0	0	0	0	0	0	0	0	0
MSfe_000955177	no rank	root	0.569060773480663									EF036582		1	0	0	0	0	0	0	0	0	0	0	0	0	0	0	0	0	0	0	0	0	0	0	0	1	0	0	0	0	0	0	0	0	0	0	1
MSfe_000959672	no rank	root	0.711048158640227									GBAH7275-13		1	0	0	0	0	0	0	0	0	0	0	0	0	0	0	0	0	0	0	0	0	0	0	0	0	1	0	0	0	0	1	0	0	0	0	0
MSfe_000961319	no rank	root	0.612299465240642									ABMMC2529-08		1	0	0	0	0	0	0	0	0	0	0	0	0	0	0	0	0	0	0	0	0	0	0	0	0	2	0	0	0	0	0	0	0	0	0	0
MSfe_000961898	no rank	root	0.554089709762533									CSBPC040-11		1	0	0	0	0	0	0	0	0	0	0	0	0	0	0	0	0	0	0	0	0	0	0	0	0	2	0	0	0	0	0	0	0	0	0	0
MSfe_000962204	no rank	root	0.799382716049383									ARBCM1187-14		1	0	0	0	0	0	0	0	0	0	0	0	0	0	0	0	0	0	0	0	0	0	0	0	0	2	0	0	0	0	0	0	0	0	0	0
MSfe_000962645	no rank	root	0.528301886792453									OWI_BACTER011		1	0	0	0	0	0	0	0	0	0	0	0	0	0	0	0	0	0	0	0	0	0	0	0	0	2	0	0	0	0	0	0	0	0	0	0
MSfe_000962808	no rank	root	0.552197802197802									GBMLG9468-13		1	0	0	0	0	0	0	0	0	0	0	0	0	0	0	0	0	0	0	0	0	0	0	0	0	2	0	0	0	0	0	0	0	0	0	0
MSfe_000966853	no rank	root	0.813084112149533									COLFF787-13		1	0	0	0	0	0	0	0	0	0	0	0	0	0	0	0	0	0	0	0	0	0	0	0	0	1	0	0	0	0	0	0	0	0	0	0
MSfe_000966932	no rank	root	0.547872340425532									JF496769		1	0	0	0	0	0	0	0	0	0	0	0	0	0	0	0	0	0	0	0	0	0	0	0	0	2	0	0	0	0	0	0	0	0	0	0
MSfe_000967577	no rank	root	0.544959128065395									REPT178-12		1	0	0	0	0	0	0	0	0	0	0	0	0	0	0	0	0	0	0	0	0	0	0	0	0	2	0	0	0	0	0	0	0	0	0	0
MSfe_000967832	no rank	root	0.63943661971831									HQ269364		1	0	0	0	0	0	0	0	0	0	0	0	0	0	0	0	0	0	0	0	0	0	0	0	0	1	0	0	0	0	0	0	0	0	0	0
MSfe_000969134	no rank	root	0.553475935828877									GBMLG6942-09		1	0	0	0	0	0	0	0	0	0	0	0	0	0	0	0	0	0	0	0	0	0	0	0	0	2	0	0	0	0	0	0	0	0	0	0
MSfe_000971167	no rank	root	0.587431693989071									OWI_BACTER007		1	0	0	0	0	0	0	0	0	0	0	0	0	0	0	0	0	0	0	0	0	0	0	0	0	1	0	0	0	0	0	0	1	0	0	0
MSfe_000974207	no rank	root	0.762762762762763									GBDP7682-09		1	0	0	0	0	0	0	0	0	0	0	0	0	0	0	0	0	0	0	0	0	0	0	0	0	1	0	0	0	0	0	0	1	0	0	0
MSfe_000975550	no rank	root	0.562005277044855									GAHAP620-13		1	0	0	0	0	0	0	0	0	0	0	0	0	0	0	0	0	0	0	0	0	0	0	0	0	2	0	0	0	0	0	0	0	0	0	0
MSfe_000977150	no rank	root	0.671511627906977									IBBP172-10		1	0	0	0	0	0	0	0	0	0	0	0	0	0	0	0	0	0	0	0	0	0	0	0	0	0	2	0	0	0	0	0	0	0	0	0
MSfe_000981643	no rank	root	0.64									AB000205		1	0	0	0	0	0	0	0	0	0	0	0	0	0	0	0	0	0	0	0	0	0	0	0	0	0	2	0	0	0	0	0	0	0	0	0
MSfe_000982317	no rank	root	0.715151515151515									ABMMC5202-09		1	0	0	0	0	0	0	0	0	0	0	0	0	0	0	0	0	0	0	0	0	0	0	0	0	0	2	0	0	0	0	0	0	0	0	0
MSfe_000987250	no rank	root	0.558988764044944									FJ027152		1	0	0	0	0	0	0	0	0	0	0	0	0	0	0	0	0	0	0	0	0	0	0	0	0	0	2	0	0	0	0	0	0	0	0	0
MSfe_000990355	no rank	root	0.559055118110236									GBMIN15227-13		1	0	0	0	0	0	0	0	0	0	0	0	0	0	0	0	0	0	0	0	0	0	0	0	0	0	2	0	0	0	0	0	0	0	0	0
MSfe_000993966	no rank	root	0.701492537313433									ARSO622-09		1	0	0	0	0	0	0	0	0	0	0	0	0	0	0	0	0	0	0	0	0	0	0	0	0	0	0	2	0	0	0	0	0	0	0	0
MSfe_000994095	no rank	root	0.644257703081233									OWI_BACTER007		1	0	0	0	0	0	0	0	0	0	0	0	0	0	0	0	0	0	0	0	0	0	0	0	0	0	0	2	0	0	0	0	0	0	0	0
MSfe_000994700	no rank	root	0.585507246376812									FJ424614		1	0	0	0	0	0	0	0	0	0	0	0	0	0	0	0	0	0	0	0	0	0	0	0	0	0	0	2	0	0	0	0	0	0	0	0
MSfe_000994852	no rank	root	0.563888888888889									OWI_BACTER007		1	0	0	0	0	0	0	0	0	0	0	0	0	0	0	0	0	0	0	0	0	0	0	0	0	0	0	1	0	0	0	0	0	0	0	0
MSfe_000995267	no rank	root	0.8328173374613									ABMMC3753-09		1	0	0	0	0	0	0	0	0	0	0	0	0	0	0	0	0	0	0	0	0	0	0	0	0	0	0	1	0	0	0	0	0	0	0	0
MSfe_000997798	no rank	root	0.742424242424242									ASTAI1007-07		1	0	0	0	0	0	0	0	0	0	0	0	0	0	0	0	0	0	0	0	0	0	0	0	0	0	0	2	0	0	0	0	0	0	0	0
MSfe_000997937	no rank	root	0.653521126760563									AY896890		1	0	0	0	0	0	0	0	0	0	0	0	0	0	0	0	0	0	0	0	0	0	0	0	0	0	0	2	0	0	0	0	0	0	0	0
MSfe_000998303	no rank	root	0.596774193548387									GBMLB1790-06		1	0	0	0	0	0	0	0	0	0	0	0	0	0	0	0	0	0	0	0	0	0	0	0	0	0	0	1	0	0	0	0	0	0	0	0
MSfe_001000483	no rank	root	0.555555555555556									KBBI021-07		1	0	0	0	0	0	0	0	0	0	0	0	0	0	0	0	0	0	0	0	0	0	0	0	0	0	0	1	0	0	0	0	0	0	0	0
MSfe_001003373	no rank	root	0.784848484848485									MYMCE286-12		1	0	0	0	0	0	0	0	0	0	0	0	0	0	0	0	0	0	0	0	0	0	0	0	0	0	0	2	0	0	0	0	0	0	0	0
MSfe_001003460	no rank	root	0.607242339832869									GBMIN7088-12		1	0	0	0	0	0	0	0	0	0	0	0	0	0	0	0	0	0	0	0	0	0	0	0	0	0	0	2	0	0	0	0	0	0	0	0
MSfe_001004723	no rank	root	0.686046511627907									GBAN2251-09	Scopelocheirus schellenbergi| Engraulis japonicus| Fucus vesiculosus| Eurythenes gryllus| Scapharca broughtonii| Terebella tantabiddycreekensis| Chloeia parva| Solenocera crassicornis	1	0	0	0	0	0	0	0	0	0	0	0	0	0	0	0	0	0	0	0	0	0	0	0	0	0	0	2	0	0	0	0	0	0	0	0
MSfe_001005179	no rank	root	0.684848484848485									OWI_BACTER006		1	0	0	0	0	0	0	0	0	0	0	0	0	0	0	0	0	0	0	0	0	0	0	0	0	0	0	2	0	0	0	0	0	0	0	0
MSfe_001005435	no rank	root	0.552631578947368									SSBAA2842-12		1	0	0	0	0	0	0	0	0	0	0	0	0	0	0	0	0	0	0	0	0	0	0	0	0	0	0	2	0	0	0	0	0	0	0	0
MSfe_001007302	no rank	root	0.536									OWI_BACTER011		1	0	0	0	0	0	0	0	0	0	0	0	0	0	0	0	0	0	0	0	0	0	0	0	0	0	0	2	0	0	0	0	0	0	0	0
MSfe_001007419	no rank	root	0.820433436532508									NEONT061-10		1	0	0	0	0	0	0	0	0	0	0	0	0	0	0	0	0	0	0	0	0	0	0	0	0	0	0	2	0	0	0	0	0	0	0	0
MSfe_001007765	no rank	root	0.734567901234568									AY490365		1	0	0	0	0	0	0	0	0	0	0	0	0	0	0	0	0	0	0	0	0	0	0	0	0	0	0	2	0	0	0	0	0	0	0	0
MSfe_001010988	no rank	root	0.567204301075269									GBMIN37933-13		1	0	0	0	0	0	0	0	0	0	0	0	0	0	0	0	0	0	0	0	0	0	0	0	0	0	0	2	0	0	0	0	0	0	0	0
MSfe_001011226	no rank	root	0.567204301075269									FBCOE077-11		1	0	0	0	0	0	0	0	0	0	0	0	0	0	0	0	0	0	0	0	0	0	0	0	0	0	0	2	0	0	0	0	0	0	0	0
MSfe_001011229	no rank	root	0.562146892655367									GBCPH0136-06		1	0	0	0	0	0	0	0	0	0	0	0	0	0	0	0	0	0	0	0	0	0	0	0	0	0	0	2	0	0	0	0	0	0	0	0
MSfe_001012272	no rank	root	0.589333333333333									GBAP1993-13		1	0	0	0	0	0	0	0	0	0	0	0	0	0	0	0	0	0	0	0	0	0	0	0	0	0	0	1	0	0	0	0	0	0	0	0
MSfe_001014198	no rank	root	0.565934065934066									AF534865		1	0	0	0	0	0	0	0	0	0	0	0	0	0	0	0	0	0	0	0	0	0	0	0	0	0	0	2	0	0	0	0	0	0	0	0
MSfe_001020864	no rank	root	0.623955431754875									GBCL13431-12		1	0	0	0	0	0	0	0	0	0	0	0	0	0	0	0	0	0	0	0	0	0	0	0	0	0	0	2	0	0	0	0	0	0	0	0
MSfe_001022235	no rank	root	0.56198347107438									BASKL096-09		1	0	0	0	0	0	0	0	0	0	0	0	0	0	0	0	0	0	0	0	0	0	0	0	0	0	0	1	0	0	0	0	0	0	0	0
MSfe_001022550	no rank	root	0.532258064516129									EWGAB1698-13		1	0	0	0	0	0	0	0	0	0	0	0	0	0	0	0	0	0	0	0	0	0	0	0	0	0	0	1	0	0	0	0	0	0	0	0
MSfe_001032091	no rank	root	0.546666666666667									THBG035-13		1	0	0	0	0	0	0	0	0	0	0	0	0	0	0	0	0	0	0	0	0	0	0	0	0	0	0	2	0	0	0	0	0	0	0	0
MSfe_001049080	no rank	root	0.565573770491803									LGEMA165-07		1	0	0	0	0	0	0	0	0	0	0	0	0	0	0	0	0	0	0	0	0	0	0	0	0	0	0	1	0	0	0	0	0	0	0	0
MSfe_001052426	no rank	root	0.683890577507599									EU069527		1	0	0	0	0	0	0	0	0	0	0	0	0	0	0	0	0	0	0	0	0	0	0	0	0	0	0	0	2	0	0	0	0	0	0	0
MSfe_001053318	no rank	root	0.678062678062678									GBCMA5357-13		1	0	0	0	0	0	0	0	0	0	0	0	0	0	0	0	0	0	0	0	0	0	0	0	0	0	0	0	2	0	0	0	0	0	0	0
MSfe_001054300	no rank	root	0.683229813664596									GBCI1300-09		1	0	0	0	0	0	0	0	0	0	0	0	0	0	0	0	0	0	0	0	0	0	0	0	0	0	0	0	2	0	0	0	0	0	0	0
MSfe_001054418	no rank	root	0.730434782608696									MD591		1	0	0	0	0	0	0	0	0	0	0	0	0	0	0	0	0	0	0	0	0	0	0	0	0	0	0	0	2	0	0	0	0	0	0	0
MSfe_001054579	no rank	root	0.802985074626866									GBMLG10141-13		1	0	0	0	0	0	0	0	0	0	0	0	0	0	0	0	0	0	0	0	0	0	0	0	0	0	0	0	2	0	0	0	0	0	0	0
MSfe_001055222	no rank	root	0.680790960451977									CP000084		1	0	0	0	0	0	0	0	0	0	0	0	0	0	0	0	0	0	0	0	0	0	0	0	0	0	0	0	2	0	0	0	0	0	0	0
MSfe_001055573	no rank	root	0.650704225352113									FM995166		1	0	0	0	0	0	0	0	0	0	0	0	0	0	0	0	0	0	0	0	0	0	0	0	0	0	0	0	2	0	0	0	0	0	0	0
MSfe_001055875	no rank	root	0.688385269121813									GBMLG2696-06		1	0	0	0	0	0	0	0	0	0	0	0	0	0	0	0	0	0	0	0	0	0	0	0	0	0	0	0	2	0	0	0	0	0	0	0
MSfe_001057005	no rank	root	0.604456824512535									AF007261		1	0	0	0	0	0	0	0	0	0	0	0	0	0	0	0	0	0	0	0	0	0	0	0	0	0	0	0	2	0	0	0	0	0	0	0
MSfe_001057231	no rank	root	0.544987146529563									HCNC653-09		1	0	0	0	0	0	0	0	0	0	0	0	0	0	0	0	0	0	0	0	0	0	0	0	0	0	0	0	2	0	0	0	0	0	0	0
MSfe_001057395	no rank	root	0.616279069767442									KC608261		1	0	0	0	0	0	0	0	0	0	0	0	0	0	0	0	0	0	0	0	0	0	0	0	0	0	0	0	1	0	1	0	0	0	0	0
MSfe_001059776	no rank	root	0.659154929577465									AE017196		1	0	0	0	0	0	0	0	0	0	0	0	0	0	0	0	0	0	0	0	0	0	0	0	0	0	0	0	2	0	0	0	0	0	0	0
MSfe_001059881	no rank	root	0.620498614958449									PPELE268-11		1	0	0	0	0	0	0	0	0	0	0	0	0	0	0	0	0	0	0	0	0	0	0	0	0	0	0	0	2	0	0	0	0	0	0	0
MSfe_001060307	no rank	root	0.666666666666667									NERIT027-10		1	0	0	0	0	0	0	0	0	0	0	0	0	0	0	0	0	0	0	0	0	0	0	0	0	0	0	0	2	0	0	0	0	0	0	0
MSfe_001060427	no rank	root	0.610619469026549									ASSPI061-12		1	0	0	0	0	0	0	0	0	0	0	0	0	0	0	0	0	0	0	0	0	0	0	0	0	0	0	0	2	0	0	0	0	0	0	0
MSfe_001061496	no rank	root	0.775075987841945									GBMH6975-09		1	0	0	0	0	0	0	0	0	0	0	0	0	0	0	0	0	0	0	0	0	0	0	0	0	0	0	0	2	0	0	0	0	0	0	0
MSfe_001062677	no rank	root	0.614492753623188									FM995166		1	0	0	0	0	0	0	0	0	0	0	0	0	0	0	0	0	0	0	0	0	0	0	0	0	0	0	0	1	0	0	0	0	0	0	0
MSfe_001063935	no rank	root	0.707692307692308									GBCH5438-11		1	0	0	0	0	0	0	0	0	0	0	0	0	0	0	0	0	0	0	0	0	0	0	0	0	0	0	0	2	0	0	0	0	0	0	0
MSfe_001065556	no rank	root	0.697885196374622									GBMLG3583-07		1	0	0	0	0	0	0	0	0	0	0	0	0	0	0	0	0	0	0	0	0	0	0	0	0	0	0	0	2	0	0	0	0	0	0	0
MSfe_001066144	no rank	root	0.558333333333333									MYMCE372-12		1	0	0	0	0	0	0	0	0	0	0	0	0	0	0	0	0	0	0	0	0	0	0	0	0	0	0	0	2	0	0	0	0	0	0	0
MSfe_001068008	no rank	root	0.577540106951872									MHASD020-09		1	0	0	0	0	0	0	0	0	0	0	0	0	0	0	0	0	0	0	0	0	0	0	0	0	0	0	0	2	0	0	0	0	0	0	0
MSfe_001068659	no rank	root	0.636871508379888									INHSE180-09		1	0	0	0	0	0	0	0	0	0	0	0	0	0	0	0	0	0	0	0	0	0	0	0	0	0	0	0	2	0	0	0	0	0	0	0
MSfe_001069812	no rank	root	0.673295454545455									KC353354		1	0	0	0	0	0	0	0	0	0	0	0	0	0	0	0	0	0	0	0	0	0	0	0	0	0	0	0	2	0	0	0	0	0	0	0
MSfe_001069846	no rank	root	0.693181818181818									GBLN855-07		1	0	0	0	0	0	0	0	0	0	0	0	0	0	0	0	0	0	0	0	0	0	0	0	0	0	0	0	2	0	0	0	0	0	0	0
MSfe_001070411	no rank	root	0.542465753424658									JQ178358		1	0	0	0	0	0	0	0	0	0	0	0	0	0	0	0	0	0	0	0	0	0	0	0	0	0	0	0	2	0	0	0	0	0	0	0
MSfe_001071055	no rank	root	0.539845758354756									DINO1176-08		1	0	0	0	0	0	0	0	0	0	0	0	0	0	0	0	0	0	0	0	0	0	0	0	0	0	0	0	2	0	0	0	0	0	0	0
MSfe_001071908	no rank	root	0.594900849858357									FPMAR062-08		1	0	0	0	0	0	0	0	0	0	0	0	0	0	0	0	0	0	0	0	0	0	0	0	0	0	0	0	2	0	0	0	0	0	0	0
MSfe_001072225	no rank	root	0.613888888888889									FM995166		1	0	0	0	0	0	0	0	0	0	0	0	0	0	0	0	0	0	0	0	0	0	0	0	0	0	0	0	2	0	0	0	0	0	0	0
MSfe_001072903	no rank	root	0.697604790419162									GBMLG19461-14		1	0	0	0	0	0	0	0	0	0	0	0	0	0	0	0	0	0	0	0	0	0	0	0	0	0	0	0	2	0	0	0	0	0	0	0
MSfe_001076880	no rank	root	0.560321715817694									BROM592-07		1	0	0	0	0	0	0	0	0	0	0	0	0	0	0	0	0	0	0	0	0	0	0	0	0	0	0	0	2	0	0	0	0	0	0	0
MSfe_001077221	no rank	root	0.593582887700535									GBPL2287-13		1	0	0	0	0	0	0	0	0	0	0	0	0	0	0	0	0	0	0	0	0	0	0	0	0	0	0	0	2	0	0	0	0	0	0	0
MSfe_001078614	no rank	root	0.630681818181818									AM698041		1	0	0	0	0	0	0	0	0	0	0	0	0	0	0	0	0	0	0	0	0	0	0	0	0	0	0	0	1	0	0	0	0	0	0	0
MSfe_001078700	no rank	root	0.658753709198813									TUNSA058-14		1	0	0	0	0	0	0	0	0	0	0	0	0	0	0	0	0	0	0	0	0	0	0	0	0	0	0	0	1	0	0	0	0	0	0	0
MSfe_001080723	no rank	root	0.729106628242075									ANICM637-10		1	0	0	0	0	0	0	0	0	0	0	0	0	0	0	0	0	0	0	0	0	0	0	0	0	0	0	0	1	0	0	0	0	0	0	0
MSfe_001082408	no rank	root	0.553763440860215									FJ858268		1	0	0	0	0	0	0	0	0	0	0	0	0	0	0	0	0	0	0	0	0	0	0	0	0	0	0	0	2	0	0	0	0	0	0	0
MSfe_001087630	no rank	root	0.553191489361702									EWPHI172-08		1	0	0	0	0	0	0	0	0	0	0	0	0	0	0	0	0	0	0	0	0	0	0	0	0	0	0	0	2	0	0	0	0	0	0	0
MSfe_001089363	no rank	root	0.674094707520891									ABMMC8795-10		1	0	0	0	0	0	0	0	0	0	0	0	0	0	0	0	0	0	0	0	0	0	0	0	0	0	0	0	2	0	0	0	0	0	0	0
MSfe_001091253	no rank	root	0.56989247311828									DLII817-07		1	0	0	0	0	0	0	0	0	0	0	0	0	0	0	0	0	0	0	0	0	0	0	0	0	0	0	0	1	0	0	0	0	0	0	0
MSfe_001092072	no rank	root	0.630372492836676									OGLA1116-11		1	0	0	0	0	0	0	0	0	0	0	0	0	0	0	0	0	0	0	0	0	0	0	0	0	0	0	0	2	0	0	0	0	0	0	0
MSfe_001093325	no rank	root	0.632947976878613									AE016821		1	0	0	0	0	0	0	0	0	0	0	0	0	0	0	0	0	0	0	0	0	0	0	0	0	0	0	0	2	0	0	0	0	0	0	0
MSfe_001100192	no rank	root	0.770642201834862									LYNYM543-09		1	0	0	0	0	0	0	0	0	0	0	0	0	0	0	0	0	0	0	0	0	0	0	0	0	0	0	0	0	2	0	0	0	0	0	0
MSfe_001103468	no rank	root	0.557065217391304									EICOL012-11		1	0	0	0	0	0	0	0	0	0	0	0	0	0	0	0	0	0	0	0	0	0	0	0	0	0	0	0	0	0	2	0	0	0	0	0
MSfe_001106175	no rank	root	0.615168539325843									EU005027		1	0	0	0	0	0	0	0	0	0	0	0	0	0	0	0	0	0	0	0	0	0	0	0	0	0	0	0	0	0	1	0	0	0	0	0
MSfe_001106292	no rank	root	0.56145251396648									AF534834		1	0	0	0	0	0	0	0	0	0	0	0	0	0	0	0	0	0	0	0	0	0	0	0	0	0	0	0	0	0	2	0	0	0	0	0
MSfe_001109849	no rank	root	0.540106951871658									KF676513		1	0	0	0	0	0	0	0	0	0	0	0	0	0	0	0	0	0	0	0	0	0	0	0	0	0	0	0	0	0	2	0	0	0	0	0
MSfe_001112829	no rank	root	0.688760806916426									GBGC7787-09	Scopelocheirus schellenbergi| Engraulis japonicus| Eurythenes gryllus| Scapharca broughtonii| Terebella tantabiddycreekensis| Leptoseris foliosa| Solenocera crassicornis	1	0	0	0	0	0	0	0	0	0	0	0	0	0	0	0	0	0	0	0	0	0	0	0	0	0	0	0	0	0	2	0	0	0	0	0
MSfe_001114139	no rank	root	0.601719197707736									GBGC1090-06		1	0	0	0	0	0	0	0	0	0	0	0	0	0	0	0	0	0	0	0	0	0	0	0	0	0	0	0	0	0	2	0	0	0	0	0
MSfe_001118565	no rank	root	0.613513513513513									CONO1646-14		1	0	0	0	0	0	0	0	0	0	0	0	0	0	0	0	0	0	0	0	0	0	0	0	0	0	0	0	0	0	2	0	0	0	0	0
MSfe_001119518	no rank	root	0.698005698005698									GBCMA0112-06	Eurythenes gryllus| Scapharca broughtonii| Solenocera crassicornis| Methylotenera versatilis	1	0	0	0	0	0	0	0	0	0	0	0	0	0	0	0	0	0	0	0	0	0	0	0	0	0	0	0	0	0	1	0	0	0	0	0
MSfe_001120606	no rank	root	0.556179775280899									DQ317042		1	0	0	0	0	0	0	0	0	0	0	0	0	0	0	0	0	0	0	0	0	0	0	0	0	0	0	0	0	0	1	0	0	0	0	0
MSfe_001125354	no rank	root	0.697885196374622									GBCB0044-06		1	0	0	0	0	0	0	0	0	0	0	0	0	0	0	0	0	0	0	0	0	0	0	0	0	0	0	0	0	0	1	0	1	0	0	0
MSfe_001126830	no rank	root	0.544502617801047									GBGC10448-12		1	0	0	0	0	0	0	0	0	0	0	0	0	0	0	0	0	0	0	0	0	0	0	0	0	0	0	0	0	0	2	0	0	0	0	0
MSfe_001131923	no rank	root	0.651651651651652									BBMYR037-10		1	0	0	0	0	0	0	0	0	0	0	0	0	0	0	0	0	0	0	0	0	0	0	0	0	0	0	0	0	0	1	0	0	0	0	0
MSfe_001135804	no rank	root	0.714285714285714									ABMMC5215-09		1	0	0	0	0	0	0	0	0	0	0	0	0	0	0	0	0	0	0	0	0	0	0	0	0	0	0	0	0	0	2	0	0	0	0	0
MSfe_001136292	no rank	root	0.696022727272727									KC353357		1	0	0	0	0	0	0	0	0	0	0	0	0	0	0	0	0	0	0	0	0	0	0	0	0	0	0	0	0	0	2	0	0	0	0	0
MSfe_001137591	no rank	root	0.694968553459119									MD286		1	0	0	0	0	0	0	0	0	0	0	0	0	0	0	0	0	0	0	0	0	0	0	0	0	0	0	0	0	0	1	0	0	0	0	0
MSfe_001138475	no rank	root	0.595744680851064									GBCMA0112-06		1	0	0	0	0	0	0	0	0	0	0	0	0	0	0	0	0	0	0	0	0	0	0	0	0	0	0	0	0	0	2	0	0	0	0	0
MSfe_001140921	no rank	root	0.756838905775076									GBMIN18287-13		1	0	0	0	0	0	0	0	0	0	0	0	0	0	0	0	0	0	0	0	0	0	0	0	0	0	0	0	0	0	2	0	0	0	0	0
MSfe_001144680	no rank	root	0.564643799472295									GBA112-04		1	0	0	0	0	0	0	0	0	0	0	0	0	0	0	0	0	0	0	0	0	0	0	0	0	0	0	0	0	0	2	0	0	0	0	0
MSfe_001147948	no rank	root	0.556786703601108									GAHAP853-13		1	0	0	0	0	0	0	0	0	0	0	0	0	0	0	0	0	0	0	0	0	0	0	0	0	0	0	0	0	0	2	0	0	0	0	0
MSfe_001152383	no rank	root	0.558988764044944									FJ858268		1	0	0	0	0	0	0	0	0	0	0	0	0	0	0	0	0	0	0	0	0	0	0	0	0	0	0	0	0	0	2	0	0	0	0	0
MSfe_001152501	no rank	root	0.743975903614458									NJSAH069-14		1	0	0	0	0	0	0	0	0	0	0	0	0	0	0	0	0	0	0	0	0	0	0	0	0	0	0	0	0	0	2	0	0	0	0	0
MSfe_001155964	no rank	root	0.540389972144847									AB843119		1	0	0	0	0	0	0	0	0	0	0	0	0	0	0	0	0	0	0	0	0	0	0	0	0	0	0	0	0	0	2	0	0	0	0	0
MSfe_001156639	no rank	root	0.551451187335092									NPRPV323-10		1	0	0	0	0	0	0	0	0	0	0	0	0	0	0	0	0	0	0	0	0	0	0	0	0	0	0	0	0	0	2	0	0	0	0	0
MSfe_001157164	no rank	root	0.686046511627907									OWI_BACTER003	Eurythenes gryllus	1	0	0	0	0	0	0	0	0	0	0	0	0	0	0	0	0	0	0	0	0	0	0	0	0	0	0	0	0	0	2	0	0	0	0	0
MSfe_001158293	no rank	root	0.541208791208791									EU306617		1	0	0	0	0	0	0	0	0	0	0	0	0	0	0	0	0	0	0	0	0	0	0	0	0	0	0	0	0	0	1	0	0	0	0	0
MSfe_001159123	no rank	root	0.550561797752809									OWI_BACTER007		1	0	0	0	0	0	0	0	0	0	0	0	0	0	0	0	0	0	0	0	0	0	0	0	0	0	0	0	0	0	2	0	0	0	0	0
MSfe_001159768	no rank	root	0.693877551020408									GBCOE407-13		1	0	0	0	0	0	0	0	0	0	0	0	0	0	0	0	0	0	0	0	0	0	0	0	0	0	0	0	0	0	1	0	0	0	0	0
MSfe_001160084	no rank	root	0.557951482479784									USNMB292-10		1	0	0	0	0	0	0	0	0	0	0	0	0	0	0	0	0	0	0	0	0	0	0	0	0	0	0	0	0	0	2	0	0	0	0	0
MSfe_001160193	no rank	root	0.672268907563025									HM033184		1	0	0	0	0	0	0	0	0	0	0	0	0	0	0	0	0	0	0	0	0	0	0	0	0	0	0	0	0	0	2	0	0	0	0	0
MSfe_001161139	no rank	root	0.554054054054054									OWI_BACTER007		1	0	0	0	0	0	0	0	0	0	0	0	0	0	0	0	0	0	0	0	0	0	0	0	0	0	0	0	0	0	2	0	0	0	0	0
MSfe_001169035	no rank	root	0.555844155844156									LIDM1014-07		1	0	0	0	0	0	0	0	0	0	0	0	0	0	0	0	0	0	0	0	0	0	0	0	0	0	0	0	0	0	2	0	0	0	0	0
MSfe_001172523	no rank	root	0.567123287671233									HQ608887		1	0	0	0	0	0	0	0	0	0	0	0	0	0	0	0	0	0	0	0	0	0	0	0	0	0	0	0	0	0	1	0	0	0	0	0
MSfe_001173300	no rank	root	0.596816976127321									DNATR197-13		1	0	0	0	0	0	0	0	0	0	0	0	0	0	0	0	0	0	0	0	0	0	0	0	0	0	0	0	0	0	2	0	0	0	0	0
MSfe_001177508	no rank	root	0.668523676880223									VVGC1190-10		1	0	0	0	0	0	0	0	0	0	0	0	0	0	0	0	0	0	0	0	0	0	0	0	0	0	0	0	0	0	1	0	0	0	0	0
MSfe_001179639	no rank	root	0.671428571428571									OOMYA1621-08		1	0	0	0	0	0	0	0	0	0	0	0	0	0	0	0	0	0	0	0	0	0	0	0	0	0	0	0	0	0	2	0	0	0	0	0
MSfe_001188416	no rank	root	0.60857908847185									OWI_BACTER007		1	0	0	0	0	0	0	0	0	0	0	0	0	0	0	0	0	0	0	0	0	0	0	0	0	0	0	0	0	0	2	0	0	0	0	0
MSfe_001189660	no rank	root	0.610795454545455									OWI_BACTER007		1	0	0	0	0	0	0	0	0	0	0	0	0	0	0	0	0	0	0	0	0	0	0	0	0	0	0	0	0	0	1	0	0	0	0	0
MSfe_001192588	no rank	root	0.582352941176471									NTEN06_107		1	0	0	0	0	0	0	0	0	0	0	0	0	0	0	0	0	0	0	0	0	0	0	0	0	0	0	0	0	0	1	0	0	0	0	0
MSfe_001203012	no rank	root	0.709580838323353									AB197789		1	0	0	0	0	0	0	0	0	0	0	0	0	0	0	0	0	0	0	0	0	0	0	0	0	0	0	0	0	0	0	1	0	0	0	0
MSfe_001205980	no rank	root	0.553191489361702									JN801718		1	0	0	0	0	0	0	0	0	0	0	0	0	0	0	0	0	0	0	0	0	0	0	0	0	0	0	0	0	0	0	2	0	0	0	0
MSfe_001206577	no rank	root	0.543956043956044									VATWO009-14		1	0	0	0	0	0	0	0	0	0	0	0	0	0	0	0	0	0	0	0	0	0	0	0	0	0	0	0	0	0	0	2	0	0	0	0
MSfe_001207229	no rank	root	0.544041450777202									OWI_BACTER007		1	0	0	0	0	0	0	0	0	0	0	0	0	0	0	0	0	0	0	0	0	0	0	0	0	0	0	0	0	0	0	2	0	0	0	0
MSfe_001208546	no rank	root	0.567335243553009									GBPL0459-06		1	0	0	0	0	0	0	0	0	0	0	0	0	0	0	0	0	0	0	0	0	0	0	0	0	0	0	0	0	0	0	2	0	0	0	0
MSfe_001209909	no rank	root	0.729651162790698									AY595631		1	0	0	0	0	0	0	0	0	0	0	0	0	0	0	0	0	0	0	0	0	0	0	0	0	0	0	0	0	0	0	2	0	0	0	0
MSfe_001210247	no rank	root	0.547368421052632									GBMLG15041-13		1	0	0	0	0	0	0	0	0	0	0	0	0	0	0	0	0	0	0	0	0	0	0	0	0	0	0	0	0	0	0	2	0	0	0	0
MSfe_001210777	no rank	root	0.565714285714286									ASMEL254-11		1	0	0	0	0	0	0	0	0	0	0	0	0	0	0	0	0	0	0	0	0	0	0	0	0	0	0	0	0	0	0	2	0	0	0	0
MSfe_001210946	no rank	root	0.573407202216066									ABMMC7641-10		1	0	0	0	0	0	0	0	0	0	0	0	0	0	0	0	0	0	0	0	0	0	0	0	0	0	0	0	0	0	0	1	0	0	0	0
MSfe_001211350	no rank	root	0.746951219512195									LIMC662-10		1	0	0	0	0	0	0	0	0	0	0	0	0	0	0	0	0	0	0	0	0	0	0	0	0	0	0	0	0	0	0	2	0	0	0	0
MSfe_001211543	no rank	root	0.567567567567568									REPT236-12		1	0	0	0	0	0	0	0	0	0	0	0	0	0	0	0	0	0	0	0	0	0	0	0	0	0	0	0	0	0	0	1	0	0	0	0
MSfe_001213438	no rank	root	0.775384615384615									HOKUP068-10		1	0	0	0	0	0	0	0	0	0	0	0	0	0	0	0	0	0	0	0	0	0	0	0	0	0	0	0	0	0	0	2	0	0	0	0
MSfe_001216674	no rank	root	0.558333333333333									NZEC045-08		1	0	0	0	0	0	0	0	0	0	0	0	0	0	0	0	0	0	0	0	0	0	0	0	0	0	0	0	0	0	0	2	0	0	0	0
MSfe_001220544	no rank	root	0.687679083094556									GBMLB1754-06	Scopelocheirus schellenbergi| Engraulis japonicus| Eurythenes gryllus| Scapharca broughtonii| Solenocera crassicornis	1	0	0	0	0	0	0	0	0	0	0	0	0	0	0	0	0	0	0	0	0	0	0	0	0	0	0	0	0	0	0	2	0	0	0	0
MSfe_001221460	no rank	root	0.602272727272727									AY122652		1	0	0	0	0	0	0	0	0	0	0	0	0	0	0	0	0	0	0	0	0	0	0	0	0	0	0	0	0	0	0	1	0	0	0	0
MSfe_001221534	no rank	root	0.749244712990937									GBCH3671-09		1	0	0	0	0	0	0	0	0	0	0	0	0	0	0	0	0	0	0	0	0	0	0	0	0	0	0	0	0	0	0	2	0	0	0	0
MSfe_001222610	no rank	root	0.583850931677019									MD385		1	0	0	0	0	0	0	0	0	0	0	0	0	0	0	0	0	0	0	0	0	0	0	0	0	0	0	0	0	0	0	2	0	0	0	0
MSfe_001224244	no rank	root	0.551246537396122									KC209625		1	0	0	0	0	0	0	0	0	0	0	0	0	0	0	0	0	0	0	0	0	0	0	0	0	0	0	0	0	0	0	2	0	0	0	0
MSfe_001225939	no rank	root	0.798798798798799									ANICS1918-11		1	0	0	0	0	0	0	0	0	0	0	0	0	0	0	0	0	0	0	0	0	0	0	0	0	0	0	0	0	0	0	1	0	0	1	0
MSfe_001228246	no rank	root	0.71304347826087									AMISE339-08		1	0	0	0	0	0	0	0	0	0	0	0	0	0	0	0	0	0	0	0	0	0	0	0	0	0	0	0	0	0	0	0	1	0	0	0
MSfe_001228333	no rank	root	0.791540785498489									AM286318		1	0	0	0	0	0	0	0	0	0	0	0	0	0	0	0	0	0	0	0	0	0	0	0	0	0	0	0	0	0	0	0	1	0	0	0
MSfe_001231837	no rank	root	0.591511936339523									OWI_BACTER003		1	0	0	0	0	0	0	0	0	0	0	0	0	0	0	0	0	0	0	0	0	0	0	0	0	0	0	0	0	0	0	0	1	0	0	0
MSfe_001232785	no rank	root	0.617079889807163									MDECA365-10		1	0	0	0	0	0	0	0	0	0	0	0	0	0	0	0	0	0	0	0	0	0	0	0	0	0	0	0	0	0	0	0	1	1	0	0
MSfe_001233130	no rank	root	0.596816976127321									KC353358		1	0	0	0	0	0	0	0	0	0	0	0	0	0	0	0	0	0	0	0	0	0	0	0	0	0	0	0	0	0	0	0	2	0	0	0
MSfe_001233974	no rank	root	0.598382749326146									JN593332		1	0	0	0	0	0	0	0	0	0	0	0	0	0	0	0	0	0	0	0	0	0	0	0	0	0	0	0	0	0	0	0	2	0	0	0
MSfe_001235387	no rank	root	0.622535211267606									OWI_BACTER007		1	0	0	0	0	0	0	0	0	0	0	0	0	0	0	0	0	0	0	0	0	0	0	0	0	0	0	0	0	0	0	0	1	0	0	0
MSfe_001235414	no rank	root	0.621848739495798									YARRA089-12		1	0	0	0	0	0	0	0	0	0	0	0	0	0	0	0	0	0	0	0	0	0	0	0	0	0	0	0	0	0	0	0	2	0	0	0
MSfe_001235438	no rank	root	0.698170731707317									GBMIN4138-12		1	0	0	0	0	0	0	0	0	0	0	0	0	0	0	0	0	0	0	0	0	0	0	0	0	0	0	0	0	0	0	0	1	0	0	0
MSfe_001236672	no rank	root	0.75									ABMMC4805-09		1	0	0	0	0	0	0	0	0	0	0	0	0	0	0	0	0	0	0	0	0	0	0	0	0	0	0	0	0	0	0	0	2	0	0	0
MSfe_001240608	no rank	root	0.685552407932011									EPHNB790-09		1	0	0	0	0	0	0	0	0	0	0	0	0	0	0	0	0	0	0	0	0	0	0	0	0	0	0	0	0	0	0	0	1	0	0	0
MSfe_001243966	no rank	root	0.679012345679012									FMV261-08		1	0	0	0	0	0	0	0	0	0	0	0	0	0	0	0	0	0	0	0	0	0	0	0	0	0	0	0	0	0	0	0	2	0	0	0
MSfe_001244124	no rank	root	0.749244712990937									SPICR372-11		1	0	0	0	0	0	0	0	0	0	0	0	0	0	0	0	0	0	0	0	0	0	0	0	0	0	0	0	0	0	0	0	2	0	0	0
MSfe_001244503	no rank	root	0.597297297297297									ANGBF701-12		1	0	0	0	0	0	0	0	0	0	0	0	0	0	0	0	0	0	0	0	0	0	0	0	0	0	0	0	0	0	0	0	2	0	0	0
MSfe_001246431	no rank	root	0.616666666666667									GBCMD11072-13		1	0	0	0	0	0	0	0	0	0	0	0	0	0	0	0	0	0	0	0	0	0	0	0	0	0	0	0	0	0	0	0	2	0	0	0
MSfe_001246757	no rank	root	0.553072625698324									KF017572		1	0	0	0	0	0	0	0	0	0	0	0	0	0	0	0	0	0	0	0	0	0	0	0	0	0	0	0	0	0	0	0	2	0	0	0
MSfe_001246870	no rank	root	0.576502732240437									GBCPH0022-06		1	0	0	0	0	0	0	0	0	0	0	0	0	0	0	0	0	0	0	0	0	0	0	0	0	0	0	0	0	0	0	0	1	0	0	0
MSfe_001247335	no rank	root	0.660968660968661									HE660029		1	0	0	0	0	0	0	0	0	0	0	0	0	0	0	0	0	0	0	0	0	0	0	0	0	0	0	0	0	0	0	0	1	0	0	0
MSfe_001247854	no rank	root	0.622159090909091									GBCMD7891-13		1	0	0	0	0	0	0	0	0	0	0	0	0	0	0	0	0	0	0	0	0	0	0	0	0	0	0	0	0	0	0	0	2	0	0	0
MSfe_001248060	no rank	root	0.57617728531856									ABSRA900-10		1	0	0	0	0	0	0	0	0	0	0	0	0	0	0	0	0	0	0	0	0	0	0	0	0	0	0	0	0	0	0	0	2	0	0	0
MSfe_001252626	no rank	root	0.560224089635854									ANGBF2515-12		1	0	0	0	0	0	0	0	0	0	0	0	0	0	0	0	0	0	0	0	0	0	0	0	0	0	0	0	0	0	0	0	1	0	0	0
MSfe_001253306	no rank	root	0.603305785123967									DQ060986		1	0	0	0	0	0	0	0	0	0	0	0	0	0	0	0	0	0	0	0	0	0	0	0	0	0	0	0	0	0	0	0	2	0	0	0
MSfe_001253985	no rank	root	0.733333333333333									GBMIN4093-12		1	0	0	0	0	0	0	0	0	0	0	0	0	0	0	0	0	0	0	0	0	0	0	0	0	0	0	0	0	0	0	0	1	0	0	0
MSfe_001255061	no rank	root	0.563739376770538									GBMHH1768-13		1	0	0	0	0	0	0	0	0	0	0	0	0	0	0	0	0	0	0	0	0	0	0	0	0	0	0	0	0	0	0	0	1	0	1	0
MSfe_001255846	no rank	root	0.694285714285714									OWI_BACTER007	Gammarus komareki	1	0	0	0	0	0	0	0	0	0	0	0	0	0	0	0	0	0	0	0	0	0	0	0	0	0	0	0	0	0	0	0	1	0	0	0
MSfe_001255962	no rank	root	0.613698630136986									JN593332		1	0	0	0	0	0	0	0	0	0	0	0	0	0	0	0	0	0	0	0	0	0	0	0	0	0	0	0	0	0	0	0	1	0	0	0
MSfe_001256565	no rank	root	0.618131868131868									GBCDA073-12		1	0	0	0	0	0	0	0	0	0	0	0	0	0	0	0	0	0	0	0	0	0	0	0	0	0	0	0	0	0	0	0	2	0	0	0
MSfe_001256959	no rank	root	0.624649859943978									MYMCC838-11		1	0	0	0	0	0	0	0	0	0	0	0	0	0	0	0	0	0	0	0	0	0	0	0	0	0	0	0	0	0	0	0	1	0	1	0
MSfe_001257442	no rank	root	0.804953560371517									ABMMC8488-10		1	0	0	0	0	0	0	0	0	0	0	0	0	0	0	0	0	0	0	0	0	0	0	0	0	0	0	0	0	0	0	0	2	0	0	0
MSfe_001258167	no rank	root	0.693409742120344									KC785741		1	0	0	0	0	0	0	0	0	0	0	0	0	0	0	0	0	0	0	0	0	0	0	0	0	0	0	0	0	0	0	0	2	0	0	0
MSfe_001259672	no rank	root	0.60857908847185									GU205041		1	0	0	0	0	0	0	0	0	0	0	0	0	0	0	0	0	0	0	0	0	0	0	0	0	0	0	0	0	0	0	0	2	0	0	0
MSfe_001265590	no rank	root	0.606060606060606									GBMLG19482-14		1	0	0	0	0	0	0	0	0	0	0	0	0	0	0	0	0	0	0	0	0	0	0	0	0	0	0	0	0	0	0	0	2	0	0	0
MSfe_001266293	no rank	root	0.56145251396648									JN200609		1	0	0	0	0	0	0	0	0	0	0	0	0	0	0	0	0	0	0	0	0	0	0	0	0	0	0	0	0	0	0	0	2	0	0	0
MSfe_001266829	no rank	root	0.667613636363636									DBCOI_000000284		1	0	0	0	0	0	0	0	0	0	0	0	0	0	0	0	0	0	0	0	0	0	0	0	0	0	0	0	0	0	0	0	2	0	0	0
MSfe_001267013	no rank	root	0.610027855153203									DQ060986		1	0	0	0	0	0	0	0	0	0	0	0	0	0	0	0	0	0	0	0	0	0	0	0	0	0	0	0	0	0	0	0	2	0	0	0
MSfe_001270759	no rank	root	0.680911680911681									GBCMD7886-13		1	0	0	0	0	0	0	0	0	0	0	0	0	0	0	0	0	0	0	0	0	0	0	0	0	0	0	0	0	0	0	0	2	0	0	0
MSfe_001272364	no rank	root	0.615606936416185									GBCMD11072-13		1	0	0	0	0	0	0	0	0	0	0	0	0	0	0	0	0	0	0	0	0	0	0	0	0	0	0	0	0	0	0	0	1	0	0	0
MSfe_001274368	no rank	root	0.585714285714286									OWI_BACTER011		1	0	0	0	0	0	0	0	0	0	0	0	0	0	0	0	0	0	0	0	0	0	0	0	0	0	0	0	0	0	0	0	1	0	0	0
MSfe_001275707	no rank	root	0.564864864864865									AB425765		1	0	0	0	0	0	0	0	0	0	0	0	0	0	0	0	0	0	0	0	0	0	0	0	0	0	0	0	0	0	0	0	1	0	0	0
MSfe_001275878	no rank	root	0.619718309859155									GBMLS2722-07		1	0	0	0	0	0	0	0	0	0	0	0	0	0	0	0	0	0	0	0	0	0	0	0	0	0	0	0	0	0	0	0	1	0	0	0
MSfe_001276043	no rank	root	0.659025787965616									CP002056		1	0	0	0	0	0	0	0	0	0	0	0	0	0	0	0	0	0	0	0	0	0	0	0	0	0	0	0	0	0	0	0	2	0	0	0
MSfe_001277993	no rank	root	0.66951566951567									KJ137279		1	0	0	0	0	0	0	0	0	0	0	0	0	0	0	0	0	0	0	0	0	0	0	0	0	0	0	0	0	0	0	0	1	0	0	0
MSfe_001278354	no rank	root	0.680722891566265									JN700970		1	0	0	0	0	0	0	0	0	0	0	0	0	0	0	0	0	0	0	0	0	0	0	0	0	0	0	0	0	0	0	0	1	0	0	0
MSfe_001279709	no rank	root	0.595174262734584									JN898943		1	0	0	0	0	0	0	0	0	0	0	0	0	0	0	0	0	0	0	0	0	0	0	0	0	0	0	0	0	0	0	0	2	0	0	0
MSfe_001280185	no rank	root	0.712574850299401									MYRUS034-09		1	0	0	0	0	0	0	0	0	0	0	0	0	0	0	0	0	0	0	0	0	0	0	0	0	0	0	0	0	0	0	0	2	0	0	0
MSfe_001281187	no rank	root	0.63265306122449									EU069525		1	0	0	0	0	0	0	0	0	0	0	0	0	0	0	0	0	0	0	0	0	0	0	0	0	0	0	0	0	0	0	0	1	0	0	0
MSfe_001283306	no rank	root	0.661016949152542									GBCPH0022-06		1	0	0	0	0	0	0	0	0	0	0	0	0	0	0	0	0	0	0	0	0	0	0	0	0	0	0	0	0	0	0	0	2	0	0	0
MSfe_001288597	no rank	root	0.615789473684211									ECIPY088-10		1	0	0	0	0	0	0	0	0	0	0	0	0	0	0	0	0	0	0	0	0	0	0	0	0	0	0	0	0	0	0	0	1	0	0	0
MSfe_001288844	no rank	root	0.586666666666667									FJ858268		1	0	0	0	0	0	0	0	0	0	0	0	0	0	0	0	0	0	0	0	0	0	0	0	0	0	0	0	0	0	0	0	1	0	0	0
MSfe_001289601	no rank	root	0.717261904761905									DBCOI_000000031		1	0	0	0	0	0	0	0	0	0	0	0	0	0	0	0	0	0	0	0	0	0	0	0	0	0	0	0	0	0	0	0	1	0	0	0
MSfe_001289690	no rank	root	0.697058823529412									TUNSA007-14		1	0	0	0	0	0	0	0	0	0	0	0	0	0	0	0	0	0	0	0	0	0	0	0	0	0	0	0	0	0	0	0	1	0	0	0
MSfe_001290853	no rank	root	0.702453987730061									GRASP035-11		1	0	0	0	0	0	0	0	0	0	0	0	0	0	0	0	0	0	0	0	0	0	0	0	0	0	0	0	0	0	0	0	1	0	0	0
MSfe_001291713	no rank	root	0.682080924855491									MFDC855-10		1	0	0	0	0	0	0	0	0	0	0	0	0	0	0	0	0	0	0	0	0	0	0	0	0	0	0	0	0	0	0	0	1	0	0	0
MSfe_001294026	no rank	root	0.686440677966102									CP003319		1	0	0	0	0	0	0	0	0	0	0	0	0	0	0	0	0	0	0	0	0	0	0	0	0	0	0	0	0	0	0	0	1	0	0	1
MSfe_001296303	no rank	root	0.624657534246575									FM995166		1	0	0	0	0	0	0	0	0	0	0	0	0	0	0	0	0	0	0	0	0	0	0	0	0	0	0	0	0	0	0	0	1	0	0	0
MSfe_001298785	no rank	root	0.664772727272727									OGLA1067-11		1	0	0	0	0	0	0	0	0	0	0	0	0	0	0	0	0	0	0	0	0	0	0	0	0	0	0	0	0	0	0	0	1	0	1	0
MSfe_001299667	no rank	root	0.636103151862464									OWI_BACTER007		1	0	0	0	0	0	0	0	0	0	0	0	0	0	0	0	0	0	0	0	0	0	0	0	0	0	0	0	0	0	0	0	1	0	1	0
MSfe_001301943	no rank	root	0.636363636363636									DSOPH2893-11		1	0	0	0	0	0	0	0	0	0	0	0	0	0	0	0	0	0	0	0	0	0	0	0	0	0	0	0	0	0	0	0	1	0	0	0
MSfe_001302780	no rank	root	0.590551181102362									CP003837	Pachyta quadrimaculata| Pachyta lamed| Siphonoperla torrentium| Corynactis californica| Cliona chilensis| Desmacella cf. annexa CM-2010| Paraglaciecola psychrophila| Denticollis linearis| Cliona celata| Photobacterium profundum| Isotoma riparia	1	0	0	0	0	0	0	0	0	0	0	0	0	0	0	0	0	0	0	0	0	0	0	0	0	0	0	0	0	0	0	0	1	0	0	0
MSfe_001308171	no rank	root	0.64367816091954									ABMMC12027-10		1	0	0	0	0	0	0	0	0	0	0	0	0	0	0	0	0	0	0	0	0	0	0	0	0	0	0	0	0	0	0	0	0	1	0	0
MSfe_001308315	no rank	root	0.595567867036011									ECEPH040-10		1	0	0	0	0	0	0	0	0	0	0	0	0	0	0	0	0	0	0	0	0	0	0	0	0	0	0	0	0	0	0	0	0	1	0	1
MSfe_001311656	no rank	root	0.679300291545189									OWI_BACTER006		1	0	0	0	0	0	0	0	0	0	0	0	0	0	0	0	0	0	0	0	0	0	0	0	0	0	0	0	0	0	0	0	0	2	0	0
MSfe_001316520	no rank	root	0.61624649859944									INHSE086-08		1	0	0	0	0	0	0	0	0	0	0	0	0	0	0	0	0	0	0	0	0	0	0	0	0	0	0	0	0	0	0	0	0	1	0	0
MSfe_001317534	no rank	root	0.766467065868264									FBCOB913-10		1	0	0	0	0	0	0	0	0	0	0	0	0	0	0	0	0	0	0	0	0	0	0	0	0	0	0	0	0	0	0	0	0	2	0	0
MSfe_001318755	no rank	root	0.684813753581662									JQ340438		1	0	0	0	0	0	0	0	0	0	0	0	0	0	0	0	0	0	0	0	0	0	0	0	0	0	0	0	0	0	0	0	0	1	0	0
MSfe_001319023	no rank	root	0.598915989159892									OWI_BACTER008		1	0	0	0	0	0	0	0	0	0	0	0	0	0	0	0	0	0	0	0	0	0	0	0	0	0	0	0	0	0	0	0	0	1	0	0
MSfe_001319524	no rank	root	0.541025641025641									KC209644		1	0	0	0	0	0	0	0	0	0	0	0	0	0	0	0	0	0	0	0	0	0	0	0	0	0	0	0	0	0	0	0	0	2	0	0
MSfe_001319531	no rank	root	0.60458452722063									BOM1947-11		1	0	0	0	0	0	0	0	0	0	0	0	0	0	0	0	0	0	0	0	0	0	0	0	0	0	0	0	0	0	0	0	0	1	1	0
MSfe_001320094	no rank	root	0.606837606837607									CP001759		1	0	0	0	0	0	0	0	0	0	0	0	0	0	0	0	0	0	0	0	0	0	0	0	0	0	0	0	0	0	0	0	0	2	0	0
MSfe_001320213	no rank	root	0.661631419939577									IPID044-10		1	0	0	0	0	0	0	0	0	0	0	0	0	0	0	0	0	0	0	0	0	0	0	0	0	0	0	0	0	0	0	0	0	1	0	0
MSfe_001321301	no rank	root	0.66865671641791									WWAMP417-09		1	0	0	0	0	0	0	0	0	0	0	0	0	0	0	0	0	0	0	0	0	0	0	0	0	0	0	0	0	0	0	0	0	2	0	0
MSfe_001323916	no rank	root	0.677811550151976									MDECA655-10		1	0	0	0	0	0	0	0	0	0	0	0	0	0	0	0	0	0	0	0	0	0	0	0	0	0	0	0	0	0	0	0	0	1	0	0
MSfe_001325968	no rank	root	0.571428571428571									FAMAY021-07		1	0	0	0	0	0	0	0	0	0	0	0	0	0	0	0	0	0	0	0	0	0	0	0	0	0	0	0	0	0	0	0	0	1	0	0
MSfe_001326182	no rank	root	0.571428571428571									AE006914		1	0	0	0	0	0	0	0	0	0	0	0	0	0	0	0	0	0	0	0	0	0	0	0	0	0	0	0	0	0	0	0	0	2	0	0
MSfe_001328515	no rank	root	0.696531791907514									GBMIN1726-12		1	0	0	0	0	0	0	0	0	0	0	0	0	0	0	0	0	0	0	0	0	0	0	0	0	0	0	0	0	0	0	0	0	2	0	0
MSfe_001331751	no rank	root	0.738372093023256									JX909563		1	0	0	0	0	0	0	0	0	0	0	0	0	0	0	0	0	0	0	0	0	0	0	0	0	0	0	0	0	0	0	0	0	1	0	0
MSfe_001332533	no rank	root	0.574742268041237									FJ858268		1	0	0	0	0	0	0	0	0	0	0	0	0	0	0	0	0	0	0	0	0	0	0	0	0	0	0	0	0	0	0	0	0	1	0	0
MSfe_001332768	no rank	root	0.715568862275449									GRHOD271-10		1	0	0	0	0	0	0	0	0	0	0	0	0	0	0	0	0	0	0	0	0	0	0	0	0	0	0	0	0	0	0	0	0	1	0	0
MSfe_001333729	no rank	root	0.616901408450704									TUNSA061-14		1	0	0	0	0	0	0	0	0	0	0	0	0	0	0	0	0	0	0	0	0	0	0	0	0	0	0	0	0	0	0	0	0	2	0	0
MSfe_001336126	no rank	root	0.799392097264438									AY297367		1	0	0	0	0	0	0	0	0	0	0	0	0	0	0	0	0	0	0	0	0	0	0	0	0	0	0	0	0	0	0	0	0	1	0	0
MSfe_001336576	no rank	root	0.693409742120344									TUNSA007-14		1	0	0	0	0	0	0	0	0	0	0	0	0	0	0	0	0	0	0	0	0	0	0	0	0	0	0	0	0	0	0	0	0	2	0	0
MSfe_001339405	no rank	root	0.634560906515581									GBCI0575-06		1	0	0	0	0	0	0	0	0	0	0	0	0	0	0	0	0	0	0	0	0	0	0	0	0	0	0	0	0	0	0	0	0	2	0	0
MSfe_001343746	no rank	root	0.564516129032258									GBMA4536-13		1	0	0	0	0	0	0	0	0	0	0	0	0	0	0	0	0	0	0	0	0	0	0	0	0	0	0	0	0	0	0	0	0	2	0	0
MSfe_001344277	no rank	root	0.598265895953757									OWI_BACTER003		1	0	0	0	0	0	0	0	0	0	0	0	0	0	0	0	0	0	0	0	0	0	0	0	0	0	0	0	0	0	0	0	0	1	1	0
MSfe_001345983	no rank	root	0.727544910179641									GBCPH1141-13		1	0	0	0	0	0	0	0	0	0	0	0	0	0	0	0	0	0	0	0	0	0	0	0	0	0	0	0	0	0	0	0	0	2	0	0
MSfe_001346522	no rank	root	0.598915989159892									AY722150		1	0	0	0	0	0	0	0	0	0	0	0	0	0	0	0	0	0	0	0	0	0	0	0	0	0	0	0	0	0	0	0	0	2	0	0
MSfe_001348383	no rank	root	0.57617728531856									GBCPH0022-06		1	0	0	0	0	0	0	0	0	0	0	0	0	0	0	0	0	0	0	0	0	0	0	0	0	0	0	0	0	0	0	0	0	1	0	0
MSfe_001348875	no rank	root	0.595174262734584									MLALE060-12		1	0	0	0	0	0	0	0	0	0	0	0	0	0	0	0	0	0	0	0	0	0	0	0	0	0	0	0	0	0	0	0	0	1	0	0
MSfe_001349096	no rank	root	0.676470588235294									OWI_BACTER011	Scopelocheirus schellenbergi| Engraulis japonicus| Eurythenes gryllus| Scapharca broughtonii| Solenocera crassicornis	1	0	0	0	0	0	0	0	0	0	0	0	0	0	0	0	0	0	0	0	0	0	0	0	0	0	0	0	0	0	0	0	0	1	1	0
MSfe_001349358	no rank	root	0.69054441260745									GBSP7178-13		1	0	0	0	0	0	0	0	0	0	0	0	0	0	0	0	0	0	0	0	0	0	0	0	0	0	0	0	0	0	0	0	0	1	0	0
MSfe_001356503	no rank	root	0.626436781609195									CP001431		1	0	0	0	0	0	0	0	0	0	0	0	0	0	0	0	0	0	0	0	0	0	0	0	0	0	0	0	0	0	0	0	0	2	0	0
MSfe_001356916	no rank	root	0.557640750670241									EWSJA912-09		1	0	0	0	0	0	0	0	0	0	0	0	0	0	0	0	0	0	0	0	0	0	0	0	0	0	0	0	0	0	0	0	0	2	0	0
MSfe_001359420	no rank	root	0.56198347107438									ABTVC011-05		1	0	0	0	0	0	0	0	0	0	0	0	0	0	0	0	0	0	0	0	0	0	0	0	0	0	0	0	0	0	0	0	0	1	0	0
MSfe_001362262	no rank	root	0.661849710982659									COLFE1426-13		1	0	0	0	0	0	0	0	0	0	0	0	0	0	0	0	0	0	0	0	0	0	0	0	0	0	0	0	0	0	0	0	0	1	0	0
MSfe_001364830	no rank	root	0.552112676056338									KF208325		1	0	0	0	0	0	0	0	0	0	0	0	0	0	0	0	0	0	0	0	0	0	0	0	0	0	0	0	0	0	0	0	0	2	0	0
MSfe_001364841	no rank	root	0.712121212121212									DQ070262		1	0	0	0	0	0	0	0	0	0	0	0	0	0	0	0	0	0	0	0	0	0	0	0	0	0	0	0	0	0	0	0	0	1	0	0
MSfe_001368438	no rank	root	0.676470588235294									GBMLG17857-14		1	0	0	0	0	0	0	0	0	0	0	0	0	0	0	0	0	0	0	0	0	0	0	0	0	0	0	0	0	0	0	0	0	2	0	0
MSfe_001372587	no rank	root	0.53781512605042									JX951398		1	0	0	0	0	0	0	0	0	0	0	0	0	0	0	0	0	0	0	0	0	0	0	0	0	0	0	0	0	0	0	0	0	2	0	0
MSfe_001378982	no rank	root	0.634831460674157									ABMMC11981-10		1	0	0	0	0	0	0	0	0	0	0	0	0	0	0	0	0	0	0	0	0	0	0	0	0	0	0	0	0	0	0	0	0	2	0	0
MSfe_001388973	no rank	root	0.622282608695652									OOMYA157-07		1	0	0	0	0	0	0	0	0	0	0	0	0	0	0	0	0	0	0	0	0	0	0	0	0	0	0	0	0	0	0	0	0	1	0	0
MSfe_001389331	no rank	root	0.624657534246575									DQ640650		1	0	0	0	0	0	0	0	0	0	0	0	0	0	0	0	0	0	0	0	0	0	0	0	0	0	0	0	0	0	0	0	0	1	0	0
MSfe_001390343	no rank	root	0.720364741641337									KF701317		1	0	0	0	0	0	0	0	0	0	0	0	0	0	0	0	0	0	0	0	0	0	0	0	0	0	0	0	0	0	0	0	0	1	0	0
MSfe_001390625	no rank	root	0.601626016260163									AP008239		1	0	0	0	0	0	0	0	0	0	0	0	0	0	0	0	0	0	0	0	0	0	0	0	0	0	0	0	0	0	0	0	0	2	0	0
MSfe_001391682	no rank	root	0.614285714285714									ABMMC4819-09		1	0	0	0	0	0	0	0	0	0	0	0	0	0	0	0	0	0	0	0	0	0	0	0	0	0	0	0	0	0	0	0	0	1	1	0
MSfe_001397203	no rank	root	0.613636363636364									ABMBS102-10		1	0	0	0	0	0	0	0	0	0	0	0	0	0	0	0	0	0	0	0	0	0	0	0	0	0	0	0	0	0	0	0	0	1	0	0
MSfe_001402096	no rank	root	0.685015290519878									TUNSA058-14		1	0	0	0	0	0	0	0	0	0	0	0	0	0	0	0	0	0	0	0	0	0	0	0	0	0	0	0	0	0	0	0	0	1	0	0
MSfe_001408976	no rank	root	0.628895184135977									GBGCA4742-13		1	0	0	0	0	0	0	0	0	0	0	0	0	0	0	0	0	0	0	0	0	0	0	0	0	0	0	0	0	0	0	0	0	0	1	0
MSfe_001409685	no rank	root	0.726993865030675									OZSEA1095-10		1	0	0	0	0	0	0	0	0	0	0	0	0	0	0	0	0	0	0	0	0	0	0	0	0	0	0	0	0	0	0	0	0	0	2	0
MSfe_001409736	no rank	root	0.69971671388102									GBMLG16981-14		1	0	0	0	0	0	0	0	0	0	0	0	0	0	0	0	0	0	0	0	0	0	0	0	0	0	0	0	0	0	0	0	0	0	1	0
MSfe_001410167	no rank	root	0.602122015915119									GBCDA076-12		1	0	0	0	0	0	0	0	0	0	0	0	0	0	0	0	0	0	0	0	0	0	0	0	0	0	0	0	0	0	0	0	0	0	2	0
MSfe_001410433	no rank	root	0.696969696969697									EWGAB698-11		1	0	0	0	0	0	0	0	0	0	0	0	0	0	0	0	0	0	0	0	0	0	0	0	0	0	0	0	0	0	0	0	0	0	1	0
MSfe_001411235	no rank	root	0.740061162079511									COLFF387-13		1	0	0	0	0	0	0	0	0	0	0	0	0	0	0	0	0	0	0	0	0	0	0	0	0	0	0	0	0	0	0	0	0	0	2	0
MSfe_001411827	no rank	root	0.602666666666667									FPFLB289-12		1	0	0	0	0	0	0	0	0	0	0	0	0	0	0	0	0	0	0	0	0	0	0	0	0	0	0	0	0	0	0	0	0	0	2	0
MSfe_001412349	no rank	root	0.609625668449198									FBCON644-13		1	0	0	0	0	0	0	0	0	0	0	0	0	0	0	0	0	0	0	0	0	0	0	0	0	0	0	0	0	0	0	0	0	0	2	0
MSfe_001412563	no rank	root	0.69774011299435									GBCMD10008-13		1	0	0	0	0	0	0	0	0	0	0	0	0	0	0	0	0	0	0	0	0	0	0	0	0	0	0	0	0	0	0	0	0	0	1	0
MSfe_001414175	no rank	root	0.670694864048338									AP004427		1	0	0	0	0	0	0	0	0	0	0	0	0	0	0	0	0	0	0	0	0	0	0	0	0	0	0	0	0	0	0	0	0	0	2	0
MSfe_001414301	no rank	root	0.601694915254237									OWI_BACTER011		1	0	0	0	0	0	0	0	0	0	0	0	0	0	0	0	0	0	0	0	0	0	0	0	0	0	0	0	0	0	0	0	0	0	2	0
MSfe_001415179	no rank	root	0.756172839506173									MANC019-13		1	0	0	0	0	0	0	0	0	0	0	0	0	0	0	0	0	0	0	0	0	0	0	0	0	0	0	0	0	0	0	0	0	0	2	0
MSfe_001415875	no rank	root	0.695652173913043									GBAN1880-08	Chloeia parva| Terebella tantabiddycreekensis	1	0	0	0	0	0	0	0	0	0	0	0	0	0	0	0	0	0	0	0	0	0	0	0	0	0	0	0	0	0	0	0	0	0	2	0
MSfe_001416104	no rank	root	0.777439024390244									JN378159		1	0	0	0	0	0	0	0	0	0	0	0	0	0	0	0	0	0	0	0	0	0	0	0	0	0	0	0	0	0	0	0	0	0	1	0
MSfe_001416136	no rank	root	0.621917808219178									GBPL3949-14		1	0	0	0	0	0	0	0	0	0	0	0	0	0	0	0	0	0	0	0	0	0	0	0	0	0	0	0	0	0	0	0	0	0	2	0
MSfe_001417025	no rank	root	0.68271954674221									GBMIN4127-12		1	0	0	0	0	0	0	0	0	0	0	0	0	0	0	0	0	0	0	0	0	0	0	0	0	0	0	0	0	0	0	0	0	0	2	0
MSfe_001417260	no rank	root	0.636363636363636									ENKDF261-11		1	0	0	0	0	0	0	0	0	0	0	0	0	0	0	0	0	0	0	0	0	0	0	0	0	0	0	0	0	0	0	0	0	0	2	0
MSfe_001418451	no rank	root	0.689855072463768									GBCH1434-06		1	0	0	0	0	0	0	0	0	0	0	0	0	0	0	0	0	0	0	0	0	0	0	0	0	0	0	0	0	0	0	0	0	0	2	0
MSfe_001419062	no rank	root	0.796875									GBDP4426-08		1	0	0	0	0	0	0	0	0	0	0	0	0	0	0	0	0	0	0	0	0	0	0	0	0	0	0	0	0	0	0	0	0	0	1	0
MSfe_001419273	no rank	root	0.603825136612022									CP001759		1	0	0	0	0	0	0	0	0	0	0	0	0	0	0	0	0	0	0	0	0	0	0	0	0	0	0	0	0	0	0	0	0	0	1	0
MSfe_001419383	no rank	root	0.772036474164134									MBII011-09		1	0	0	0	0	0	0	0	0	0	0	0	0	0	0	0	0	0	0	0	0	0	0	0	0	0	0	0	0	0	0	0	0	0	2	0
MSfe_001419632	no rank	root	0.695156695156695									GBCDA1186-12		1	0	0	0	0	0	0	0	0	0	0	0	0	0	0	0	0	0	0	0	0	0	0	0	0	0	0	0	0	0	0	0	0	0	2	0
MSfe_001420019	no rank	root	0.606145251396648									FM995166		1	0	0	0	0	0	0	0	0	0	0	0	0	0	0	0	0	0	0	0	0	0	0	0	0	0	0	0	0	0	0	0	0	0	1	0
MSfe_001420369	no rank	root	0.752293577981651									LGSMC547-05		1	0	0	0	0	0	0	0	0	0	0	0	0	0	0	0	0	0	0	0	0	0	0	0	0	0	0	0	0	0	0	0	0	0	2	0
MSfe_001420426	no rank	root	0.553475935828877									GBAN2266-09		1	0	0	0	0	0	0	0	0	0	0	0	0	0	0	0	0	0	0	0	0	0	0	0	0	0	0	0	0	0	0	0	0	0	2	0
MSfe_001420893	no rank	root	0.564864864864865									GBEH0601-06		1	0	0	0	0	0	0	0	0	0	0	0	0	0	0	0	0	0	0	0	0	0	0	0	0	0	0	0	0	0	0	0	0	0	2	0
MSfe_001420939	no rank	root	0.699386503067485									OWI_BACTER006	Ophiocytium majus| Alaria crassifolia| Neoagarum fimbriatum| Methylotenera versatilis	1	0	0	0	0	0	0	0	0	0	0	0	0	0	0	0	0	0	0	0	0	0	0	0	0	0	0	0	0	0	0	0	0	0	2	0
MSfe_001421051	no rank	root	0.553719008264463									ECEPH037-10		1	0	0	0	0	0	0	0	0	0	0	0	0	0	0	0	0	0	0	0	0	0	0	0	0	0	0	0	0	0	0	0	0	0	2	0
MSfe_001421515	no rank	root	0.793846153846154									GBMIN5921-12		1	0	0	0	0	0	0	0	0	0	0	0	0	0	0	0	0	0	0	0	0	0	0	0	0	0	0	0	0	0	0	0	0	0	2	0
MSfe_001421937	no rank	root	0.826086956521739									ABMMC11468-10		1	0	0	0	0	0	0	0	0	0	0	0	0	0	0	0	0	0	0	0	0	0	0	0	0	0	0	0	0	0	0	0	0	0	1	0
MSfe_001422028	no rank	root	0.634877384196185									SSWLD8285-13		1	0	0	0	0	0	0	0	0	0	0	0	0	0	0	0	0	0	0	0	0	0	0	0	0	0	0	0	0	0	0	0	0	0	2	0
MSfe_001422033	no rank	root	0.66966966966967									NJSAH061-14		1	0	0	0	0	0	0	0	0	0	0	0	0	0	0	0	0	0	0	0	0	0	0	0	0	0	0	0	0	0	0	0	0	0	1	0
MSfe_001422064	no rank	root	0.762917933130699									NJSAH015-14		1	0	0	0	0	0	0	0	0	0	0	0	0	0	0	0	0	0	0	0	0	0	0	0	0	0	0	0	0	0	0	0	0	0	1	0
MSfe_001422567	no rank	root	0.626436781609195									DNSA234-13		1	0	0	0	0	0	0	0	0	0	0	0	0	0	0	0	0	0	0	0	0	0	0	0	0	0	0	0	0	0	0	0	0	0	2	0
MSfe_001422568	no rank	root	0.782874617737003									ABMMC4816-09		1	0	0	0	0	0	0	0	0	0	0	0	0	0	0	0	0	0	0	0	0	0	0	0	0	0	0	0	0	0	0	0	0	0	1	0
MSfe_001423252	no rank	root	0.642045454545455									OWI_BACTER001		1	0	0	0	0	0	0	0	0	0	0	0	0	0	0	0	0	0	0	0	0	0	0	0	0	0	0	0	0	0	0	0	0	0	2	0
MSfe_001423702	no rank	root	0.683890577507599									HYDRA027-13		1	0	0	0	0	0	0	0	0	0	0	0	0	0	0	0	0	0	0	0	0	0	0	0	0	0	0	0	0	0	0	0	0	0	2	0
MSfe_001424724	no rank	root	0.618528610354223									MF419253		1	0	0	0	0	0	0	0	0	0	0	0	0	0	0	0	0	0	0	0	0	0	0	0	0	0	0	0	0	0	0	0	0	0	2	0
MSfe_001424910	no rank	root	0.677142857142857									CNBPD157-12		1	0	0	0	0	0	0	0	0	0	0	0	0	0	0	0	0	0	0	0	0	0	0	0	0	0	0	0	0	0	0	0	0	0	1	0
MSfe_001425098	no rank	root	0.753799392097264									HF562266		1	0	0	0	0	0	0	0	0	0	0	0	0	0	0	0	0	0	0	0	0	0	0	0	0	0	0	0	0	0	0	0	0	0	2	0
MSfe_001425139	no rank	root	0.701449275362319									GBMIN16711-13		1	0	0	0	0	0	0	0	0	0	0	0	0	0	0	0	0	0	0	0	0	0	0	0	0	0	0	0	0	0	0	0	0	0	1	0
MSfe_001425258	no rank	root	0.685714285714286									ZOOP332-12		1	0	0	0	0	0	0	0	0	0	0	0	0	0	0	0	0	0	0	0	0	0	0	0	0	0	0	0	0	0	0	0	0	0	2	0
MSfe_001425365	no rank	root	0.699386503067485									JN700947		1	0	0	0	0	0	0	0	0	0	0	0	0	0	0	0	0	0	0	0	0	0	0	0	0	0	0	0	0	0	0	0	0	0	2	0
MSfe_001425415	no rank	root	0.688427299703264									HIEPT228-10		1	0	0	0	0	0	0	0	0	0	0	0	0	0	0	0	0	0	0	0	0	0	0	0	0	0	0	0	0	0	0	0	0	0	2	0
MSfe_001425681	no rank	root	0.683582089552239									GBCMA0112-06	Scopelocheirus schellenbergi| Engraulis japonicus| Wolbachia endosymbiont of Drosophila simulans| Eurythenes gryllus| Scapharca broughtonii| Terebella tantabiddycreekensis| Solenocera crassicornis| Methylotenera versatilis	1	0	0	0	0	0	0	0	0	0	0	0	0	0	0	0	0	0	0	0	0	0	0	0	0	0	0	0	0	0	0	0	0	0	1	0
MSfe_001426012	no rank	root	0.639204545454545									AY561966		1	0	0	0	0	0	0	0	0	0	0	0	0	0	0	0	0	0	0	0	0	0	0	0	0	0	0	0	0	0	0	0	0	0	2	0
MSfe_001426879	no rank	root	0.630252100840336									HVDBC051-11		1	0	0	0	0	0	0	0	0	0	0	0	0	0	0	0	0	0	0	0	0	0	0	0	0	0	0	0	0	0	0	0	0	0	1	0
MSfe_001426979	no rank	root	0.694610778443114									AJ389605		1	0	0	0	0	0	0	0	0	0	0	0	0	0	0	0	0	0	0	0	0	0	0	0	0	0	0	0	0	0	0	0	0	0	2	0
MSfe_001427709	no rank	root	0.659942363112392									OWI_BACTER007		1	0	0	0	0	0	0	0	0	0	0	0	0	0	0	0	0	0	0	0	0	0	0	0	0	0	0	0	0	0	0	0	0	0	2	0
MSfe_001427763	no rank	root	0.626038781163435									MYMCG556-12		1	0	0	0	0	0	0	0	0	0	0	0	0	0	0	0	0	0	0	0	0	0	0	0	0	0	0	0	0	0	0	0	0	0	2	0
MSfe_001428552	no rank	root	0.56989247311828									AY377148		1	0	0	0	0	0	0	0	0	0	0	0	0	0	0	0	0	0	0	0	0	0	0	0	0	0	0	0	0	0	0	0	0	0	1	1
MSfe_001429021	no rank	root	0.690751445086705									OWI_BACTER004		1	0	0	0	0	0	0	0	0	0	0	0	0	0	0	0	0	0	0	0	0	0	0	0	0	0	0	0	0	0	0	0	0	0	2	0
MSfe_001429431	no rank	root	0.61864406779661									FJ423613		1	0	0	0	0	0	0	0	0	0	0	0	0	0	0	0	0	0	0	0	0	0	0	0	0	0	0	0	0	0	0	0	0	0	1	0
MSfe_001430980	no rank	root	0.766666666666667									ANICY486-11		1	0	0	0	0	0	0	0	0	0	0	0	0	0	0	0	0	0	0	0	0	0	0	0	0	0	0	0	0	0	0	0	0	0	2	0
MSfe_001431487	no rank	root	0.770642201834862									AY959929		1	0	0	0	0	0	0	0	0	0	0	0	0	0	0	0	0	0	0	0	0	0	0	0	0	0	0	0	0	0	0	0	0	0	1	0
MSfe_001431609	no rank	root	0.65266106442577									OWI_BACTER007		1	0	0	0	0	0	0	0	0	0	0	0	0	0	0	0	0	0	0	0	0	0	0	0	0	0	0	0	0	0	0	0	0	0	2	0
MSfe_001431632	no rank	root	0.56657223796034									HSY123-11		1	0	0	0	0	0	0	0	0	0	0	0	0	0	0	0	0	0	0	0	0	0	0	0	0	0	0	0	0	0	0	0	0	0	2	0
MSfe_001431765	no rank	root	0.64									GBMIN5018-12		1	0	0	0	0	0	0	0	0	0	0	0	0	0	0	0	0	0	0	0	0	0	0	0	0	0	0	0	0	0	0	0	0	0	2	0
MSfe_001431817	no rank	root	0.582887700534759									AF020585		1	0	0	0	0	0	0	0	0	0	0	0	0	0	0	0	0	0	0	0	0	0	0	0	0	0	0	0	0	0	0	0	0	0	1	0
MSfe_001432168	no rank	root	0.595907928388747									CR378676	Stramonita floridana| Stramonita haemastoma| Mopalia muscosa| Stramonita rustica| Stramonita canaliculata| Stramonita biserialis| Paraglaciecola psychrophila| Nerita atramentosa| Conus rattus| Photobacterium profundum	1	0	0	0	0	0	0	0	0	0	0	0	0	0	0	0	0	0	0	0	0	0	0	0	0	0	0	0	0	0	0	0	0	0	1	0
MSfe_001433221	no rank	root	0.731481481481482									ZPC276-14		1	0	0	0	0	0	0	0	0	0	0	0	0	0	0	0	0	0	0	0	0	0	0	0	0	0	0	0	0	0	0	0	0	0	2	0
MSfe_001433878	no rank	root	0.715151515151515									CSBPA231-11		1	0	0	0	0	0	0	0	0	0	0	0	0	0	0	0	0	0	0	0	0	0	0	0	0	0	0	0	0	0	0	0	0	0	2	0
MSfe_001434349	no rank	root	0.626062322946176									INHSE162-09		1	0	0	0	0	0	0	0	0	0	0	0	0	0	0	0	0	0	0	0	0	0	0	0	0	0	0	0	0	0	0	0	0	0	2	0
MSfe_001435885	no rank	root	0.632022471910112									OWI_BACTER007		1	0	0	0	0	0	0	0	0	0	0	0	0	0	0	0	0	0	0	0	0	0	0	0	0	0	0	0	0	0	0	0	0	0	2	0
MSfe_001435930	no rank	root	0.685800604229607									BBMYR051-10		1	0	0	0	0	0	0	0	0	0	0	0	0	0	0	0	0	0	0	0	0	0	0	0	0	0	0	0	0	0	0	0	0	0	2	0
MSfe_001437375	no rank	root	0.574175824175824									BISE204-08		1	0	0	0	0	0	0	0	0	0	0	0	0	0	0	0	0	0	0	0	0	0	0	0	0	0	0	0	0	0	0	0	0	0	2	0
MSfe_001437890	no rank	root	0.610215053763441									KF684663		1	0	0	0	0	0	0	0	0	0	0	0	0	0	0	0	0	0	0	0	0	0	0	0	0	0	0	0	0	0	0	0	0	0	1	0
MSfe_001438190	no rank	root	0.695774647887324									TUNSA007-14		1	0	0	0	0	0	0	0	0	0	0	0	0	0	0	0	0	0	0	0	0	0	0	0	0	0	0	0	0	0	0	0	0	0	2	0
MSfe_001438373	no rank	root	0.698863636363636									TUNSA061-14		1	0	0	0	0	0	0	0	0	0	0	0	0	0	0	0	0	0	0	0	0	0	0	0	0	0	0	0	0	0	0	0	0	0	1	0
MSfe_001439552	no rank	root	0.682926829268293									BERMB030-10		1	0	0	0	0	0	0	0	0	0	0	0	0	0	0	0	0	0	0	0	0	0	0	0	0	0	0	0	0	0	0	0	0	0	1	0
MSfe_001439633	no rank	root	0.567796610169492									REPT099-12		1	0	0	0	0	0	0	0	0	0	0	0	0	0	0	0	0	0	0	0	0	0	0	0	0	0	0	0	0	0	0	0	0	0	1	0
MSfe_001440588	no rank	root	0.623626373626374									GBMIN16736-13		1	0	0	0	0	0	0	0	0	0	0	0	0	0	0	0	0	0	0	0	0	0	0	0	0	0	0	0	0	0	0	0	0	0	2	0
MSfe_001441448	no rank	root	0.601626016260163									GBMLG0377-06		1	0	0	0	0	0	0	0	0	0	0	0	0	0	0	0	0	0	0	0	0	0	0	0	0	0	0	0	0	0	0	0	0	0	1	0
MSfe_001443871	no rank	root	0.554959785522788									OWI_BACTER007		1	0	0	0	0	0	0	0	0	0	0	0	0	0	0	0	0	0	0	0	0	0	0	0	0	0	0	0	0	0	0	0	0	0	1	0
MSfe_001444143	no rank	root	0.601092896174863									GBCMD6908-13		1	0	0	0	0	0	0	0	0	0	0	0	0	0	0	0	0	0	0	0	0	0	0	0	0	0	0	0	0	0	0	0	0	0	1	0
MSfe_001444660	no rank	root	0.59349593495935									GBMLM1511-13		1	0	0	0	0	0	0	0	0	0	0	0	0	0	0	0	0	0	0	0	0	0	0	0	0	0	0	0	0	0	0	0	0	0	1	0
MSfe_001444716	no rank	root	0.640226628895184									OWI_BACTER011		1	0	0	0	0	0	0	0	0	0	0	0	0	0	0	0	0	0	0	0	0	0	0	0	0	0	0	0	0	0	0	0	0	0	1	0
MSfe_001445280	no rank	root	0.557746478873239									EWSJB237-10		1	0	0	0	0	0	0	0	0	0	0	0	0	0	0	0	0	0	0	0	0	0	0	0	0	0	0	0	0	0	0	0	0	0	2	0
MSfe_001445751	no rank	root	0.591891891891892									GBCDP673-14		1	0	0	0	0	0	0	0	0	0	0	0	0	0	0	0	0	0	0	0	0	0	0	0	0	0	0	0	0	0	0	0	0	0	2	0
MSfe_001445955	no rank	root	0.738601823708207									BEAUF108-11		1	0	0	0	0	0	0	0	0	0	0	0	0	0	0	0	0	0	0	0	0	0	0	0	0	0	0	0	0	0	0	0	0	0	2	0
MSfe_001446018	no rank	root	0.638728323699422									OWI_BACTER007		1	0	0	0	0	0	0	0	0	0	0	0	0	0	0	0	0	0	0	0	0	0	0	0	0	0	0	0	0	0	0	0	0	0	1	0
MSfe_001446076	no rank	root	0.748538011695906									GBCDP346-13		1	0	0	0	0	0	0	0	0	0	0	0	0	0	0	0	0	0	0	0	0	0	0	0	0	0	0	0	0	0	0	0	0	0	1	0
MSfe_001446126	no rank	root	0.768292682926829									GBMLG13818-13		1	0	0	0	0	0	0	0	0	0	0	0	0	0	0	0	0	0	0	0	0	0	0	0	0	0	0	0	0	0	0	0	0	0	1	0
MSfe_001446392	no rank	root	0.763076923076923									AY452691		1	0	0	0	0	0	0	0	0	0	0	0	0	0	0	0	0	0	0	0	0	0	0	0	0	0	0	0	0	0	0	0	0	0	1	0
MSfe_001446858	no rank	root	0.602702702702703									AB482103		1	0	0	0	0	0	0	0	0	0	0	0	0	0	0	0	0	0	0	0	0	0	0	0	0	0	0	0	0	0	0	0	0	0	1	0
MSfe_001448164	no rank	root	0.675977653631285									JX524196		1	0	0	0	0	0	0	0	0	0	0	0	0	0	0	0	0	0	0	0	0	0	0	0	0	0	0	0	0	0	0	0	0	0	2	0
MSfe_001448512	no rank	root	0.695266272189349									OWI_BACTER007	Gammarus komareki	1	0	0	0	0	0	0	0	0	0	0	0	0	0	0	0	0	0	0	0	0	0	0	0	0	0	0	0	0	0	0	0	0	0	2	0
MSfe_001449333	no rank	root	0.669491525423729									CP000409		1	0	0	0	0	0	0	0	0	0	0	0	0	0	0	0	0	0	0	0	0	0	0	0	0	0	0	0	0	0	0	0	0	0	2	0
MSfe_001452798	no rank	root	0.6875									CP000084		1	0	0	0	0	0	0	0	0	0	0	0	0	0	0	0	0	0	0	0	0	0	0	0	0	0	0	0	0	0	0	0	0	0	2	0
MSfe_001453534	no rank	root	0.577464788732394									ASLAM352-10		1	0	0	0	0	0	0	0	0	0	0	0	0	0	0	0	0	0	0	0	0	0	0	0	0	0	0	0	0	0	0	0	0	0	2	0
MSfe_001453568	no rank	root	0.804281345565749									GBA19918-14		1	0	0	0	0	0	0	0	0	0	0	0	0	0	0	0	0	0	0	0	0	0	0	0	0	0	0	0	0	0	0	0	0	0	1	0
MSfe_001454498	no rank	root	0.598885793871866									HQ874522		1	0	0	0	0	0	0	0	0	0	0	0	0	0	0	0	0	0	0	0	0	0	0	0	0	0	0	0	0	0	0	0	0	0	1	0
MSfe_001455249	no rank	root	0.568681318681319									POLNO043-12		1	0	0	0	0	0	0	0	0	0	0	0	0	0	0	0	0	0	0	0	0	0	0	0	0	0	0	0	0	0	0	0	0	0	2	0
MSfe_001455770	no rank	root	0.791411042944785									GBDP1115-06		1	0	0	0	0	0	0	0	0	0	0	0	0	0	0	0	0	0	0	0	0	0	0	0	0	0	0	0	0	0	0	0	0	0	2	0
MSfe_001456986	no rank	root	0.5625									GQ355367		1	0	0	0	0	0	0	0	0	0	0	0	0	0	0	0	0	0	0	0	0	0	0	0	0	0	0	0	0	0	0	0	0	0	1	1
MSfe_001457162	no rank	root	0.637931034482759									CNPCM142-13		1	0	0	0	0	0	0	0	0	0	0	0	0	0	0	0	0	0	0	0	0	0	0	0	0	0	0	0	0	0	0	0	0	0	2	0
MSfe_001458501	no rank	root	0.688271604938272									OWI_BACTER003	Eurythenes gryllus	1	0	0	0	0	0	0	0	0	0	0	0	0	0	0	0	0	0	0	0	0	0	0	0	0	0	0	0	0	0	0	0	0	0	1	0
MSfe_001459644	no rank	root	0.679775280898876									TUNSA061-14		1	0	0	0	0	0	0	0	0	0	0	0	0	0	0	0	0	0	0	0	0	0	0	0	0	0	0	0	0	0	0	0	0	0	1	0
MSfe_001461300	no rank	root	0.689855072463768									KC489470		1	0	0	0	0	0	0	0	0	0	0	0	0	0	0	0	0	0	0	0	0	0	0	0	0	0	0	0	0	0	0	0	0	0	1	0
MSfe_001461371	no rank	root	0.680851063829787									CP000087		1	0	0	0	0	0	0	0	0	0	0	0	0	0	0	0	0	0	0	0	0	0	0	0	0	0	0	0	0	0	0	0	0	0	2	0
MSfe_001461969	no rank	root	0.646376811594203									NJNAH094-14		1	0	0	0	0	0	0	0	0	0	0	0	0	0	0	0	0	0	0	0	0	0	0	0	0	0	0	0	0	0	0	0	0	0	2	0
MSfe_001462079	no rank	root	0.74468085106383									GBMIN26945-13		1	0	0	0	0	0	0	0	0	0	0	0	0	0	0	0	0	0	0	0	0	0	0	0	0	0	0	0	0	0	0	0	0	0	2	0
MSfe_001462524	no rank	root	0.679886685552408									GBCMA0122-06		1	0	0	0	0	0	0	0	0	0	0	0	0	0	0	0	0	0	0	0	0	0	0	0	0	0	0	0	0	0	0	0	0	0	1	1
MSfe_001462964	no rank	root	0.653295128939828									OGLA2433-11		1	0	0	0	0	0	0	0	0	0	0	0	0	0	0	0	0	0	0	0	0	0	0	0	0	0	0	0	0	0	0	0	0	0	2	0
MSfe_001463273	no rank	root	0.661676646706587									EUMU166-07		1	0	0	0	0	0	0	0	0	0	0	0	0	0	0	0	0	0	0	0	0	0	0	0	0	0	0	0	0	0	0	0	0	0	2	0
MSfe_001464128	no rank	root	0.601604278074866									WW657-08		1	0	0	0	0	0	0	0	0	0	0	0	0	0	0	0	0	0	0	0	0	0	0	0	0	0	0	0	0	0	0	0	0	0	1	0
MSfe_001465039	no rank	root	0.750716332378224									CNPPD302-12		1	0	0	0	0	0	0	0	0	0	0	0	0	0	0	0	0	0	0	0	0	0	0	0	0	0	0	0	0	0	0	0	0	0	2	0
MSfe_001465067	no rank	root	0.677053824362606									GBMPH766-14		1	0	0	0	0	0	0	0	0	0	0	0	0	0	0	0	0	0	0	0	0	0	0	0	0	0	0	0	0	0	0	0	0	0	2	0
MSfe_001465526	no rank	root	0.673239436619718									MD2831		1	0	0	0	0	0	0	0	0	0	0	0	0	0	0	0	0	0	0	0	0	0	0	0	0	0	0	0	0	0	0	0	0	0	1	1
MSfe_001465910	no rank	root	0.639204545454545									TROCO031-10		1	0	0	0	0	0	0	0	0	0	0	0	0	0	0	0	0	0	0	0	0	0	0	0	0	0	0	0	0	0	0	0	0	0	2	0
MSfe_001466696	no rank	root	0.607449856733524									KF214631		1	0	0	0	0	0	0	0	0	0	0	0	0	0	0	0	0	0	0	0	0	0	0	0	0	0	0	0	0	0	0	0	0	0	1	0
MSfe_001467410	no rank	root	0.588555858310627									GBSP10081-13		1	0	0	0	0	0	0	0	0	0	0	0	0	0	0	0	0	0	0	0	0	0	0	0	0	0	0	0	0	0	0	0	0	0	2	0
MSfe_001468331	no rank	root	0.651162790697674									JN022704		1	0	0	0	0	0	0	0	0	0	0	0	0	0	0	0	0	0	0	0	0	0	0	0	0	0	0	0	0	0	0	0	0	0	1	0
MSfe_001468945	no rank	root	0.689759036144578									GBMBU679-13		1	0	0	0	0	0	0	0	0	0	0	0	0	0	0	0	0	0	0	0	0	0	0	0	0	0	0	0	0	0	0	0	0	0	1	0
MSfe_001469046	no rank	root	0.7217125382263									GBMLG14757-13		1	0	0	0	0	0	0	0	0	0	0	0	0	0	0	0	0	0	0	0	0	0	0	0	0	0	0	0	0	0	0	0	0	0	2	0
MSfe_001471761	no rank	root	0.688235294117647									HYDRA027-13		1	0	0	0	0	0	0	0	0	0	0	0	0	0	0	0	0	0	0	0	0	0	0	0	0	0	0	0	0	0	0	0	0	0	1	1
MSfe_001472060	no rank	root	0.628242074927954									KM491779		1	0	0	0	0	0	0	0	0	0	0	0	0	0	0	0	0	0	0	0	0	0	0	0	0	0	0	0	0	0	0	0	0	0	2	0
MSfe_001472237	no rank	root	0.691860465116279									AP004427		1	0	0	0	0	0	0	0	0	0	0	0	0	0	0	0	0	0	0	0	0	0	0	0	0	0	0	0	0	0	0	0	0	0	2	0
MSfe_001472896	no rank	root	0.714705882352941									ABMMC5919-09		1	0	0	0	0	0	0	0	0	0	0	0	0	0	0	0	0	0	0	0	0	0	0	0	0	0	0	0	0	0	0	0	0	0	2	0
MSfe_001473114	no rank	root	0.740853658536585									SSEIB8331-13		1	0	0	0	0	0	0	0	0	0	0	0	0	0	0	0	0	0	0	0	0	0	0	0	0	0	0	0	0	0	0	0	0	0	1	0
MSfe_001474276	no rank	root	0.577586206896552									GBCMD8774-13		1	0	0	0	0	0	0	0	0	0	0	0	0	0	0	0	0	0	0	0	0	0	0	0	0	0	0	0	0	0	0	0	0	0	1	0
MSfe_001475655	no rank	root	0.768996960486322									AF474352		1	0	0	0	0	0	0	0	0	0	0	0	0	0	0	0	0	0	0	0	0	0	0	0	0	0	0	0	0	0	0	0	0	0	1	0
MSfe_001476111	no rank	root	0.736526946107784									GBMH6944-09		1	0	0	0	0	0	0	0	0	0	0	0	0	0	0	0	0	0	0	0	0	0	0	0	0	0	0	0	0	0	0	0	0	0	2	0
MSfe_001477220	no rank	root	0.600536193029491									CP003338		1	0	0	0	0	0	0	0	0	0	0	0	0	0	0	0	0	0	0	0	0	0	0	0	0	0	0	0	0	0	0	0	0	0	1	0
MSfe_001477459	no rank	root	0.640226628895184									OWI_BACTER011		1	0	0	0	0	0	0	0	0	0	0	0	0	0	0	0	0	0	0	0	0	0	0	0	0	0	0	0	0	0	0	0	0	0	2	0
MSfe_001478567	no rank	root	0.56657223796034									KF151214		1	0	0	0	0	0	0	0	0	0	0	0	0	0	0	0	0	0	0	0	0	0	0	0	0	0	0	0	0	0	0	0	0	0	1	0
MSfe_001478983	no rank	root	0.597796143250689									GBCMD10059-13		1	0	0	0	0	0	0	0	0	0	0	0	0	0	0	0	0	0	0	0	0	0	0	0	0	0	0	0	0	0	0	0	0	0	1	0
MSfe_001479588	no rank	root	0.563025210084034									MACNG044-11		1	0	0	0	0	0	0	0	0	0	0	0	0	0	0	0	0	0	0	0	0	0	0	0	0	0	0	0	0	0	0	0	0	0	2	0
MSfe_001479720	no rank	root	0.611428571428571									ABMMC686-06		1	0	0	0	0	0	0	0	0	0	0	0	0	0	0	0	0	0	0	0	0	0	0	0	0	0	0	0	0	0	0	0	0	0	1	0
MSfe_001479911	no rank	root	0.593220338983051									KJ201908		1	0	0	0	0	0	0	0	0	0	0	0	0	0	0	0	0	0	0	0	0	0	0	0	0	0	0	0	0	0	0	0	0	0	2	0
MSfe_001480085	no rank	root	0.691616766467066									OWI_BACTER007	Gammarus komareki| Eurythenes gryllus	1	0	0	0	0	0	0	0	0	0	0	0	0	0	0	0	0	0	0	0	0	0	0	0	0	0	0	0	0	0	0	0	0	0	1	0
MSfe_001481085	no rank	root	0.596045197740113									CP003883		1	0	0	0	0	0	0	0	0	0	0	0	0	0	0	0	0	0	0	0	0	0	0	0	0	0	0	0	0	0	0	0	0	0	2	0
MSfe_001481917	no rank	root	0.697329376854599									EU069523		1	0	0	0	0	0	0	0	0	0	0	0	0	0	0	0	0	0	0	0	0	0	0	0	0	0	0	0	0	0	0	0	0	0	2	0
MSfe_001482405	no rank	root	0.588068181818182									OWI_BACTER007		1	0	0	0	0	0	0	0	0	0	0	0	0	0	0	0	0	0	0	0	0	0	0	0	0	0	0	0	0	0	0	0	0	0	1	0
MSfe_001483016	no rank	root	0.619186046511628									CP002712		1	0	0	0	0	0	0	0	0	0	0	0	0	0	0	0	0	0	0	0	0	0	0	0	0	0	0	0	0	0	0	0	0	0	1	0
MSfe_001483210	no rank	root	0.586387434554974									GBAN4957-13		1	0	0	0	0	0	0	0	0	0	0	0	0	0	0	0	0	0	0	0	0	0	0	0	0	0	0	0	0	0	0	0	0	0	1	0
MSfe_001483289	no rank	root	0.76969696969697									RMICR040-10		1	0	0	0	0	0	0	0	0	0	0	0	0	0	0	0	0	0	0	0	0	0	0	0	0	0	0	0	0	0	0	0	0	0	1	0
MSfe_001483793	no rank	root	0.610497237569061									YYY005-10		1	0	0	0	0	0	0	0	0	0	0	0	0	0	0	0	0	0	0	0	0	0	0	0	0	0	0	0	0	0	0	0	0	0	1	0
MSfe_001484269	no rank	root	0.630372492836676									MHCLM808-09		1	0	0	0	0	0	0	0	0	0	0	0	0	0	0	0	0	0	0	0	0	0	0	0	0	0	0	0	0	0	0	0	0	0	1	0
MSfe_001486033	no rank	root	0.811764705882353									PNMIA1056-14		1	0	0	0	0	0	0	0	0	0	0	0	0	0	0	0	0	0	0	0	0	0	0	0	0	0	0	0	0	0	0	0	0	0	1	0
MSfe_001486296	no rank	root	0.609550561797753									OWI_BACTER007		1	0	0	0	0	0	0	0	0	0	0	0	0	0	0	0	0	0	0	0	0	0	0	0	0	0	0	0	0	0	0	0	0	0	2	0
MSfe_001486633	no rank	root	0.696969696969697									AE017321		1	0	0	0	0	0	0	0	0	0	0	0	0	0	0	0	0	0	0	0	0	0	0	0	0	0	0	0	0	0	0	0	0	0	1	0
MSfe_001489348	no rank	root	0.706552706552707									GBCMA1242-08		1	0	0	0	0	0	0	0	0	0	0	0	0	0	0	0	0	0	0	0	0	0	0	0	0	0	0	0	0	0	0	0	0	0	1	0
MSfe_001490091	no rank	root	0.610958904109589									BRDC125-04		1	0	0	0	0	0	0	0	0	0	0	0	0	0	0	0	0	0	0	0	0	0	0	0	0	0	0	0	0	0	0	0	0	0	1	0
MSfe_001490795	no rank	root	0.778816199376947									GBMIN38176-13		1	0	0	0	0	0	0	0	0	0	0	0	0	0	0	0	0	0	0	0	0	0	0	0	0	0	0	0	0	0	0	0	0	0	2	0
MSfe_001491788	no rank	root	0.605113636363636									INVMP089-13		1	0	0	0	0	0	0	0	0	0	0	0	0	0	0	0	0	0	0	0	0	0	0	0	0	0	0	0	0	0	0	0	0	0	1	0
MSfe_001492712	no rank	root	0.657142857142857									GQ120103		1	0	0	0	0	0	0	0	0	0	0	0	0	0	0	0	0	0	0	0	0	0	0	0	0	0	0	0	0	0	0	0	0	0	1	0
MSfe_001492949	no rank	root	0.748484848484849									GRHOD051-10		1	0	0	0	0	0	0	0	0	0	0	0	0	0	0	0	0	0	0	0	0	0	0	0	0	0	0	0	0	0	0	0	0	0	2	0
MSfe_001494670	no rank	root	0.549333333333333									USNME057-11		1	0	0	0	0	0	0	0	0	0	0	0	0	0	0	0	0	0	0	0	0	0	0	0	0	0	0	0	0	0	0	0	0	0	1	0
MSfe_001496328	no rank	root	0.753753753753754									BCPOL637-10		1	0	0	0	0	0	0	0	0	0	0	0	0	0	0	0	0	0	0	0	0	0	0	0	0	0	0	0	0	0	0	0	0	0	1	0
MSfe_001496455	no rank	root	0.612244897959184									OWI_BACTER007		1	0	0	0	0	0	0	0	0	0	0	0	0	0	0	0	0	0	0	0	0	0	0	0	0	0	0	0	0	0	0	0	0	0	1	0
MSfe_001497167	no rank	root	0.68									KM051016		1	0	0	0	0	0	0	0	0	0	0	0	0	0	0	0	0	0	0	0	0	0	0	0	0	0	0	0	0	0	0	0	0	0	1	0
MSfe_001497273	no rank	root	0.670520231213873									GBCMA0122-06		1	0	0	0	0	0	0	0	0	0	0	0	0	0	0	0	0	0	0	0	0	0	0	0	0	0	0	0	0	0	0	0	0	0	1	0
MSfe_001497530	no rank	root	0.608450704225352									HQ874522		1	0	0	0	0	0	0	0	0	0	0	0	0	0	0	0	0	0	0	0	0	0	0	0	0	0	0	0	0	0	0	0	0	0	1	0
MSfe_001498374	no rank	root	0.665730337078652									TUNSA008-14		1	0	0	0	0	0	0	0	0	0	0	0	0	0	0	0	0	0	0	0	0	0	0	0	0	0	0	0	0	0	0	0	0	0	2	0
MSfe_001499289	no rank	root	0.604904632152589									GBCL0236-06		1	0	0	0	0	0	0	0	0	0	0	0	0	0	0	0	0	0	0	0	0	0	0	0	0	0	0	0	0	0	0	0	0	0	1	0
MSfe_001499849	no rank	root	0.60427807486631									ZPII127-07		1	0	0	0	0	0	0	0	0	0	0	0	0	0	0	0	0	0	0	0	0	0	0	0	0	0	0	0	0	0	0	0	0	0	1	0
MSfe_001500054	no rank	root	0.689265536723164									GBCDA1180-12		1	0	0	0	0	0	0	0	0	0	0	0	0	0	0	0	0	0	0	0	0	0	0	0	0	0	0	0	0	0	0	0	0	0	1	0
MSfe_001500616	no rank	root	0.561604584527221									MIONT195-09		1	0	0	0	0	0	0	0	0	0	0	0	0	0	0	0	0	0	0	0	0	0	0	0	0	0	0	0	0	0	0	0	0	0	1	0
MSfe_001502304	no rank	root	0.594594594594595									DHF205-09		1	0	0	0	0	0	0	0	0	0	0	0	0	0	0	0	0	0	0	0	0	0	0	0	0	0	0	0	0	0	0	0	0	0	1	0
MSfe_001505693	no rank	root	0.663608562691132									GRHOD152-10		1	0	0	0	0	0	0	0	0	0	0	0	0	0	0	0	0	0	0	0	0	0	0	0	0	0	0	0	0	0	0	0	0	0	1	0
MSfe_001508445	no rank	root	0.754335260115607									NSWM001-11		1	0	0	0	0	0	0	0	0	0	0	0	0	0	0	0	0	0	0	0	0	0	0	0	0	0	0	0	0	0	0	0	0	0	1	0
MSfe_001509635	no rank	root	0.650746268656716									GBCMA0130-06		1	0	0	0	0	0	0	0	0	0	0	0	0	0	0	0	0	0	0	0	0	0	0	0	0	0	0	0	0	0	0	0	0	0	1	0
MSfe_001510042	no rank	root	0.725947521865889									GBCH3665-09		1	0	0	0	0	0	0	0	0	0	0	0	0	0	0	0	0	0	0	0	0	0	0	0	0	0	0	0	0	0	0	0	0	0	1	0
MSfe_001510141	no rank	root	0.595441595441595									GBCMD10056-13		1	0	0	0	0	0	0	0	0	0	0	0	0	0	0	0	0	0	0	0	0	0	0	0	0	0	0	0	0	0	0	0	0	0	2	0
MSfe_001510270	no rank	root	0.805471124620061									SPICH638-09		1	0	0	0	0	0	0	0	0	0	0	0	0	0	0	0	0	0	0	0	0	0	0	0	0	0	0	0	0	0	0	0	0	0	1	0
MSfe_001511020	no rank	root	0.596816976127321									OWI_BACTER011		1	0	0	0	0	0	0	0	0	0	0	0	0	0	0	0	0	0	0	0	0	0	0	0	0	0	0	0	0	0	0	0	0	0	1	1
MSfe_001513287	no rank	root	0.645604395604396									YYY005-10		1	0	0	0	0	0	0	0	0	0	0	0	0	0	0	0	0	0	0	0	0	0	0	0	0	0	0	0	0	0	0	0	0	0	1	0
MSfe_001516493	no rank	root	0.69047619047619									ANGBF879-12		1	0	0	0	0	0	0	0	0	0	0	0	0	0	0	0	0	0	0	0	0	0	0	0	0	0	0	0	0	0	0	0	0	0	1	0
MSfe_001518239	no rank	root	0.684365781710914									OWI_BACTER003	Engraulis japonicus| Eurythenes gryllus	1	0	0	0	0	0	0	0	0	0	0	0	0	0	0	0	0	0	0	0	0	0	0	0	0	0	0	0	0	0	0	0	0	0	1	0
MSfe_001519823	no rank	root	0.555858310626703									EWSJB484-10		1	0	0	0	0	0	0	0	0	0	0	0	0	0	0	0	0	0	0	0	0	0	0	0	0	0	0	0	0	0	0	0	0	0	0	1
MSfe_001521442	no rank	root	0.551532033426184									GBGC8356-09		1	0	0	0	0	0	0	0	0	0	0	0	0	0	0	0	0	0	0	0	0	0	0	0	0	0	0	0	0	0	0	0	0	0	0	2
MSfe_001521822	no rank	root	0.748502994011976									MYCP110-14		1	0	0	0	0	0	0	0	0	0	0	0	0	0	0	0	0	0	0	0	0	0	0	0	0	0	0	0	0	0	0	0	0	0	0	2
MSfe_001523340	no rank	root	0.683229813664596									CP000084		1	0	0	0	0	0	0	0	0	0	0	0	0	0	0	0	0	0	0	0	0	0	0	0	0	0	0	0	0	0	0	0	0	0	0	1
MSfe_001525087	no rank	root	0.684659090909091									GBCMA0127-06	Scopelocheirus schellenbergi| Eurythenes gryllus| Engraulis japonicus| Solenocera crassicornis	1	0	0	0	0	0	0	0	0	0	0	0	0	0	0	0	0	0	0	0	0	0	0	0	0	0	0	0	0	0	0	0	0	0	0	1
MSfe_001526099	no rank	root	0.6									OWI_BACTER003		1	0	0	0	0	0	0	0	0	0	0	0	0	0	0	0	0	0	0	0	0	0	0	0	0	0	0	0	0	0	0	0	0	0	0	2
MSfe_001526301	no rank	root	0.613941018766756									GBCL1764-06		1	0	0	0	0	0	0	0	0	0	0	0	0	0	0	0	0	0	0	0	0	0	0	0	0	0	0	0	0	0	0	0	0	0	0	2
MSfe_001527280	no rank	root	0.551532033426184									GQ482044		1	0	0	0	0	0	0	0	0	0	0	0	0	0	0	0	0	0	0	0	0	0	0	0	0	0	0	0	0	0	0	0	0	0	0	1
MSfe_001527354	no rank	root	0.554959785522788									HM124572		1	0	0	0	0	0	0	0	0	0	0	0	0	0	0	0	0	0	0	0	0	0	0	0	0	0	0	0	0	0	0	0	0	0	0	1
MSfe_001527748	no rank	root	0.610027855153203									GBSP10132-13		1	0	0	0	0	0	0	0	0	0	0	0	0	0	0	0	0	0	0	0	0	0	0	0	0	0	0	0	0	0	0	0	0	0	0	2
MSfe_001527754	no rank	root	0.589005235602094									HQ874522		1	0	0	0	0	0	0	0	0	0	0	0	0	0	0	0	0	0	0	0	0	0	0	0	0	0	0	0	0	0	0	0	0	0	0	1
MSfe_001527908	no rank	root	0.751533742331288									ABMMC5507-09		1	0	0	0	0	0	0	0	0	0	0	0	0	0	0	0	0	0	0	0	0	0	0	0	0	0	0	0	0	0	0	0	0	0	0	1
MSfe_001528355	no rank	root	0.709480122324159									BZLWD576-08		1	0	0	0	0	0	0	0	0	0	0	0	0	0	0	0	0	0	0	0	0	0	0	0	0	0	0	0	0	0	0	0	0	0	0	1
MSfe_001528674	no rank	root	0.679190751445087									GBCI834-07		1	0	0	0	0	0	0	0	0	0	0	0	0	0	0	0	0	0	0	0	0	0	0	0	0	0	0	0	0	0	0	0	0	0	0	2
MSfe_001528892	no rank	root	0.690751445086705									CNBPD157-12		1	0	0	0	0	0	0	0	0	0	0	0	0	0	0	0	0	0	0	0	0	0	0	0	0	0	0	0	0	0	0	0	0	0	0	2
MSfe_001529848	no rank	root	0.795795795795796									SPRMA724-10		1	0	0	0	0	0	0	0	0	0	0	0	0	0	0	0	0	0	0	0	0	0	0	0	0	0	0	0	0	0	0	0	0	0	0	2
MSfe_001530265	no rank	root	0.581120943952802									NTEN06_107		1	0	0	0	0	0	0	0	0	0	0	0	0	0	0	0	0	0	0	0	0	0	0	0	0	0	0	0	0	0	0	0	0	0	0	2
MSfe_001530411	no rank	root	0.564971751412429									ANNCA048-10		1	0	0	0	0	0	0	0	0	0	0	0	0	0	0	0	0	0	0	0	0	0	0	0	0	0	0	0	0	0	0	0	0	0	0	1
MSfe_001531492	no rank	root	0.654494382022472									COAPP516-13		1	0	0	0	0	0	0	0	0	0	0	0	0	0	0	0	0	0	0	0	0	0	0	0	0	0	0	0	0	0	0	0	0	0	0	1
MSfe_001531605	no rank	root	0.735735735735736									JX909590		1	0	0	0	0	0	0	0	0	0	0	0	0	0	0	0	0	0	0	0	0	0	0	0	0	0	0	0	0	0	0	0	0	0	0	2
MSfe_001531845	no rank	root	0.680911680911681									GBCI834-07		1	0	0	0	0	0	0	0	0	0	0	0	0	0	0	0	0	0	0	0	0	0	0	0	0	0	0	0	0	0	0	0	0	0	0	2
MSfe_001531930	no rank	root	0.619596541786744									COLLH990-11		1	0	0	0	0	0	0	0	0	0	0	0	0	0	0	0	0	0	0	0	0	0	0	0	0	0	0	0	0	0	0	0	0	0	0	1
MSfe_001533469	no rank	root	0.6									GBCMD9593-13		1	0	0	0	0	0	0	0	0	0	0	0	0	0	0	0	0	0	0	0	0	0	0	0	0	0	0	0	0	0	0	0	0	0	0	1
MSfe_001535640	no rank	root	0.694767441860465									KC568458		1	0	0	0	0	0	0	0	0	0	0	0	0	0	0	0	0	0	0	0	0	0	0	0	0	0	0	0	0	0	0	0	0	0	0	2
MSfe_001537788	no rank	root	0.672727272727273									TUNSA061-14		1	0	0	0	0	0	0	0	0	0	0	0	0	0	0	0	0	0	0	0	0	0	0	0	0	0	0	0	0	0	0	0	0	0	0	2
MSfe_001539580	no rank	root	0.746987951807229									AY561975		1	0	0	0	0	0	0	0	0	0	0	0	0	0	0	0	0	0	0	0	0	0	0	0	0	0	0	0	0	0	0	0	0	0	0	2
MSfe_001539786	no rank	root	0.803680981595092									CENAM053-12		1	0	0	0	0	0	0	0	0	0	0	0	0	0	0	0	0	0	0	0	0	0	0	0	0	0	0	0	0	0	0	0	0	0	0	1
MSfe_001540069	no rank	root	0.613888888888889									AB026503		1	0	0	0	0	0	0	0	0	0	0	0	0	0	0	0	0	0	0	0	0	0	0	0	0	0	0	0	0	0	0	0	0	0	0	2
MSfe_001541246	no rank	root	0.762917933130699									CTM180-11		1	0	0	0	0	0	0	0	0	0	0	0	0	0	0	0	0	0	0	0	0	0	0	0	0	0	0	0	0	0	0	0	0	0	0	1
MSfe_001543090	no rank	root	0.616901408450704									OWI_BACTER011		1	0	0	0	0	0	0	0	0	0	0	0	0	0	0	0	0	0	0	0	0	0	0	0	0	0	0	0	0	0	0	0	0	0	0	1
MSfe_001545513	no rank	root	0.726443768996961									GBMIN1657-12		1	0	0	0	0	0	0	0	0	0	0	0	0	0	0	0	0	0	0	0	0	0	0	0	0	0	0	0	0	0	0	0	0	0	0	2
MSfe_001546783	no rank	root	0.824074074074074									ANICT1227-11		1	0	0	0	0	0	0	0	0	0	0	0	0	0	0	0	0	0	0	0	0	0	0	0	0	0	0	0	0	0	0	0	0	0	0	1
MSfe_001548544	no rank	root	0.661016949152542									NJCGS1193-11		1	0	0	0	0	0	0	0	0	0	0	0	0	0	0	0	0	0	0	0	0	0	0	0	0	0	0	0	0	0	0	0	0	0	0	2
MSfe_001552893	no rank	root	0.690751445086705									AB775228		1	0	0	0	0	0	0	0	0	0	0	0	0	0	0	0	0	0	0	0	0	0	0	0	0	0	0	0	0	0	0	0	0	0	0	2
MSfe_001555757	no rank	root	0.626373626373626									GBCMA4546-13		1	0	0	0	0	0	0	0	0	0	0	0	0	0	0	0	0	0	0	0	0	0	0	0	0	0	0	0	0	0	0	0	0	0	0	2
MSfe_001557042	no rank	root	0.659090909090909									GBCMA0112-06		1	0	0	0	0	0	0	0	0	0	0	0	0	0	0	0	0	0	0	0	0	0	0	0	0	0	0	0	0	0	0	0	0	0	0	2
MSfe_001559149	no rank	root	0.713872832369942									LITOR211-10		1	0	0	0	0	0	0	0	0	0	0	0	0	0	0	0	0	0	0	0	0	0	0	0	0	0	0	0	0	0	0	0	0	0	0	2
MSfe_001560904	no rank	root	0.646408839779006									ANICN516-10		1	0	0	0	0	0	0	0	0	0	0	0	0	0	0	0	0	0	0	0	0	0	0	0	0	0	0	0	0	0	0	0	0	0	0	2
MSfe_001561032	no rank	root	0.665722379603399									NEONU1503-12		1	0	0	0	0	0	0	0	0	0	0	0	0	0	0	0	0	0	0	0	0	0	0	0	0	0	0	0	0	0	0	0	0	0	0	2
MSfe_001561595	no rank	root	0.711815561959654									GBMIN35362-13		1	0	0	0	0	0	0	0	0	0	0	0	0	0	0	0	0	0	0	0	0	0	0	0	0	0	0	0	0	0	0	0	0	0	0	1
MSfe_001564074	no rank	root	0.58659217877095									GBMIN3885-12		1	0	0	0	0	0	0	0	0	0	0	0	0	0	0	0	0	0	0	0	0	0	0	0	0	0	0	0	0	0	0	0	0	0	0	1
MSfe_001565688	no rank	root	0.678670360110803									GBCH1798-07		1	0	0	0	0	0	0	0	0	0	0	0	0	0	0	0	0	0	0	0	0	0	0	0	0	0	0	0	0	0	0	0	0	0	0	2
MSfe_001566966	no rank	root	0.690265486725664									GBMLG10749-13		1	0	0	0	0	0	0	0	0	0	0	0	0	0	0	0	0	0	0	0	0	0	0	0	0	0	0	0	0	0	0	0	0	0	0	2
MSfe_001567145	no rank	root	0.598382749326146									FN557040		1	0	0	0	0	0	0	0	0	0	0	0	0	0	0	0	0	0	0	0	0	0	0	0	0	0	0	0	0	0	0	0	0	0	0	1
MSfe_001567678	no rank	root	0.535809018567639									GBNM2177-13		1	0	0	0	0	0	0	0	0	0	0	0	0	0	0	0	0	0	0	0	0	0	0	0	0	0	0	0	0	0	0	0	0	0	0	1
MSfe_001568642	no rank	root	0.746397694524496									GBMLM0346-06		1	0	0	0	0	0	0	0	0	0	0	0	0	0	0	0	0	0	0	0	0	0	0	0	0	0	0	0	0	0	0	0	0	0	0	1
MSfe_001570999	no rank	root	0.692090395480226									TUNSA061-14		1	0	0	0	0	0	0	0	0	0	0	0	0	0	0	0	0	0	0	0	0	0	0	0	0	0	0	0	0	0	0	0	0	0	0	1
MSfe_001571177	no rank	root	0.588732394366197									OWI_BACTER007		1	0	0	0	0	0	0	0	0	0	0	0	0	0	0	0	0	0	0	0	0	0	0	0	0	0	0	0	0	0	0	0	0	0	0	1
MSfe_001573482	no rank	root	0.726443768996961									GBCOD262-13		1	0	0	0	0	0	0	0	0	0	0	0	0	0	0	0	0	0	0	0	0	0	0	0	0	0	0	0	0	0	0	0	0	0	0	1
MSfe_001576939	no rank	root	0.773006134969325									SMTPB12629-13		1	0	0	0	0	0	0	0	0	0	0	0	0	0	0	0	0	0	0	0	0	0	0	0	0	0	0	0	0	0	0	0	0	0	0	1
MSfe_001577673	no rank	root	0.662756598240469									HE610721		1	0	0	0	0	0	0	0	0	0	0	0	0	0	0	0	0	0	0	0	0	0	0	0	0	0	0	0	0	0	0	0	0	0	0	1
MSfe_001578930	no rank	root	0.573446327683616									GBMBU1007-14		1	0	0	0	0	0	0	0	0	0	0	0	0	0	0	0	0	0	0	0	0	0	0	0	0	0	0	0	0	0	0	0	0	0	0	1
MSfe_001580790	no rank	root	0.693009118541033									KC785741		1	0	0	0	0	0	0	0	0	0	0	0	0	0	0	0	0	0	0	0	0	0	0	0	0	0	0	0	0	0	0	0	0	0	0	1
MSfe_001581406	no rank	root	0.616216216216216									GU205043		1	0	0	0	0	0	0	0	0	0	0	0	0	0	0	0	0	0	0	0	0	0	0	0	0	0	0	0	0	0	0	0	0	0	0	1
MSfe_001583190	no rank	root	0.641242937853107									COLFB353-12		1	0	0	0	0	0	0	0	0	0	0	0	0	0	0	0	0	0	0	0	0	0	0	0	0	0	0	0	0	0	0	0	0	0	0	0
MSfe_001583448	no rank	root	0.68955223880597									PHYCA030-11		1	0	0	0	0	0	0	0	0	0	0	0	0	0	0	0	0	0	0	0	0	0	0	0	0	0	0	0	0	0	0	0	0	0	0	0
MSfe_001584492	no rank	root	0.554945054945055									KF017572		1	0	0	0	0	0	0	0	0	0	0	0	0	0	0	0	0	0	0	0	0	0	0	0	0	0	0	0	0	0	0	0	0	0	0	0
MSfe_001584961	no rank	root	0.573369565217391									CMBIA504-11		1	0	0	0	0	0	0	0	0	0	0	0	0	0	0	0	0	0	0	0	0	0	0	0	0	0	0	0	0	0	0	0	0	0	0	0
MSfe_001585334	no rank	root	0.671348314606742									ABMMC13576-10		1	0	0	0	0	0	0	0	0	0	0	0	0	0	0	0	0	0	0	0	0	0	0	0	0	0	0	0	0	0	0	0	0	0	0	0
MSfe_001585546	no rank	root	0.675213675213675									GBCI1767-13		1	0	0	0	0	0	0	0	0	0	0	0	0	0	0	0	0	0	0	0	0	0	0	0	0	0	0	0	0	0	0	0	0	0	0	0
MSfe_001586454	no rank	root	0.634078212290503									KC353357		1	0	0	0	0	0	0	0	0	0	0	0	0	0	0	0	0	0	0	0	0	0	0	0	0	0	0	0	0	0	0	0	0	0	0	0
MSfe_001587427	no rank	root	0.563002680965147									ABBTH129-07		1	0	0	0	0	0	0	0	0	0	0	0	0	0	0	0	0	0	0	0	0	0	0	0	0	0	0	0	0	0	0	0	0	0	0	0
MSfe_001587694	no rank	root	0.670694864048338									GU071817		1	0	0	0	0	0	0	0	0	0	0	0	0	0	0	0	0	0	0	0	0	0	0	0	0	0	0	0	0	0	0	0	0	0	0	0
MSfe_001588061	no rank	root	0.718934911242604									ABMMC1352-07		1	0	0	0	0	0	0	0	0	0	0	0	0	0	0	0	0	0	0	0	0	0	0	0	0	0	0	0	0	0	0	0	0	0	0	0
MSfe_001588651	no rank	root	0.684971098265896									EU621726		1	0	0	0	0	0	0	0	0	0	0	0	0	0	0	0	0	0	0	0	0	0	0	0	0	0	0	0	0	0	0	0	0	0	0	0
MSfe_001588964	no rank	root	0.796875									KF442860		1	0	0	0	0	0	0	0	0	0	0	0	0	0	0	0	0	0	0	0	0	0	0	0	0	0	0	0	0	0	0	0	0	0	0	0
MSfe_001590674	no rank	root	0.707736389684814									GBA2578-07		1	0	0	0	0	0	0	0	0	0	0	0	0	0	0	0	0	0	0	0	0	0	0	0	0	0	0	0	0	0	0	0	0	0	0	0
MSfe_001592879	no rank	root	0.728358208955224									BZLWE251-08		1	0	0	0	0	0	0	0	0	0	0	0	0	0	0	0	0	0	0	0	0	0	0	0	0	0	0	0	0	0	0	0	0	0	0	0
MSfe_001594020	no rank	root	0.824615384615385									MNBB082-05		1	0	0	0	0	0	0	0	0	0	0	0	0	0	0	0	0	0	0	0	0	0	0	0	0	0	0	0	0	0	0	0	0	0	0	0
MSfe_001594274	no rank	root	0.735562310030395									CNEM001-10		1	0	0	0	0	0	0	0	0	0	0	0	0	0	0	0	0	0	0	0	0	0	0	0	0	0	0	0	0	0	0	0	0	0	0	0
MSfe_001594379	no rank	root	0.577464788732394									AP013028		1	0	0	0	0	0	0	0	0	0	0	0	0	0	0	0	0	0	0	0	0	0	0	0	0	0	0	0	0	0	0	0	0	0	0	0
MSfe_001595124	no rank	root	0.761329305135952									ANICC298-09		1	0	0	0	0	0	0	0	0	0	0	0	0	0	0	0	0	0	0	0	0	0	0	0	0	0	0	0	0	0	0	0	0	0	0	0
MSfe_001595591	no rank	root	0.740412979351032									BERMR153-10		1	0	0	0	0	0	0	0	0	0	0	0	0	0	0	0	0	0	0	0	0	0	0	0	0	0	0	0	0	0	0	0	0	0	0	0
MSfe_001595620	no rank	root	0.544715447154472									FM174483		1	0	0	0	0	0	0	0	0	0	0	0	0	0	0	0	0	0	0	0	0	0	0	0	0	0	0	0	0	0	0	0	0	0	0	0
MSfe_001595816	no rank	root	0.537634408602151									AJ245743		1	0	0	0	0	0	0	0	0	0	0	0	0	0	0	0	0	0	0	0	0	0	0	0	0	0	0	0	0	0	0	0	0	0	0	0
MSfe_001597361	no rank	root	0.616901408450704									OWI_BACTER011		1	0	0	0	0	0	0	0	0	0	0	0	0	0	0	0	0	0	0	0	0	0	0	0	0	0	0	0	0	0	0	0	0	0	0	0
MSfe_001597881	no rank	root	0.567282321899736									GQ497556		1	0	0	0	0	0	0	0	0	0	0	0	0	0	0	0	0	0	0	0	0	0	0	0	0	0	0	0	0	0	0	0	0	0	0	0
MSfe_001598127	no rank	root	0.713855421686747									GBCMD8382-13		1	0	0	0	0	0	0	0	0	0	0	0	0	0	0	0	0	0	0	0	0	0	0	0	0	0	0	0	0	0	0	0	0	0	0	0
MSfe_001598405	no rank	root	0.605479452054794									MK990589		1	0	0	0	0	0	0	0	0	0	0	0	0	0	0	0	0	0	0	0	0	0	0	0	0	0	0	0	0	0	0	0	0	0	0	0
MSfe_001599335	no rank	root	0.628491620111732									BSCHI070-11		1	0	0	0	0	0	0	0	0	0	0	0	0	0	0	0	0	0	0	0	0	0	0	0	0	0	0	0	0	0	0	0	0	0	0	0
MSfe_001599929	no rank	root	0.578347578347578									FLFIV305-14		1	0	0	0	0	0	0	0	0	0	0	0	0	0	0	0	0	0	0	0	0	0	0	0	0	0	0	0	0	0	0	0	0	0	0	0
MSfe_001600444	no rank	root	0.688046647230321									OWI_BACTER006		1	0	0	0	0	0	0	0	0	0	0	0	0	0	0	0	0	0	0	0	0	0	0	0	0	0	0	0	0	0	0	0	0	0	0	0
MSfe_001600475	no rank	root	0.747720364741641									JF819760		1	0	0	0	0	0	0	0	0	0	0	0	0	0	0	0	0	0	0	0	0	0	0	0	0	0	0	0	0	0	0	0	0	0	0	0
MSfe_001600479	no rank	root	0.6875									OWI_BACTER007	Scopelocheirus schellenbergi| Gammarus komareki| Eurythenes gryllus	1	0	0	0	0	0	0	0	0	0	0	0	0	0	0	0	0	0	0	0	0	0	0	0	0	0	0	0	0	0	0	0	0	0	0	0
MSfe_001600901	no rank	root	0.640579710144928									FM995166		1	0	0	0	0	0	0	0	0	0	0	0	0	0	0	0	0	0	0	0	0	0	0	0	0	0	0	0	0	0	0	0	0	0	0	0
MSfe_001601478	no rank	root	0.696022727272727									GBCMA0122-06		1	0	0	0	0	0	0	0	0	0	0	0	0	0	0	0	0	0	0	0	0	0	0	0	0	0	0	0	0	0	0	0	0	0	0	0
MSfe_001601570	no rank	root	0.67816091954023									INHSP075-09		1	0	0	0	0	0	0	0	0	0	0	0	0	0	0	0	0	0	0	0	0	0	0	0	0	0	0	0	0	0	0	0	0	0	0	0
MSfe_001602174	no rank	root	0.698275862068966									CP001584		1	0	0	0	0	0	0	0	0	0	0	0	0	0	0	0	0	0	0	0	0	0	0	0	0	0	0	0	0	0	0	0	0	0	0	0
MSfe_001602996	no rank	root	0.698795180722892									MBM001-13		1	0	0	0	0	0	0	0	0	0	0	0	0	0	0	0	0	0	0	0	0	0	0	0	0	0	0	0	0	0	0	0	0	0	0	0
MSfe_001603087	no rank	root	0.661016949152542									EU069523		1	0	0	0	0	0	0	0	0	0	0	0	0	0	0	0	0	0	0	0	0	0	0	0	0	0	0	0	0	0	0	0	0	0	0	0
MSfe_001603536	no rank	root	0.633802816901408									GBCMD10024-13		1	0	0	0	0	0	0	0	0	0	0	0	0	0	0	0	0	0	0	0	0	0	0	0	0	0	0	0	0	0	0	0	0	0	0	0
MSfe_001604207	no rank	root	0.623595505617977									GBCMD13438-13		1	0	0	0	0	0	0	0	0	0	0	0	0	0	0	0	0	0	0	0	0	0	0	0	0	0	0	0	0	0	0	0	0	0	0	0
MSfe_001604479	no rank	root	0.599455040871935									DBCOI_000000256		1	0	0	0	0	0	0	0	0	0	0	0	0	0	0	0	0	0	0	0	0	0	0	0	0	0	0	0	0	0	0	0	0	0	0	0
MSfe_001604754	no rank	root	0.7									AF288091		1	0	0	0	0	0	0	0	0	0	0	0	0	0	0	0	0	0	0	0	0	0	0	0	0	0	0	0	0	0	0	0	0	0	0	0
MSfe_001606968	no rank	root	0.767371601208459									SSBAD3074-12		1	0	0	0	0	0	0	0	0	0	0	0	0	0	0	0	0	0	0	0	0	0	0	0	0	0	0	0	0	0	0	0	0	0	0	0
MSfe_001607336	no rank	root	0.630681818181818									EF631989		1	0	0	0	0	0	0	0	0	0	0	0	0	0	0	0	0	0	0	0	0	0	0	0	0	0	0	0	0	0	0	0	0	0	0	0
MSfe_001607362	no rank	root	0.749244712990937									SPLEM096-14		1	0	0	0	0	0	0	0	0	0	0	0	0	0	0	0	0	0	0	0	0	0	0	0	0	0	0	0	0	0	0	0	0	0	0	0
MSfe_001607442	no rank	root	0.557333333333333									MPOM162-10		1	0	0	0	0	0	0	0	0	0	0	0	0	0	0	0	0	0	0	0	0	0	0	0	0	0	0	0	0	0	0	0	0	0	0	0
MSfe_001607469	no rank	root	0.538461538461538									HQ874522		1	0	0	0	0	0	0	0	0	0	0	0	0	0	0	0	0	0	0	0	0	0	0	0	0	0	0	0	0	0	0	0	0	0	0	0
MSfe_001608593	no rank	root	0.662790697674419									TUNSA058-14		1	0	0	0	0	0	0	0	0	0	0	0	0	0	0	0	0	0	0	0	0	0	0	0	0	0	0	0	0	0	0	0	0	0	0	0
MSfe_001610085	no rank	root	0.736024844720497									KF676505		1	0	0	0	0	0	0	0	0	0	0	0	0	0	0	0	0	0	0	0	0	0	0	0	0	0	0	0	0	0	0	0	0	0	0	0
MSfe_001610385	no rank	root	0.667664670658683									GBMLG13524-13		1	0	0	0	0	0	0	0	0	0	0	0	0	0	0	0	0	0	0	0	0	0	0	0	0	0	0	0	0	0	0	0	0	0	0	0
MSfe_001610617	no rank	root	0.558333333333333									GBGC11409-13		1	0	0	0	0	0	0	0	0	0	0	0	0	0	0	0	0	0	0	0	0	0	0	0	0	0	0	0	0	0	0	0	0	0	0	0
MSfe_001610864	no rank	root	0.611111111111111									GBMIN7090-12		1	0	0	0	0	0	0	0	0	0	0	0	0	0	0	0	0	0	0	0	0	0	0	0	0	0	0	0	0	0	0	0	0	0	0	0
MSfe_001610964	no rank	root	0.603351955307263									GQ120057		1	0	0	0	0	0	0	0	0	0	0	0	0	0	0	0	0	0	0	0	0	0	0	0	0	0	0	0	0	0	0	0	0	0	0	0
MSfe_001611998	no rank	root	0.597333333333333									DQ317043		1	0	0	0	0	0	0	0	0	0	0	0	0	0	0	0	0	0	0	0	0	0	0	0	0	0	0	0	0	0	0	0	0	0	0	0
MSfe_001613230	no rank	root	0.551630434782609									EICOL016-11		1	0	0	0	0	0	0	0	0	0	0	0	0	0	0	0	0	0	0	0	0	0	0	0	0	0	0	0	0	0	0	0	0	0	0	0
MSfe_001614728	no rank	root	0.668693009118541									TUNSA008-14		1	0	0	0	0	0	0	0	0	0	0	0	0	0	0	0	0	0	0	0	0	0	0	0	0	0	0	0	0	0	0	0	0	0	0	0
MSfe_001615791	no rank	root	0.547945205479452									EWSJC784-10		1	0	0	0	0	0	0	0	0	0	0	0	0	0	0	0	0	0	0	0	0	0	0	0	0	0	0	0	0	0	0	0	0	0	0	0
MSfe_001616867	no rank	root	0.594666666666667									RBCMI853-14		1	0	0	0	0	0	0	0	0	0	0	0	0	0	0	0	0	0	0	0	0	0	0	0	0	0	0	0	0	0	0	0	0	0	0	0
MSfe_001617313	no rank	root	0.635057471264368									NERIT007-10		1	0	0	0	0	0	0	0	0	0	0	0	0	0	0	0	0	0	0	0	0	0	0	0	0	0	0	0	0	0	0	0	0	0	0	0
MSfe_001618606	no rank	root	0.638176638176638									CP000030		1	0	0	0	0	0	0	0	0	0	0	0	0	0	0	0	0	0	0	0	0	0	0	0	0	0	0	0	0	0	0	0	0	0	0	0
MSfe_001618854	no rank	root	0.720364741641337									OZSEA1113-10		1	0	0	0	0	0	0	0	0	0	0	0	0	0	0	0	0	0	0	0	0	0	0	0	0	0	0	0	0	0	0	0	0	0	0	0
MSfe_001618913	no rank	root	0.586402266288952									OWI_BACTER011		1	0	0	0	0	0	0	0	0	0	0	0	0	0	0	0	0	0	0	0	0	0	0	0	0	0	0	0	0	0	0	0	0	0	0	0
MSfe_001619862	no rank	root	0.696883852691218									ABMMC1533-07		1	0	0	0	0	0	0	0	0	0	0	0	0	0	0	0	0	0	0	0	0	0	0	0	0	0	0	0	0	0	0	0	0	0	0	0
MSfe_001620735	no rank	root	0.611111111111111									AB775227		1	0	0	0	0	0	0	0	0	0	0	0	0	0	0	0	0	0	0	0	0	0	0	0	0	0	0	0	0	0	0	0	0	0	0	0
MSfe_001622271	no rank	root	0.624293785310734									OWI_BACTER007		1	0	0	0	0	0	0	0	0	0	0	0	0	0	0	0	0	0	0	0	0	0	0	0	0	0	0	0	0	0	0	0	0	0	0	0
MSfe_001622734	no rank	root	0.554666666666667									HM771687		1	0	0	0	0	0	0	0	0	0	0	0	0	0	0	0	0	0	0	0	0	0	0	0	0	0	0	0	0	0	0	0	0	0	0	0
MSfe_001623537	no rank	root	0.634005763688761									COLFB087-12		1	0	0	0	0	0	0	0	0	0	0	0	0	0	0	0	0	0	0	0	0	0	0	0	0	0	0	0	0	0	0	0	0	0	0	0
MSfe_001624052	no rank	root	0.604336043360434									OWI_BACTER002		1	0	0	0	0	0	0	0	0	0	0	0	0	0	0	0	0	0	0	0	0	0	0	0	0	0	0	0	0	0	0	0	0	0	0	0
MSfe_001624912	no rank	root	0.726993865030675									AJ622993		1	0	0	0	0	0	0	0	0	0	0	0	0	0	0	0	0	0	0	0	0	0	0	0	0	0	0	0	0	0	0	0	0	0	0	0
MSfe_001624987	no rank	root	0.632947976878613									GBCMD13588-13		1	0	0	0	0	0	0	0	0	0	0	0	0	0	0	0	0	0	0	0	0	0	0	0	0	0	0	0	0	0	0	0	0	0	0	0
MSfe_001626957	no rank	root	0.553524804177546									GBCPH0027-06		1	0	0	0	0	0	0	0	0	0	0	0	0	0	0	0	0	0	0	0	0	0	0	0	0	0	0	0	0	0	0	0	0	0	0	0
MSfe_001627601	no rank	root	0.723723723723724									EU010386		1	0	0	0	0	0	0	0	0	0	0	0	0	0	0	0	0	0	0	0	0	0	0	0	0	0	0	0	0	0	0	0	0	0	0	0
MSfe_001628019	no rank	root	0.603305785123967									OWI_BACTER007		1	0	0	0	0	0	0	0	0	0	0	0	0	0	0	0	0	0	0	0	0	0	0	0	0	0	0	0	0	0	0	0	0	0	0	0
MSfe_001628416	no rank	root	0.678977272727273									OWI_BACTER007	Scopelocheirus schellenbergi| Gammarus komareki| Coccomyxa subellipsoidea| Eurythenes gryllus	1	0	0	0	0	0	0	0	0	0	0	0	0	0	0	0	0	0	0	0	0	0	0	0	0	0	0	0	0	0	0	0	0	0	0	0
MSfe_001630241	no rank	root	0.625714285714286									GBGC12806-13		1	0	0	0	0	0	0	0	0	0	0	0	0	0	0	0	0	0	0	0	0	0	0	0	0	0	0	0	0	0	0	0	0	0	0	0
MSfe_001631204	no rank	root	0.777089783281734									GBDP12101-12		1	0	0	0	0	0	0	0	0	0	0	0	0	0	0	0	0	0	0	0	0	0	0	0	0	0	0	0	0	0	0	0	0	0	0	0
MSfe_001633025	no rank	root	0.645892351274788									KC150049		1	0	0	0	0	0	0	0	0	0	0	0	0	0	0	0	0	0	0	0	0	0	0	0	0	0	0	0	0	0	0	0	0	0	0	0
MSfe_001633109	no rank	root	0.541208791208791									OWI_BACTER007		1	0	0	0	0	0	0	0	0	0	0	0	0	0	0	0	0	0	0	0	0	0	0	0	0	0	0	0	0	0	0	0	0	0	0	0
MSfe_001633665	no rank	root	0.65819209039548									GBCI3527-13		1	0	0	0	0	0	0	0	0	0	0	0	0	0	0	0	0	0	0	0	0	0	0	0	0	0	0	0	0	0	0	0	0	0	0	0
MSfe_001634322	no rank	root	0.638356164383562									BERMR309-10		1	0	0	0	0	0	0	0	0	0	0	0	0	0	0	0	0	0	0	0	0	0	0	0	0	0	0	0	0	0	0	0	0	0	0	0
MSfe_001634545	no rank	root	0.644314868804665									GWOTI878-12		1	0	0	0	0	0	0	0	0	0	0	0	0	0	0	0	0	0	0	0	0	0	0	0	0	0	0	0	0	0	0	0	0	0	0	0
MSfe_001637291	no rank	root	0.622159090909091									WW1078-08		1	0	0	0	0	0	0	0	0	0	0	0	0	0	0	0	0	0	0	0	0	0	0	0	0	0	0	0	0	0	0	0	0	0	0	0
MSfe_001639319	no rank	root	0.613180515759312									AY494079		1	0	0	0	0	0	0	0	0	0	0	0	0	0	0	0	0	0	0	0	0	0	0	0	0	0	0	0	0	0	0	0	0	0	0	0
MSfe_001639751	no rank	root	0.756923076923077									PORBC031-12		1	0	0	0	0	0	0	0	0	0	0	0	0	0	0	0	0	0	0	0	0	0	0	0	0	0	0	0	0	0	0	0	0	0	0	0
MSfe_001639849	no rank	root	0.778461538461538									GBGL0564-06		1	0	0	0	0	0	0	0	0	0	0	0	0	0	0	0	0	0	0	0	0	0	0	0	0	0	0	0	0	0	0	0	0	0	0	0
MSfe_001641125	no rank	root	0.618384401114206									GBCDP671-14		1	0	0	0	0	0	0	0	0	0	0	0	0	0	0	0	0	0	0	0	0	0	0	0	0	0	0	0	0	0	0	0	0	0	0	0
MSfe_001641147	no rank	root	0.698795180722892									GBCH11778-13		1	0	0	0	0	0	0	0	0	0	0	0	0	0	0	0	0	0	0	0	0	0	0	0	0	0	0	0	0	0	0	0	0	0	0	0
MSfe_001641162	no rank	root	0.746223564954683									GBAH0881-06		1	0	0	0	0	0	0	0	0	0	0	0	0	0	0	0	0	0	0	0	0	0	0	0	0	0	0	0	0	0	0	0	0	0	0	0
MSfe_001641576	no rank	root	0.6									CR378676	Stramonita floridana| Stramonita haemastoma| Stramonita rustica| Paraglaciecola psychrophila| Photobacterium profundum	1	0	0	0	0	0	0	0	0	0	0	0	0	0	0	0	0	0	0	0	0	0	0	0	0	0	0	0	0	0	0	0	0	0	0	0
MSfe_001642573	no rank	root	0.773006134969325									GBAH0556-06		1	0	0	0	0	0	0	0	0	0	0	0	0	0	0	0	0	0	0	0	0	0	0	0	0	0	0	0	0	0	0	0	0	0	0	0
MSfe_001643901	no rank	root	0.642253521126761									CRCN095-09		1	0	0	0	0	0	0	0	0	0	0	0	0	0	0	0	0	0	0	0	0	0	0	0	0	0	0	0	0	0	0	0	0	0	0	0
MSfe_001644318	no rank	root	0.632947976878613									EU251380		1	0	0	0	0	0	0	0	0	0	0	0	0	0	0	0	0	0	0	0	0	0	0	0	0	0	0	0	0	0	0	0	0	0	0	0
MSfe_001645727	no rank	root	0.690751445086705									GBCMA0118-06	Scopelocheirus schellenbergi| Engraulis japonicus| Eurythenes gryllus| Scapharca broughtonii| Terebella tantabiddycreekensis| Solenocera crassicornis	1	0	0	0	0	0	0	0	0	0	0	0	0	0	0	0	0	0	0	0	0	0	0	0	0	0	0	0	0	0	0	0	0	0	0	0
MSfe_001646396	no rank	root	0.631728045325779									SMMAY216-07		1	0	0	0	0	0	0	0	0	0	0	0	0	0	0	0	0	0	0	0	0	0	0	0	0	0	0	0	0	0	0	0	0	0	0	0
MSfe_001647137	no rank	root	0.70326409495549									MHAHF847-06		1	0	0	0	0	0	0	0	0	0	0	0	0	0	0	0	0	0	0	0	0	0	0	0	0	0	0	0	0	0	0	0	0	0	0	0
MSfe_001647619	no rank	root	0.661971830985915									OWI_BACTER011	Scopelocheirus schellenbergi| Engraulis japonicus| Eurythenes gryllus| Scapharca broughtonii| Solenocera crassicornis	1	0	0	0	0	0	0	0	0	0	0	0	0	0	0	0	0	0	0	0	0	0	0	0	0	0	0	0	0	0	0	0	0	0	0	0
MSfe_001648293	no rank	root	0.565096952908587									CYTC4643-12		1	0	0	0	0	0	0	0	0	0	0	0	0	0	0	0	0	0	0	0	0	0	0	0	0	0	0	0	0	0	0	0	0	0	0	0
MSfe_001648499	no rank	root	0.583098591549296									BVALN032-14		1	0	0	0	0	0	0	0	0	0	0	0	0	0	0	0	0	0	0	0	0	0	0	0	0	0	0	0	0	0	0	0	0	0	0	0
MSfe_001649102	no rank	root	0.659217877094972									JQ354716		1	0	0	0	0	0	0	0	0	0	0	0	0	0	0	0	0	0	0	0	0	0	0	0	0	0	0	0	0	0	0	0	0	0	0	0
MSfe_001649188	no rank	root	0.680790960451977									TUNSA058-14		1	0	0	0	0	0	0	0	0	0	0	0	0	0	0	0	0	0	0	0	0	0	0	0	0	0	0	0	0	0	0	0	0	0	0	0
MSfe_001649267	no rank	root	0.697604790419162									MYMCC204-11		1	0	0	0	0	0	0	0	0	0	0	0	0	0	0	0	0	0	0	0	0	0	0	0	0	0	0	0	0	0	0	0	0	0	0	0
MSfe_001649917	no rank	root	0.7875									HOKUP077-10		1	0	0	0	0	0	0	0	0	0	0	0	0	0	0	0	0	0	0	0	0	0	0	0	0	0	0	0	0	0	0	0	0	0	0	0
MSfe_001651534	no rank	root	0.612535612535613									DFO135-11		1	0	0	0	0	0	0	0	0	0	0	0	0	0	0	0	0	0	0	0	0	0	0	0	0	0	0	0	0	0	0	0	0	0	0	0
MSfe_001652790	no rank	root	0.631123919308357									GBCMD10063-13		1	0	0	0	0	0	0	0	0	0	0	0	0	0	0	0	0	0	0	0	0	0	0	0	0	0	0	0	0	0	0	0	0	0	0	0
MSfe_001653216	no rank	root	0.730538922155689									OZSEA418-10		1	0	0	0	0	0	0	0	0	0	0	0	0	0	0	0	0	0	0	0	0	0	0	0	0	0	0	0	0	0	0	0	0	0	0	0
MSfe_001653876	no rank	root	0.767801857585139									ABMMC11685-10		1	0	0	0	0	0	0	0	0	0	0	0	0	0	0	0	0	0	0	0	0	0	0	0	0	0	0	0	0	0	0	0	0	0	0	0
MSfe_001654066	no rank	root	0.697674418604651									TUNSA061-14		1	0	0	0	0	0	0	0	0	0	0	0	0	0	0	0	0	0	0	0	0	0	0	0	0	0	0	0	0	0	0	0	0	0	0	0
MSfe_001654549	no rank	root	0.668674698795181									GBCH11778-13		1	0	0	0	0	0	0	0	0	0	0	0	0	0	0	0	0	0	0	0	0	0	0	0	0	0	0	0	0	0	0	0	0	0	0	0
MSfe_001655374	no rank	root	0.665722379603399									OWI_BACTER011	Scopelocheirus schellenbergi| Engraulis japonicus| Eurythenes gryllus| Scapharca broughtonii| Solenocera crassicornis	1	0	0	0	0	0	0	0	0	0	0	0	0	0	0	0	0	0	0	0	0	0	0	0	0	0	0	0	0	0	0	0	0	0	0	0
MSfe_001656321	no rank	root	0.556786703601108									JX487824		1	0	0	0	0	0	0	0	0	0	0	0	0	0	0	0	0	0	0	0	0	0	0	0	0	0	0	0	0	0	0	0	0	0	0	0
MSfe_001658962	no rank	root	0.540106951871658									GBCPH0022-06		1	0	0	0	0	0	0	0	0	0	0	0	0	0	0	0	0	0	0	0	0	0	0	0	0	0	0	0	0	0	0	0	0	0	0	0
MSfe_001660332	no rank	root	0.6875									CP003340		1	0	0	0	0	0	0	0	0	0	0	0	0	0	0	0	0	0	0	0	0	0	0	0	0	0	0	0	0	0	0	0	0	0	0	0
MSfe_001660591	no rank	root	0.579545454545455									OWI_BACTER007		1	0	0	0	0	0	0	0	0	0	0	0	0	0	0	0	0	0	0	0	0	0	0	0	0	0	0	0	0	0	0	0	0	0	0	0
MSfe_001661523	no rank	root	0.684507042253521									AB334468		1	0	0	0	0	0	0	0	0	0	0	0	0	0	0	0	0	0	0	0	0	0	0	0	0	0	0	0	0	0	0	0	0	0	0	0
MSfe_001662228	no rank	root	0.670520231213873									OWI_BACTER006		1	0	0	0	0	0	0	0	0	0	0	0	0	0	0	0	0	0	0	0	0	0	0	0	0	0	0	0	0	0	0	0	0	0	0	0
MSfe_001662683	no rank	root	0.686609686609687									OWI_BACTER007	Scopelocheirus schellenbergi| Gammarus komareki| Eurythenes gryllus	1	0	0	0	0	0	0	0	0	0	0	0	0	0	0	0	0	0	0	0	0	0	0	0	0	0	0	0	0	0	0	0	0	0	0	0
MSfe_001662689	no rank	root	0.664723032069971									SSWLD8239-13		1	0	0	0	0	0	0	0	0	0	0	0	0	0	0	0	0	0	0	0	0	0	0	0	0	0	0	0	0	0	0	0	0	0	0	0
MSfe_001664556	no rank	root	0.680473372781065									KC353357		1	0	0	0	0	0	0	0	0	0	0	0	0	0	0	0	0	0	0	0	0	0	0	0	0	0	0	0	0	0	0	0	0	0	0	0
MSfe_001664963	no rank	root	0.678899082568807									TUNSA007-14		1	0	0	0	0	0	0	0	0	0	0	0	0	0	0	0	0	0	0	0	0	0	0	0	0	0	0	0	0	0	0	0	0	0	0	0
MSfe_001669675	no rank	root	0.570652173913043									GBCPH0022-06		1	0	0	0	0	0	0	0	0	0	0	0	0	0	0	0	0	0	0	0	0	0	0	0	0	0	0	0	0	0	0	0	0	0	0	0
MSfe_001669968	no rank	root	0.683076923076923									FJ858268		1	0	0	0	0	0	0	0	0	0	0	0	0	0	0	0	0	0	0	0	0	0	0	0	0	0	0	0	0	0	0	0	0	0	0	0
MSfe_001672815	no rank	root	0.724340175953079									GBAH7316-13		1	0	0	0	0	0	0	0	0	0	0	0	0	0	0	0	0	0	0	0	0	0	0	0	0	0	0	0	0	0	0	0	0	0	0	0
MSfe_001672906	no rank	root	0.595174262734584									GBMIN3821-12		1	0	0	0	0	0	0	0	0	0	0	0	0	0	0	0	0	0	0	0	0	0	0	0	0	0	0	0	0	0	0	0	0	0	0	0
MSfe_001677173	no rank	root	0.610215053763441									FM995166		1	0	0	0	0	0	0	0	0	0	0	0	0	0	0	0	0	0	0	0	0	0	0	0	0	0	0	0	0	0	0	0	0	0	0	0
MSfe_001678215	no rank	root	0.64756446991404									MIWAP316-13		1	0	0	0	0	0	0	0	0	0	0	0	0	0	0	0	0	0	0	0	0	0	0	0	0	0	0	0	0	0	0	0	0	0	0	0
MSfe_001678492	no rank	root	0.632022471910112									HQ874522		1	0	0	0	0	0	0	0	0	0	0	0	0	0	0	0	0	0	0	0	0	0	0	0	0	0	0	0	0	0	0	0	0	0	0	0
MSfe_001682951	no rank	root	0.61218836565097									HQ874522		1	0	0	0	0	0	0	0	0	0	0	0	0	0	0	0	0	0	0	0	0	0	0	0	0	0	0	0	0	0	0	0	0	0	0	0
MSfe_001686651	no rank	root	0.680851063829787									EF537077		1	0	0	0	0	0	0	0	0	0	0	0	0	0	0	0	0	0	0	0	0	0	0	0	0	0	0	0	0	0	0	0	0	0	0	0
MSfe_001688070	no rank	root	0.777439024390244									CNPAD061-13		1	0	0	0	0	0	0	0	0	0	0	0	0	0	0	0	0	0	0	0	0	0	0	0	0	0	0	0	0	0	0	0	0	0	0	0
MSfe_001689414	no rank	root	0.62962962962963									OWI_BACTER007		1	0	0	0	0	0	0	0	0	0	0	0	0	0	0	0	0	0	0	0	0	0	0	0	0	0	0	0	0	0	0	0	0	0	0	0
MSfe_001690032	no rank	root	0.630985915492958									FBCOI041-12		1	0	0	0	0	0	0	0	0	0	0	0	0	0	0	0	0	0	0	0	0	0	0	0	0	0	0	0	0	0	0	0	0	0	0	0
MSfe_001694589	no rank	root	0.675070028011205									OWI_BACTER007	Scopelocheirus schellenbergi| Gammarus komareki| Coccomyxa subellipsoidea| Eurythenes gryllus	1	0	0	0	0	0	0	0	0	0	0	0	0	0	0	0	0	0	0	0	0	0	0	0	0	0	0	0	0	0	0	0	0	0	0	0
MSfe_001696502	no rank	root	0.54874651810585									KC112560		1	0	0	0	0	0	0	0	0	0	0	0	0	0	0	0	0	0	0	0	0	0	0	0	0	0	0	0	0	0	0	0	0	0	0	0
MSfe_001697453	no rank	root	0.75625									ABMMC8465-10		1	0	0	0	0	0	0	0	0	0	0	0	0	0	0	0	0	0	0	0	0	0	0	0	0	0	0	0	0	0	0	0	0	0	0	0
MSfe_001698247	no rank	root	0.688953488372093									OWI_BACTER003	Eurythenes gryllus	1	0	0	0	0	0	0	0	0	0	0	0	0	0	0	0	0	0	0	0	0	0	0	0	0	0	0	0	0	0	0	0	0	0	0	0
MSfe_001699177	no rank	root	0.692771084337349									DBCOI_000000274		1	0	0	0	0	0	0	0	0	0	0	0	0	0	0	0	0	0	0	0	0	0	0	0	0	0	0	0	0	0	0	0	0	0	0	0
MSfe_001701608	no rank	root	0.673239436619718									JN655186		1	0	0	0	0	0	0	0	0	0	0	0	0	0	0	0	0	0	0	0	0	0	0	0	0	0	0	0	0	0	0	0	0	0	0	0
MSfe_001702419	no rank	root	0.602122015915119									GQ497549		1	0	0	0	0	0	0	0	0	0	0	0	0	0	0	0	0	0	0	0	0	0	0	0	0	0	0	0	0	0	0	0	0	0	0	0
MSfe_001705795	no rank	root	0.635593220338983									ABMMC11776-10		1	0	0	0	0	0	0	0	0	0	0	0	0	0	0	0	0	0	0	0	0	0	0	0	0	0	0	0	0	0	0	0	0	0	0	0
MSfe_001707312	no rank	root	0.709969788519637									GBMHH6079-14		1	0	0	0	0	0	0	0	0	0	0	0	0	0	0	0	0	0	0	0	0	0	0	0	0	0	0	0	0	0	0	0	0	0	0	0
MSfe_001707805	no rank	root	0.657303370786517									GBSP8773-13		1	0	0	0	0	0	0	0	0	0	0	0	0	0	0	0	0	0	0	0	0	0	0	0	0	0	0	0	0	0	0	0	0	0	0	0
MSfe_001709824	no rank	root	0.71301775147929									DBCOI_000000009		1	0	0	0	0	0	0	0	0	0	0	0	0	0	0	0	0	0	0	0	0	0	0	0	0	0	0	0	0	0	0	0	0	0	0	0
MSfe_001712562	no rank	root	0.609826589595376									EU306617		1	0	0	0	0	0	0	0	0	0	0	0	0	0	0	0	0	0	0	0	0	0	0	0	0	0	0	0	0	0	0	0	0	0	0	0
MSfe_001712708	no rank	root	0.685800604229607									ZOOP332-12		1	0	0	0	0	0	0	0	0	0	0	0	0	0	0	0	0	0	0	0	0	0	0	0	0	0	0	0	0	0	0	0	0	0	0	0
MSfe_001717083	no rank	root	0.550387596899225									GBCPH0022-06		1	0	0	0	0	0	0	0	0	0	0	0	0	0	0	0	0	0	0	0	0	0	0	0	0	0	0	0	0	0	0	0	0	0	0	0
MSfe_001717549	no rank	root	0.675675675675676									OWI_BACTER007	Scopelocheirus schellenbergi| Gammarus komareki| Coccomyxa subellipsoidea| Eurythenes gryllus	1	0	0	0	0	0	0	0	0	0	0	0	0	0	0	0	0	0	0	0	0	0	0	0	0	0	0	0	0	0	0	0	0	0	0	0
MSfe_001717934	no rank	root	0.694915254237288									GBMIN12463-13		1	0	0	0	0	0	0	0	0	0	0	0	0	0	0	0	0	0	0	0	0	0	0	0	0	0	0	0	0	0	0	0	0	0	0	0
MSfe_001718321	no rank	root	0.666666666666667									TUNSA007-14		1	0	0	0	0	0	0	0	0	0	0	0	0	0	0	0	0	0	0	0	0	0	0	0	0	0	0	0	0	0	0	0	0	0	0	0
MSfe_001720092	no rank	root	0.697406340057637									TUNSA007-14		1	0	0	0	0	0	0	0	0	0	0	0	0	0	0	0	0	0	0	0	0	0	0	0	0	0	0	0	0	0	0	0	0	0	0	0
MSfe_001720300	no rank	root	0.646706586826347									MACRO1758-10		1	0	0	0	0	0	0	0	0	0	0	0	0	0	0	0	0	0	0	0	0	0	0	0	0	0	0	0	0	0	0	0	0	0	0	0
MSfe_001721243	no rank	root	0.633053221288515									OWI_BACTER007		1	0	0	0	0	0	0	0	0	0	0	0	0	0	0	0	0	0	0	0	0	0	0	0	0	0	0	0	0	0	0	0	0	0	0	0
MSfe_001723127	no rank	root	0.607449856733524									CP000030		1	0	0	0	0	0	0	0	0	0	0	0	0	0	0	0	0	0	0	0	0	0	0	0	0	0	0	0	0	0	0	0	0	0	0	0
MSfe_001723379	no rank	root	0.679886685552408									OWI_BACTER007	Scopelocheirus schellenbergi| Gammarus komareki| Coccomyxa subellipsoidea| Eurythenes gryllus	1	0	0	0	0	0	0	0	0	0	0	0	0	0	0	0	0	0	0	0	0	0	0	0	0	0	0	0	0	0	0	0	0	0	0	0
MSfe_001724250	no rank	root	0.636363636363636									OWI_BACTER011		1	0	0	0	0	0	0	0	0	0	0	0	0	0	0	0	0	0	0	0	0	0	0	0	0	0	0	0	0	0	0	0	0	0	0	0
MSfe_001732657	no rank	root	0.590778097982709									MIWAD209-13		1	0	0	0	0	0	0	0	0	0	0	0	0	0	0	0	0	0	0	0	0	0	0	0	0	0	0	0	0	0	0	0	0	0	0	0
MSfe_001732658	no rank	root	0.591715976331361									NTEN06_107		1	0	0	0	0	0	0	0	0	0	0	0	0	0	0	0	0	0	0	0	0	0	0	0	0	0	0	0	0	0	0	0	0	0	0	0
MSfe_001735828	no rank	root	0.599447513812155									KC568456		1	0	0	0	0	0	0	0	0	0	0	0	0	0	0	0	0	0	0	0	0	0	0	0	0	0	0	0	0	0	0	0	0	0	0	0
MSfe_001741821	no rank	root	0.691218130311615									TUNSA008-14		1	0	0	0	0	0	0	0	0	0	0	0	0	0	0	0	0	0	0	0	0	0	0	0	0	0	0	0	0	0	0	0	0	0	0	0
MSfe_001742750	no rank	root	0.67536231884058									OWI_BACTER007	Scopelocheirus schellenbergi| Gammarus komareki| Coccomyxa subellipsoidea| Eurythenes gryllus	1	0	0	0	0	0	0	0	0	0	0	0	0	0	0	0	0	0	0	0	0	0	0	0	0	0	0	0	0	0	0	0	0	0	0	0
MSfe_001744743	no rank	root	0.745341614906832									CNCHC1820-11		1	0	0	0	0	0	0	0	0	0	0	0	0	0	0	0	0	0	0	0	0	0	0	0	0	0	0	0	0	0	0	0	0	0	0	0
MSfe_001745942	no rank	root	0.671309192200557									CP000087		1	0	0	0	0	0	0	0	0	0	0	0	0	0	0	0	0	0	0	0	0	0	0	0	0	0	0	0	0	0	0	0	0	0	0	0
MSfe_001746085	no rank	root	0.72809667673716									DQ295869		1	0	0	0	0	0	0	0	0	0	0	0	0	0	0	0	0	0	0	0	0	0	0	0	0	0	0	0	0	0	0	0	0	0	0	0
MSfe_001747269	no rank	root	0.707100591715976									LVCOC034-10		1	0	0	0	0	0	0	0	0	0	0	0	0	0	0	0	0	0	0	0	0	0	0	0	0	0	0	0	0	0	0	0	0	0	0	0
MSfe_001748131	no rank	root	0.689349112426035									GBCMD10056-13		1	0	0	0	0	0	0	0	0	0	0	0	0	0	0	0	0	0	0	0	0	0	0	0	0	0	0	0	0	0	0	0	0	0	0	0
MSfe_001748365	no rank	root	0.676737160120846									GBCI834-07		1	0	0	0	0	0	0	0	0	0	0	0	0	0	0	0	0	0	0	0	0	0	0	0	0	0	0	0	0	0	0	0	0	0	0	0
MSfe_001749071	no rank	root	0.58974358974359									BGIB079-12		1	0	0	0	0	0	0	0	0	0	0	0	0	0	0	0	0	0	0	0	0	0	0	0	0	0	0	0	0	0	0	0	0	0	0	0
MSfe_001749513	no rank	root	0.57182320441989									GU391373		1	0	0	0	0	0	0	0	0	0	0	0	0	0	0	0	0	0	0	0	0	0	0	0	0	0	0	0	0	0	0	0	0	0	0	0
MSfe_001750406	no rank	root	0.695652173913043									TUNSA008-14		1	0	0	0	0	0	0	0	0	0	0	0	0	0	0	0	0	0	0	0	0	0	0	0	0	0	0	0	0	0	0	0	0	0	0	0
MSfe_001751240	no rank	root	0.591891891891892									OWI_BACTER007		1	0	0	0	0	0	0	0	0	0	0	0	0	0	0	0	0	0	0	0	0	0	0	0	0	0	0	0	0	0	0	0	0	0	0	0
MSfe_001751612	no rank	root	0.714705882352941									SPRMA1105-12		1	0	0	0	0	0	0	0	0	0	0	0	0	0	0	0	0	0	0	0	0	0	0	0	0	0	0	0	0	0	0	0	0	0	0	0
MSfe_001752991	no rank	root	0.74468085106383									MIWAD283-13		1	0	0	0	0	0	0	0	0	0	0	0	0	0	0	0	0	0	0	0	0	0	0	0	0	0	0	0	0	0	0	0	0	0	0	0
MSfe_001756562	no rank	root	0.622905027932961									FM995166		1	0	0	0	0	0	0	0	0	0	0	0	0	0	0	0	0	0	0	0	0	0	0	0	0	0	0	0	0	0	0	0	0	0	0	0
MSfe_001757493	no rank	root	0.776758409785933									BBCCM208-10		1	0	0	0	0	0	0	0	0	0	0	0	0	0	0	0	0	0	0	0	0	0	0	0	0	0	0	0	0	0	0	0	0	0	0	0
MSfe_001760139	no rank	root	0.653295128939828									GBMH6952-09		1	0	0	0	0	0	0	0	0	0	0	0	0	0	0	0	0	0	0	0	0	0	0	0	0	0	0	0	0	0	0	0	0	0	0	0
MSfe_001762128	no rank	root	0.633522727272727									OWI_BACTER007		1	0	0	0	0	0	0	0	0	0	0	0	0	0	0	0	0	0	0	0	0	0	0	0	0	0	0	0	0	0	0	0	0	0	0	0
MSfe_001763347	no rank	root	0.555555555555556									HM639879		1	0	0	0	0	0	0	0	0	0	0	0	0	0	0	0	0	0	0	0	0	0	0	0	0	0	0	0	0	0	0	0	0	0	0	0
MSfe_001763640	no rank	root	0.647382920110193									GBA10024-13		1	0	0	0	0	0	0	0	0	0	0	0	0	0	0	0	0	0	0	0	0	0	0	0	0	0	0	0	0	0	0	0	0	0	0	0
MSfe_001764380	no rank	root	0.738738738738739									ANICT255-11		1	0	0	0	0	0	0	0	0	0	0	0	0	0	0	0	0	0	0	0	0	0	0	0	0	0	0	0	0	0	0	0	0	0	0	0
MSfe_001765176	no rank	root	0.690909090909091									TUNSA061-14		1	0	0	0	0	0	0	0	0	0	0	0	0	0	0	0	0	0	0	0	0	0	0	0	0	0	0	0	0	0	0	0	0	0	0	0
MSfe_001766703	no rank	root	0.656509695290859									GBA10024-13		1	0	0	0	0	0	0	0	0	0	0	0	0	0	0	0	0	0	0	0	0	0	0	0	0	0	0	0	0	0	0	0	0	0	0	0
MSfe_001767663	no rank	root	0.762048192771084									FBCOJ520-12		1	0	0	0	0	0	0	0	0	0	0	0	0	0	0	0	0	0	0	0	0	0	0	0	0	0	0	0	0	0	0	0	0	0	0	0
MSfe_001768196	no rank	root	0.729813664596273									GBCOU3107-13		1	0	0	0	0	0	0	0	0	0	0	0	0	0	0	0	0	0	0	0	0	0	0	0	0	0	0	0	0	0	0	0	0	0	0	0
MSfe_001769287	no rank	root	0.697885196374622									BBCRT084-12		1	0	0	0	0	0	0	0	0	0	0	0	0	0	0	0	0	0	0	0	0	0	0	0	0	0	0	0	0	0	0	0	0	0	0	0
MSfe_001770272	no rank	root	0.808510638297872									ANICO232-10		1	0	0	0	0	0	0	0	0	0	0	0	0	0	0	0	0	0	0	0	0	0	0	0	0	0	0	0	0	0	0	0	0	0	0	0
MSfe_001770798	no rank	root	0.709969788519637									GBMIN1622-12		1	0	0	0	0	0	0	0	0	0	0	0	0	0	0	0	0	0	0	0	0	0	0	0	0	0	0	0	0	0	0	0	0	0	0	0
MSfe_001770883	no rank	root	0.619596541786744									OWI_BACTER011		1	0	0	0	0	0	0	0	0	0	0	0	0	0	0	0	0	0	0	0	0	0	0	0	0	0	0	0	0	0	0	0	0	0	0	0
MSfe_001772306	no rank	root	0.543478260869565									CNPKF2435-14		1	0	0	0	0	0	0	0	0	0	0	0	0	0	0	0	0	0	0	0	0	0	0	0	0	0	0	0	0	0	0	0	0	0	0	0
MSfe_001773304	no rank	root	0.677053824362606									GBMIN4077-12		1	0	0	0	0	0	0	0	0	0	0	0	0	0	0	0	0	0	0	0	0	0	0	0	0	0	0	0	0	0	0	0	0	0	0	0
MSfe_001773514	no rank	root	0.542105263157895									GBFCO0012-06		1	0	0	0	0	0	0	0	0	0	0	0	0	0	0	0	0	0	0	0	0	0	0	0	0	0	0	0	0	0	0	0	0	0	0	0
MSfe_001773827	no rank	root	0.598404255319149									GBCL0236-06		1	0	0	0	0	0	0	0	0	0	0	0	0	0	0	0	0	0	0	0	0	0	0	0	0	0	0	0	0	0	0	0	0	0	0	0
MSfe_001774006	no rank	root	0.69187675070028									TUNSA008-14		1	0	0	0	0	0	0	0	0	0	0	0	0	0	0	0	0	0	0	0	0	0	0	0	0	0	0	0	0	0	0	0	0	0	0	0
MSfe_001774940	no rank	root	0.682451253481894									AY649858		1	0	0	0	0	0	0	0	0	0	0	0	0	0	0	0	0	0	0	0	0	0	0	0	0	0	0	0	0	0	0	0	0	0	0	0
MSfe_001774955	no rank	root	0.639296187683284									JEBP151-13		1	0	0	0	0	0	0	0	0	0	0	0	0	0	0	0	0	0	0	0	0	0	0	0	0	0	0	0	0	0	0	0	0	0	0	0
MSfe_001775513	no rank	root	0.554317548746518									CP007481		1	0	0	0	0	0	0	0	0	0	0	0	0	0	0	0	0	0	0	0	0	0	0	0	0	0	0	0	0	0	0	0	0	0	0	0
MSfe_001776034	no rank	root	0.565333333333333									AB937865		1	0	0	0	0	0	0	0	0	0	0	0	0	0	0	0	0	0	0	0	0	0	0	0	0	0	0	0	0	0	0	0	0	0	0	0
MSfe_001776058	no rank	root	0.69187675070028									CP003319		1	0	0	0	0	0	0	0	0	0	0	0	0	0	0	0	0	0	0	0	0	0	0	0	0	0	0	0	0	0	0	0	0	0	0	0
MSfe_001778059	no rank	root	0.649717514124294									HVDBC057-11		1	0	0	0	0	0	0	0	0	0	0	0	0	0	0	0	0	0	0	0	0	0	0	0	0	0	0	0	0	0	0	0	0	0	0	0
MSfe_001778677	no rank	root	0.638418079096045									YYY005-10		1	0	0	0	0	0	0	0	0	0	0	0	0	0	0	0	0	0	0	0	0	0	0	0	0	0	0	0	0	0	0	0	0	0	0	0
MSfe_001778746	no rank	root	0.64306784660767									MHMYJ278-10		1	0	0	0	0	0	0	0	0	0	0	0	0	0	0	0	0	0	0	0	0	0	0	0	0	0	0	0	0	0	0	0	0	0	0	0
MSfe_001779379	no rank	root	0.612466124661247									AJ639911		1	0	0	0	0	0	0	0	0	0	0	0	0	0	0	0	0	0	0	0	0	0	0	0	0	0	0	0	0	0	0	0	0	0	0	0
MSfe_001781392	no rank	root	0.595800524934383									JN593332		1	0	0	0	0	0	0	0	0	0	0	0	0	0	0	0	0	0	0	0	0	0	0	0	0	0	0	0	0	0	0	0	0	0	0	0
MSfe_001781809	no rank	root	0.782608695652174									OZSEA1104-10		1	0	0	0	0	0	0	0	0	0	0	0	0	0	0	0	0	0	0	0	0	0	0	0	0	0	0	0	0	0	0	0	0	0	0	0
MSfe_001783703	no rank	root	0.690058479532164									EWSJB1021-10		1	0	0	0	0	0	0	0	0	0	0	0	0	0	0	0	0	0	0	0	0	0	0	0	0	0	0	0	0	0	0	0	0	0	0	0
MSfe_001784164	no rank	root	0.5625									EU004958		1	0	0	0	0	0	0	0	0	0	0	0	0	0	0	0	0	0	0	0	0	0	0	0	0	0	0	0	0	0	0	0	0	0	0	0
MSfe_001784474	no rank	root	0.675438596491228									AY589411		1	0	0	0	0	0	0	0	0	0	0	0	0	0	0	0	0	0	0	0	0	0	0	0	0	0	0	0	0	0	0	0	0	0	0	0
MSfe_001784610	no rank	root	0.568									AB626878		1	0	0	0	0	0	0	0	0	0	0	0	0	0	0	0	0	0	0	0	0	0	0	0	0	0	0	0	0	0	0	0	0	0	0	0
MSfe_001785845	no rank	root	0.67887323943662									FJ858268		1	0	0	0	0	0	0	0	0	0	0	0	0	0	0	0	0	0	0	0	0	0	0	0	0	0	0	0	0	0	0	0	0	0	0	0
MSfe_001785872	no rank	root	0.643258426966292									MAECO469-09		1	0	0	0	0	0	0	0	0	0	0	0	0	0	0	0	0	0	0	0	0	0	0	0	0	0	0	0	0	0	0	0	0	0	0	0
MSfe_001786200	no rank	root	0.548128342245989									GBCL18352-14		1	0	0	0	0	0	0	0	0	0	0	0	0	0	0	0	0	0	0	0	0	0	0	0	0	0	0	0	0	0	0	0	0	0	0	0
MSfe_001786387	no rank	root	0.619596541786744									GBMIN4816-12		1	0	0	0	0	0	0	0	0	0	0	0	0	0	0	0	0	0	0	0	0	0	0	0	0	0	0	0	0	0	0	0	0	0	0	0
MSfe_001787644	no rank	root	0.562666666666667									BPSM086-13		1	0	0	0	0	0	0	0	0	0	0	0	0	0	0	0	0	0	0	0	0	0	0	0	0	0	0	0	0	0	0	0	0	0	0	0
MSfe_001787650	no rank	root	0.697604790419162									DBCOI_000000259		1	0	0	0	0	0	0	0	0	0	0	0	0	0	0	0	0	0	0	0	0	0	0	0	0	0	0	0	0	0	0	0	0	0	0	0
MSfe_001787794	no rank	root	0.695774647887324									AB000210		1	0	0	0	0	0	0	0	0	0	0	0	0	0	0	0	0	0	0	0	0	0	0	0	0	0	0	0	0	0	0	0	0	0	0	0
MSfe_001789569	no rank	root	0.617250673854447									EF537075		1	0	0	0	0	0	0	0	0	0	0	0	0	0	0	0	0	0	0	0	0	0	0	0	0	0	0	0	0	0	0	0	0	0	0	0
MSfe_001790231	no rank	root	0.695156695156695									TUNSA061-14		1	0	0	0	0	0	0	0	0	0	0	0	0	0	0	0	0	0	0	0	0	0	0	0	0	0	0	0	0	0	0	0	0	0	0	0
MSfe_001792271	no rank	root	0.633879781420765									CP003883		1	0	0	0	0	0	0	0	0	0	0	0	0	0	0	0	0	0	0	0	0	0	0	0	0	0	0	0	0	0	0	0	0	0	0	0
MSfe_001793285	no rank	root	0.774691358024691									GBMLG2688-06		1	0	0	0	0	0	0	0	0	0	0	0	0	0	0	0	0	0	0	0	0	0	0	0	0	0	0	0	0	0	0	0	0	0	0	0
MSfe_001793294	no rank	root	0.671428571428571									MACRO2650-10		1	0	0	0	0	0	0	0	0	0	0	0	0	0	0	0	0	0	0	0	0	0	0	0	0	0	0	0	0	0	0	0	0	0	0	0
MSfe_001793307	no rank	root	0.68299711815562									GBCL4054-09		1	0	0	0	0	0	0	0	0	0	0	0	0	0	0	0	0	0	0	0	0	0	0	0	0	0	0	0	0	0	0	0	0	0	0	0
MSfe_001794328	no rank	root	0.651428571428571									CONO504-08		1	0	0	0	0	0	0	0	0	0	0	0	0	0	0	0	0	0	0	0	0	0	0	0	0	0	0	0	0	0	0	0	0	0	0	0
MSfe_001796120	no rank	root	0.622994652406417									ANIC135-06		1	0	0	0	0	0	0	0	0	0	0	0	0	0	0	0	0	0	0	0	0	0	0	0	0	0	0	0	0	0	0	0	0	0	0	0
MSfe_001797832	no rank	root	0.647727272727273									PMAE107-11		1	0	0	0	0	0	0	0	0	0	0	0	0	0	0	0	0	0	0	0	0	0	0	0	0	0	0	0	0	0	0	0	0	0	0	0
MSfe_001798685	no rank	root	0.720720720720721									JX999784		1	0	0	0	0	0	0	0	0	0	0	0	0	0	0	0	0	0	0	0	0	0	0	0	0	0	0	0	0	0	0	0	0	0	0	0
MSfe_001798818	no rank	root	0.603399433427762									CRM400-14		1	0	0	0	0	0	0	0	0	0	0	0	0	0	0	0	0	0	0	0	0	0	0	0	0	0	0	0	0	0	0	0	0	0	0	0
MSfe_001799537	no rank	root	0.64957264957265									GBA10024-13		1	0	0	0	0	0	0	0	0	0	0	0	0	0	0	0	0	0	0	0	0	0	0	0	0	0	0	0	0	0	0	0	0	0	0	0
MSfe_001800160	no rank	root	0.6189111747851									ONT406-08		1	0	0	0	0	0	0	0	0	0	0	0	0	0	0	0	0	0	0	0	0	0	0	0	0	0	0	0	0	0	0	0	0	0	0	0
MSfe_001800505	no rank	root	0.789634146341463									GBMLG13715-13		1	0	0	0	0	0	0	0	0	0	0	0	0	0	0	0	0	0	0	0	0	0	0	0	0	0	0	0	0	0	0	0	0	0	0	0
MSfe_001800688	no rank	root	0.536312849162011									GBMIN082-12		1	0	0	0	0	0	0	0	0	0	0	0	0	0	0	0	0	0	0	0	0	0	0	0	0	0	0	0	0	0	0	0	0	0	0	0
MSfe_001802174	no rank	root	0.544									OWI_BACTER007		1	0	0	0	0	0	0	0	0	0	0	0	0	0	0	0	0	0	0	0	0	0	0	0	0	0	0	0	0	0	0	0	0	0	0	0
MSfe_001802622	no rank	root	0.743202416918429									HOKUP206-10		1	0	0	0	0	0	0	0	0	0	0	0	0	0	0	0	0	0	0	0	0	0	0	0	0	0	0	0	0	0	0	0	0	0	0	0
MSfe_001802957	no rank	root	0.605113636363636									DBCOI_000000295		1	0	0	0	0	0	0	0	0	0	0	0	0	0	0	0	0	0	0	0	0	0	0	0	0	0	0	0	0	0	0	0	0	0	0	0
MSfe_001803807	no rank	root	0.642228739002933									GBAH6262-09		1	0	0	0	0	0	0	0	0	0	0	0	0	0	0	0	0	0	0	0	0	0	0	0	0	0	0	0	0	0	0	0	0	0	0	0
MSfe_001805744	no rank	root	0.804953560371517									BBLEC133-09		1	0	0	0	0	0	0	0	0	0	0	0	0	0	0	0	0	0	0	0	0	0	0	0	0	0	0	0	0	0	0	0	0	0	0	0
MSfe_001805962	no rank	root	0.806748466257669									GRHOD019-10		1	0	0	0	0	0	0	0	0	0	0	0	0	0	0	0	0	0	0	0	0	0	0	0	0	0	0	0	0	0	0	0	0	0	0	0
MSfe_001806881	no rank	root	0.647887323943662									MAECO469-09		1	0	0	0	0	0	0	0	0	0	0	0	0	0	0	0	0	0	0	0	0	0	0	0	0	0	0	0	0	0	0	0	0	0	0	0
MSfe_001807326	no rank	root	0.715596330275229									GBMIN3793-12		1	0	0	0	0	0	0	0	0	0	0	0	0	0	0	0	0	0	0	0	0	0	0	0	0	0	0	0	0	0	0	0	0	0	0	0
MSfe_001809305	no rank	root	0.674486803519062									GBAH1892-06		1	0	0	0	0	0	0	0	0	0	0	0	0	0	0	0	0	0	0	0	0	0	0	0	0	0	0	0	0	0	0	0	0	0	0	0
MSfe_001809769	no rank	root	0.792682926829268									ABMMC4774-09		1	0	0	0	0	0	0	0	0	0	0	0	0	0	0	0	0	0	0	0	0	0	0	0	0	0	0	0	0	0	0	0	0	0	0	0
MSfe_001810123	no rank	root	0.732307692307692									BBUSE1415-12		1	0	0	0	0	0	0	0	0	0	0	0	0	0	0	0	0	0	0	0	0	0	0	0	0	0	0	0	0	0	0	0	0	0	0	0
MSfe_001811373	no rank	root	0.687861271676301									GBCMA0131-06		1	0	0	0	0	0	0	0	0	0	0	0	0	0	0	0	0	0	0	0	0	0	0	0	0	0	0	0	0	0	0	0	0	0	0	0
MSfe_001811568	no rank	root	0.637883008356546									BBEPT162-10		1	0	0	0	0	0	0	0	0	0	0	0	0	0	0	0	0	0	0	0	0	0	0	0	0	0	0	0	0	0	0	0	0	0	0	0
MSfe_001811610	no rank	root	0.611413043478261									OWI_BACTER011		1	0	0	0	0	0	0	0	0	0	0	0	0	0	0	0	0	0	0	0	0	0	0	0	0	0	0	0	0	0	0	0	0	0	0	0
MSfe_001813895	no rank	root	0.586894586894587									GBCMI1411-12		1	0	0	0	0	0	0	0	0	0	0	0	0	0	0	0	0	0	0	0	0	0	0	0	0	0	0	0	0	0	0	0	0	0	0	0
MSfe_001815862	no rank	root	0.602150537634409									CR378676	Paraglaciecola psychrophila| Photobacterium profundum| Stramonita haemastoma	1	0	0	0	0	0	0	0	0	0	0	0	0	0	0	0	0	0	0	0	0	0	0	0	0	0	0	0	0	0	0	0	0	0	0	0
MSfe_001816939	no rank	root	0.692528735632184									TUNSA058-14		1	0	0	0	0	0	0	0	0	0	0	0	0	0	0	0	0	0	0	0	0	0	0	0	0	0	0	0	0	0	0	0	0	0	0	0
MSfe_001816953	no rank	root	0.785714285714286									ANICR431-11		1	0	0	0	0	0	0	0	0	0	0	0	0	0	0	0	0	0	0	0	0	0	0	0	0	0	0	0	0	0	0	0	0	0	0	0
MSfe_001821447	no rank	root	0.5625									GBMIN21351-13		1	0	0	0	0	0	0	0	0	0	0	0	0	0	0	0	0	0	0	0	0	0	0	0	0	0	0	0	0	0	0	0	0	0	0	0
MSfe_001822889	no rank	root	0.666666666666667									GBMIN4112-12		1	0	0	0	0	0	0	0	0	0	0	0	0	0	0	0	0	0	0	0	0	0	0	0	0	0	0	0	0	0	0	0	0	0	0	0
MSfe_001823400	no rank	root	0.576811594202899									AF165491		1	0	0	0	0	0	0	0	0	0	0	0	0	0	0	0	0	0	0	0	0	0	0	0	0	0	0	0	0	0	0	0	0	0	0	0
MSfe_001824250	no rank	root	0.687861271676301									GBCB636-09		1	0	0	0	0	0	0	0	0	0	0	0	0	0	0	0	0	0	0	0	0	0	0	0	0	0	0	0	0	0	0	0	0	0	0	0
MSfe_001827239	no rank	root	0.72289156626506									AB595195		1	0	0	0	0	0	0	0	0	0	0	0	0	0	0	0	0	0	0	0	0	0	0	0	0	0	0	0	0	0	0	0	0	0	0	0
MSfe_001829159	no rank	root	0.613180515759312									GBA14668-14		1	0	0	0	0	0	0	0	0	0	0	0	0	0	0	0	0	0	0	0	0	0	0	0	0	0	0	0	0	0	0	0	0	0	0	0
MSfe_001839017	no rank	root	0.612359550561798									GBSP4343-12		1	0	0	0	0	0	0	0	0	0	0	0	0	0	0	0	0	0	0	0	0	0	0	0	0	0	0	0	0	0	0	0	0	0	0	0
MSfe_001844767	no rank	root	0.705056179775281									MIWAP395-14		1	0	0	0	0	0	0	0	0	0	0	0	0	0	0	0	0	0	0	0	0	0	0	0	0	0	0	0	0	0	0	0	0	0	0	0
MSfe_001846217	no rank	root	0.611859838274933									GBMLG2714-06		1	0	0	0	0	0	0	0	0	0	0	0	0	0	0	0	0	0	0	0	0	0	0	0	0	0	0	0	0	0	0	0	0	0	0	0
MSfe_001847168	no rank	root	0.662650602409639									CP000087		1	0	0	0	0	0	0	0	0	0	0	0	0	0	0	0	0	0	0	0	0	0	0	0	0	0	0	0	0	0	0	0	0	0	0	0
MSfe_001847543	no rank	root	0.637393767705382									GBCMD10024-13		1	0	0	0	0	0	0	0	0	0	0	0	0	0	0	0	0	0	0	0	0	0	0	0	0	0	0	0	0	0	0	0	0	0	0	0
MSfe_001847791	no rank	root	0.674486803519062									OWI_BACTER008		1	0	0	0	0	0	0	0	0	0	0	0	0	0	0	0	0	0	0	0	0	0	0	0	0	0	0	0	0	0	0	0	0	0	0	0
MSfe_001848500	no rank	root	0.634877384196185									GBA10024-13		1	0	0	0	0	0	0	0	0	0	0	0	0	0	0	0	0	0	0	0	0	0	0	0	0	0	0	0	0	0	0	0	0	0	0	0
MSfe_001849824	no rank	root	0.606469002695418									EWSJC369-10		1	0	0	0	0	0	0	0	0	0	0	0	0	0	0	0	0	0	0	0	0	0	0	0	0	0	0	0	0	0	0	0	0	0	0	0
MSfe_001851378	no rank	root	0.603217158176944									DBCOI_000000257		1	0	0	0	0	0	0	0	0	0	0	0	0	0	0	0	0	0	0	0	0	0	0	0	0	0	0	0	0	0	0	0	0	0	0	0
MSfe_001851969	no rank	root	0.698275862068966									OWI_BACTER011	Eurythenes gryllus| Solenocera crassicornis	1	0	0	0	0	0	0	0	0	0	0	0	0	0	0	0	0	0	0	0	0	0	0	0	0	0	0	0	0	0	0	0	0	0	0	0
MSfe_001852963	no rank	root	0.561111111111111									KF017572		1	0	0	0	0	0	0	0	0	0	0	0	0	0	0	0	0	0	0	0	0	0	0	0	0	0	0	0	0	0	0	0	0	0	0	0
MSfe_001853518	no rank	root	0.585106382978723									ABBM259-05		1	0	0	0	0	0	0	0	0	0	0	0	0	0	0	0	0	0	0	0	0	0	0	0	0	0	0	0	0	0	0	0	0	0	0	0
MSfe_001854626	no rank	root	0.582887700534759									GBCL15730-13		1	0	0	0	0	0	0	0	0	0	0	0	0	0	0	0	0	0	0	0	0	0	0	0	0	0	0	0	0	0	0	0	0	0	0	0
MSfe_001855184	no rank	root	0.630252100840336									FBOST056-12		1	0	0	0	0	0	0	0	0	0	0	0	0	0	0	0	0	0	0	0	0	0	0	0	0	0	0	0	0	0	0	0	0	0	0	0
MSfe_001855834	no rank	root	0.746223564954683									ABMMC7306-10		1	0	0	0	0	0	0	0	0	0	0	0	0	0	0	0	0	0	0	0	0	0	0	0	0	0	0	0	0	0	0	0	0	0	0	0
MSfe_001856334	no rank	root	0.697329376854599									GBCMD7888-13		1	0	0	0	0	0	0	0	0	0	0	0	0	0	0	0	0	0	0	0	0	0	0	0	0	0	0	0	0	0	0	0	0	0	0	0
MSfe_001856910	no rank	root	0.597101449275362									JN865110		1	0	0	0	0	0	0	0	0	0	0	0	0	0	0	0	0	0	0	0	0	0	0	0	0	0	0	0	0	0	0	0	0	0	0	0
MSfe_001857069	no rank	root	0.594666666666667									KF131535		1	0	0	0	0	0	0	0	0	0	0	0	0	0	0	0	0	0	0	0	0	0	0	0	0	0	0	0	0	0	0	0	0	0	0	0
MSfe_001857666	no rank	root	0.632947976878613									MYMCF208-12		1	0	0	0	0	0	0	0	0	0	0	0	0	0	0	0	0	0	0	0	0	0	0	0	0	0	0	0	0	0	0	0	0	0	0	0
MSfe_001860615	no rank	root	0.687861271676301									MDECA653-10		1	0	0	0	0	0	0	0	0	0	0	0	0	0	0	0	0	0	0	0	0	0	0	0	0	0	0	0	0	0	0	0	0	0	0	0
MSfe_001861599	no rank	root	0.616216216216216									ABMMC11261-10		1	0	0	0	0	0	0	0	0	0	0	0	0	0	0	0	0	0	0	0	0	0	0	0	0	0	0	0	0	0	0	0	0	0	0	0
MSfe_001862401	no rank	root	0.609550561797753									GQ481412		1	0	0	0	0	0	0	0	0	0	0	0	0	0	0	0	0	0	0	0	0	0	0	0	0	0	0	0	0	0	0	0	0	0	0	0
MSfe_001862694	no rank	root	0.604046242774566									OWI_BACTER007		1	0	0	0	0	0	0	0	0	0	0	0	0	0	0	0	0	0	0	0	0	0	0	0	0	0	0	0	0	0	0	0	0	0	0	0
MSfe_001862886	no rank	root	0.677871148459384									SSBAD4700-13		1	0	0	0	0	0	0	0	0	0	0	0	0	0	0	0	0	0	0	0	0	0	0	0	0	0	0	0	0	0	0	0	0	0	0	0
MSfe_001863024	no rank	root	0.688427299703264									OWI_BACTER002	Engraulis japonicus| Eurythenes gryllus| Scapharca broughtonii| Terebella tantabiddycreekensis| Solenocera crassicornis| Chloeia parva| Methylotenera versatilis	1	0	0	0	0	0	0	0	0	0	0	0	0	0	0	0	0	0	0	0	0	0	0	0	0	0	0	0	0	0	0	0	0	0	0	0
MSfe_001863545	no rank	root	0.798136645962733									COLFB488-12		1	0	0	0	0	0	0	0	0	0	0	0	0	0	0	0	0	0	0	0	0	0	0	0	0	0	0	0	0	0	0	0	0	0	0	0
MSfe_001863587	no rank	root	0.757668711656442									DBCOI_000000228		1	0	0	0	0	0	0	0	0	0	0	0	0	0	0	0	0	0	0	0	0	0	0	0	0	0	0	0	0	0	0	0	0	0	0	0
MSfe_001863645	no rank	root	0.617486338797814									OWI_BACTER007		1	0	0	0	0	0	0	0	0	0	0	0	0	0	0	0	0	0	0	0	0	0	0	0	0	0	0	0	0	0	0	0	0	0	0	0
MSfe_001864114	no rank	root	0.796296296296296									ABMMC4880-09		1	0	0	0	0	0	0	0	0	0	0	0	0	0	0	0	0	0	0	0	0	0	0	0	0	0	0	0	0	0	0	0	0	0	0	0
MSfe_001864122	no rank	root	0.567039106145251									EF036582		1	0	0	0	0	0	0	0	0	0	0	0	0	0	0	0	0	0	0	0	0	0	0	0	0	0	0	0	0	0	0	0	0	0	0	0
MSfe_001864418	no rank	root	0.57909604519774									ENKDF070-11		1	0	0	0	0	0	0	0	0	0	0	0	0	0	0	0	0	0	0	0	0	0	0	0	0	0	0	0	0	0	0	0	0	0	0	0
MSfe_001864813	no rank	root	0.722388059701493									BLPCJ874-08		1	0	0	0	0	0	0	0	0	0	0	0	0	0	0	0	0	0	0	0	0	0	0	0	0	0	0	0	0	0	0	0	0	0	0	0
MSfe_001865307	no rank	root	0.753799392097264									GBAHB347-13		1	0	0	0	0	0	0	0	0	0	0	0	0	0	0	0	0	0	0	0	0	0	0	0	0	0	0	0	0	0	0	0	0	0	0	0
MSfe_001865654	no rank	root	0.726708074534162									OGL095-11		1	0	0	0	0	0	0	0	0	0	0	0	0	0	0	0	0	0	0	0	0	0	0	0	0	0	0	0	0	0	0	0	0	0	0	0
MSfe_001866342	no rank	root	0.760806916426513									GBMIN31874-13		1	0	0	0	0	0	0	0	0	0	0	0	0	0	0	0	0	0	0	0	0	0	0	0	0	0	0	0	0	0	0	0	0	0	0	0
MSfe_001866778	no rank	root	0.57372654155496									EF025448		1	0	0	0	0	0	0	0	0	0	0	0	0	0	0	0	0	0	0	0	0	0	0	0	0	0	0	0	0	0	0	0	0	0	0	0
MSfe_001867342	no rank	root	0.690962099125364									OWI_BACTER007	Gammarus komareki| Eurythenes gryllus	1	0	0	0	0	0	0	0	0	0	0	0	0	0	0	0	0	0	0	0	0	0	0	0	0	0	0	0	0	0	0	0	0	0	0	0
MSfe_001868442	no rank	root	0.565096952908587									GAISO233-14		1	0	0	0	0	0	0	0	0	0	0	0	0	0	0	0	0	0	0	0	0	0	0	0	0	0	0	0	0	0	0	0	0	0	0	0
MSfe_001869013	no rank	root	0.556756756756757									GBMIN1861-12		1	0	0	0	0	0	0	0	0	0	0	0	0	0	0	0	0	0	0	0	0	0	0	0	0	0	0	0	0	0	0	0	0	0	0	0
MSfe_001869215	no rank	root	0.8									RDMAB552-06		1	0	0	0	0	0	0	0	0	0	0	0	0	0	0	0	0	0	0	0	0	0	0	0	0	0	0	0	0	0	0	0	0	0	0	0
MSfe_001869253	no rank	root	0.694362017804154									CNIDC070-14		1	0	0	0	0	0	0	0	0	0	0	0	0	0	0	0	0	0	0	0	0	0	0	0	0	0	0	0	0	0	0	0	0	0	0	0
MSfe_001870057	no rank	root	0.765243902439024									OZSEA892-10		1	0	0	0	0	0	0	0	0	0	0	0	0	0	0	0	0	0	0	0	0	0	0	0	0	0	0	0	0	0	0	0	0	0	0	0
MSfe_001870480	no rank	root	0.605820105820106									YARRA089-12		1	0	0	0	0	0	0	0	0	0	0	0	0	0	0	0	0	0	0	0	0	0	0	0	0	0	0	0	0	0	0	0	0	0	0	0
MSfe_001871124	no rank	root	0.610169491525424									GBMIN4005-12		1	0	0	0	0	0	0	0	0	0	0	0	0	0	0	0	0	0	0	0	0	0	0	0	0	0	0	0	0	0	0	0	0	0	0	0
MSfe_001871262	no rank	root	0.684210526315789									FBCOA584-10		1	0	0	0	0	0	0	0	0	0	0	0	0	0	0	0	0	0	0	0	0	0	0	0	0	0	0	0	0	0	0	0	0	0	0	0
MSfe_001871385	no rank	root	0.663817663817664									TUNSA008-14		1	0	0	0	0	0	0	0	0	0	0	0	0	0	0	0	0	0	0	0	0	0	0	0	0	0	0	0	0	0	0	0	0	0	0	0
MSfe_001872502	no rank	root	0.566037735849057									JN801722		1	0	0	0	0	0	0	0	0	0	0	0	0	0	0	0	0	0	0	0	0	0	0	0	0	0	0	0	0	0	0	0	0	0	0	0
MSfe_001872785	no rank	root	0.688571428571429									ASSPI053-12		1	0	0	0	0	0	0	0	0	0	0	0	0	0	0	0	0	0	0	0	0	0	0	0	0	0	0	0	0	0	0	0	0	0	0	0
MSfe_001873073	no rank	root	0.59375									MDECA635-10		1	0	0	0	0	0	0	0	0	0	0	0	0	0	0	0	0	0	0	0	0	0	0	0	0	0	0	0	0	0	0	0	0	0	0	0
MSfe_001874277	no rank	root	0.685714285714286									GBCH3712-09		1	0	0	0	0	0	0	0	0	0	0	0	0	0	0	0	0	0	0	0	0	0	0	0	0	0	0	0	0	0	0	0	0	0	0	0
MSfe_001875083	no rank	root	0.61271676300578									OWI_BACTER007		1	0	0	0	0	0	0	0	0	0	0	0	0	0	0	0	0	0	0	0	0	0	0	0	0	0	0	0	0	0	0	0	0	0	0	0
MSfe_001875248	no rank	root	0.732307692307692									COLFC238-12		1	0	0	0	0	0	0	0	0	0	0	0	0	0	0	0	0	0	0	0	0	0	0	0	0	0	0	0	0	0	0	0	0	0	0	0
MSfe_001875411	no rank	root	0.646892655367232									BERMR143-10		1	0	0	0	0	0	0	0	0	0	0	0	0	0	0	0	0	0	0	0	0	0	0	0	0	0	0	0	0	0	0	0	0	0	0	0
MSfe_001876011	no rank	root	0.566757493188011									GBCM1618-14		1	0	0	0	0	0	0	0	0	0	0	0	0	0	0	0	0	0	0	0	0	0	0	0	0	0	0	0	0	0	0	0	0	0	0	0
MSfe_001876130	no rank	root	0.663663663663664									FJ529186		1	0	0	0	0	0	0	0	0	0	0	0	0	0	0	0	0	0	0	0	0	0	0	0	0	0	0	0	0	0	0	0	0	0	0	0
MSfe_001876365	no rank	root	0.787234042553192									ABMMC8700-10		1	0	0	0	0	0	0	0	0	0	0	0	0	0	0	0	0	0	0	0	0	0	0	0	0	0	0	0	0	0	0	0	0	0	0	0
MSfe_001876494	no rank	root	0.746177370030581									GBDP7930-09		1	0	0	0	0	0	0	0	0	0	0	0	0	0	0	0	0	0	0	0	0	0	0	0	0	0	0	0	0	0	0	0	0	0	0	0
MSfe_001876972	no rank	root	0.680555555555556									BBUSE2779-12		1	0	0	0	0	0	0	0	0	0	0	0	0	0	0	0	0	0	0	0	0	0	0	0	0	0	0	0	0	0	0	0	0	0	0	0
MSfe_001877178	no rank	root	0.68169014084507									KC759987		1	0	0	0	0	0	0	0	0	0	0	0	0	0	0	0	0	0	0	0	0	0	0	0	0	0	0	0	0	0	0	0	0	0	0	0
MSfe_001877213	no rank	root	0.646239554317549									MD1598		1	0	0	0	0	0	0	0	0	0	0	0	0	0	0	0	0	0	0	0	0	0	0	0	0	0	0	0	0	0	0	0	0	0	0	0
MSfe_001879934	no rank	root	0.682857142857143									OWI_BACTER004		1	0	0	0	0	0	0	0	0	0	0	0	0	0	0	0	0	0	0	0	0	0	0	0	0	0	0	0	0	0	0	0	0	0	0	0
MSfe_001883550	no rank	root	0.672413793103448									OWI_BACTER003	Engraulis japonicus| Eurythenes gryllus| Scapharca broughtonii| Terebella tantabiddycreekensis| Solenocera crassicornis| Methylotenera versatilis	1	0	0	0	0	0	0	0	0	0	0	0	0	0	0	0	0	0	0	0	0	0	0	0	0	0	0	0	0	0	0	0	0	0	0	0
MSfe_001883874	no rank	root	0.597855227882037									DECNZ351-10		1	0	0	0	0	0	0	0	0	0	0	0	0	0	0	0	0	0	0	0	0	0	0	0	0	0	0	0	0	0	0	0	0	0	0	0
MSfe_001883936	no rank	root	0.620689655172414									OWI_BACTER011		1	0	0	0	0	0	0	0	0	0	0	0	0	0	0	0	0	0	0	0	0	0	0	0	0	0	0	0	0	0	0	0	0	0	0	0
MSfe_001885330	no rank	root	0.690962099125364									OWI_BACTER002	Engraulis japonicus| Scapharca broughtonii| Terebella tantabiddycreekensis| Solenocera crassicornis| Chloeia parva| Methylotenera versatilis	1	0	0	0	0	0	0	0	0	0	0	0	0	0	0	0	0	0	0	0	0	0	0	0	0	0	0	0	0	0	0	0	0	0	0	0
MSfe_001885714	no rank	root	0.627717391304348									GQ120040		1	0	0	0	0	0	0	0	0	0	0	0	0	0	0	0	0	0	0	0	0	0	0	0	0	0	0	0	0	0	0	0	0	0	0	0
MSfe_001889286	no rank	root	0.758409785932722									GBSP1228-06		1	0	0	0	0	0	0	0	0	0	0	0	0	0	0	0	0	0	0	0	0	0	0	0	0	0	0	0	0	0	0	0	0	0	0	0
MSfe_001890155	no rank	root	0.66865671641791									BOPM169-12		1	0	0	0	0	0	0	0	0	0	0	0	0	0	0	0	0	0	0	0	0	0	0	0	0	0	0	0	0	0	0	0	0	0	0	0
MSfe_001890530	no rank	root	0.787234042553192									ABMMC8757-10		1	0	0	0	0	0	0	0	0	0	0	0	0	0	0	0	0	0	0	0	0	0	0	0	0	0	0	0	0	0	0	0	0	0	0	0
MSfe_001890949	no rank	root	0.713414634146341									ABMMC5255-09		1	0	0	0	0	0	0	0	0	0	0	0	0	0	0	0	0	0	0	0	0	0	0	0	0	0	0	0	0	0	0	0	0	0	0	0
MSfe_001891386	no rank	root	0.616621983914209									GBCMD9779-13		1	0	0	0	0	0	0	0	0	0	0	0	0	0	0	0	0	0	0	0	0	0	0	0	0	0	0	0	0	0	0	0	0	0	0	0
MSfe_001892825	no rank	root	0.573407202216066									ARSO092-08		1	0	0	0	0	0	0	0	0	0	0	0	0	0	0	0	0	0	0	0	0	0	0	0	0	0	0	0	0	0	0	0	0	0	0	0
MSfe_001892964	no rank	root	0.546448087431694									HQ874522		1	0	0	0	0	0	0	0	0	0	0	0	0	0	0	0	0	0	0	0	0	0	0	0	0	0	0	0	0	0	0	0	0	0	0	0
MSfe_001893293	no rank	root	0.689655172413793									HQ874522		1	0	0	0	0	0	0	0	0	0	0	0	0	0	0	0	0	0	0	0	0	0	0	0	0	0	0	0	0	0	0	0	0	0	0	0
MSfe_001893578	no rank	root	0.620786516853933									GBCDA076-12		1	0	0	0	0	0	0	0	0	0	0	0	0	0	0	0	0	0	0	0	0	0	0	0	0	0	0	0	0	0	0	0	0	0	0	0
MSfe_001894419	no rank	root	0.599462365591398									AE017321		1	0	0	0	0	0	0	0	0	0	0	0	0	0	0	0	0	0	0	0	0	0	0	0	0	0	0	0	0	0	0	0	0	0	0	0
MSfe_001896148	no rank	root	0.539944903581267									GBGC10448-12		1	0	0	0	0	0	0	0	0	0	0	0	0	0	0	0	0	0	0	0	0	0	0	0	0	0	0	0	0	0	0	0	0	0	0	0
MSfe_001896587	no rank	root	0.584045584045584									DBCOI_000000223		1	0	0	0	0	0	0	0	0	0	0	0	0	0	0	0	0	0	0	0	0	0	0	0	0	0	0	0	0	0	0	0	0	0	0	0
MSfe_001897624	no rank	root	0.693215339233038									MDECA655-10		1	0	0	0	0	0	0	0	0	0	0	0	0	0	0	0	0	0	0	0	0	0	0	0	0	0	0	0	0	0	0	0	0	0	0	0
MSfe_001898473	no rank	root	0.684210526315789									HQ203160		1	0	0	0	0	0	0	0	0	0	0	0	0	0	0	0	0	0	0	0	0	0	0	0	0	0	0	0	0	0	0	0	0	0	0	0
MSfe_001898828	no rank	root	0.63768115942029									GBMIN42239-14		1	0	0	0	0	0	0	0	0	0	0	0	0	0	0	0	0	0	0	0	0	0	0	0	0	0	0	0	0	0	0	0	0	0	0	0
MSfe_001898854	no rank	root	0.738601823708207									ABMMC7552-10		1	0	0	0	0	0	0	0	0	0	0	0	0	0	0	0	0	0	0	0	0	0	0	0	0	0	0	0	0	0	0	0	0	0	0	0
MSfe_001899003	no rank	root	0.577836411609499									EPHNB519-09		1	0	0	0	0	0	0	0	0	0	0	0	0	0	0	0	0	0	0	0	0	0	0	0	0	0	0	0	0	0	0	0	0	0	0	0
MSfe_001899548	no rank	root	0.69578313253012									DBCOI_000000278		1	0	0	0	0	0	0	0	0	0	0	0	0	0	0	0	0	0	0	0	0	0	0	0	0	0	0	0	0	0	0	0	0	0	0	0
MSfe_001901120	no rank	root	0.620396600566572									NERIT002-10		1	0	0	0	0	0	0	0	0	0	0	0	0	0	0	0	0	0	0	0	0	0	0	0	0	0	0	0	0	0	0	0	0	0	0	0
MSfe_001901214	no rank	root	0.541884816753927									REPT048-12		1	0	0	0	0	0	0	0	0	0	0	0	0	0	0	0	0	0	0	0	0	0	0	0	0	0	0	0	0	0	0	0	0	0	0	0
MSfe_001902301	no rank	root	0.601078167115903									RBNII107-13		1	0	0	0	0	0	0	0	0	0	0	0	0	0	0	0	0	0	0	0	0	0	0	0	0	0	0	0	0	0	0	0	0	0	0	0
MSfe_001903125	no rank	root	0.594594594594595									OWI_BACTER007		1	0	0	0	0	0	0	0	0	0	0	0	0	0	0	0	0	0	0	0	0	0	0	0	0	0	0	0	0	0	0	0	0	0	0	0
MSfe_001903604	no rank	root	0.693877551020408									CURA109-09		1	0	0	0	0	0	0	0	0	0	0	0	0	0	0	0	0	0	0	0	0	0	0	0	0	0	0	0	0	0	0	0	0	0	0	0
MSfe_001906422	no rank	root	0.617647058823529									ANICN683-10		1	0	0	0	0	0	0	0	0	0	0	0	0	0	0	0	0	0	0	0	0	0	0	0	0	0	0	0	0	0	0	0	0	0	0	0
MSfe_001907010	no rank	root	0.559888579387187									GQ120024		1	0	0	0	0	0	0	0	0	0	0	0	0	0	0	0	0	0	0	0	0	0	0	0	0	0	0	0	0	0	0	0	0	0	0	0
MSfe_001907111	no rank	root	0.633879781420765									JN689150		1	0	0	0	0	0	0	0	0	0	0	0	0	0	0	0	0	0	0	0	0	0	0	0	0	0	0	0	0	0	0	0	0	0	0	0
MSfe_001907203	no rank	root	0.566844919786096									KF874215		1	0	0	0	0	0	0	0	0	0	0	0	0	0	0	0	0	0	0	0	0	0	0	0	0	0	0	0	0	0	0	0	0	0	0	0
MSfe_001907345	no rank	root	0.723076923076923									HM102420		1	0	0	0	0	0	0	0	0	0	0	0	0	0	0	0	0	0	0	0	0	0	0	0	0	0	0	0	0	0	0	0	0	0	0	0
MSfe_001908559	no rank	root	0.692307692307692									MYMCC204-11		1	0	0	0	0	0	0	0	0	0	0	0	0	0	0	0	0	0	0	0	0	0	0	0	0	0	0	0	0	0	0	0	0	0	0	0
MSfe_001908957	no rank	root	0.589005235602094									FMV141-08		1	0	0	0	0	0	0	0	0	0	0	0	0	0	0	0	0	0	0	0	0	0	0	0	0	0	0	0	0	0	0	0	0	0	0	0
MSfe_001909386	no rank	root	0.670520231213873									OWI_BACTER003	Engraulis japonicus| Eurythenes gryllus| Scapharca broughtonii| Terebella tantabiddycreekensis| Solenocera crassicornis| Methylotenera versatilis	1	0	0	0	0	0	0	0	0	0	0	0	0	0	0	0	0	0	0	0	0	0	0	0	0	0	0	0	0	0	0	0	0	0	0	0
MSfe_001910855	no rank	root	0.773413897280967									EU815593		1	0	0	0	0	0	0	0	0	0	0	0	0	0	0	0	0	0	0	0	0	0	0	0	0	0	0	0	0	0	0	0	0	0	0	0
MSfe_001910994	no rank	root	0.545454545454545									EWGAB200-11		1	0	0	0	0	0	0	0	0	0	0	0	0	0	0	0	0	0	0	0	0	0	0	0	0	0	0	0	0	0	0	0	0	0	0	0
MSfe_001911642	no rank	root	0.715596330275229									KF582658		1	0	0	0	0	0	0	0	0	0	0	0	0	0	0	0	0	0	0	0	0	0	0	0	0	0	0	0	0	0	0	0	0	0	0	0
MSfe_001912864	no rank	root	0.595744680851064									HQ874522		1	0	0	0	0	0	0	0	0	0	0	0	0	0	0	0	0	0	0	0	0	0	0	0	0	0	0	0	0	0	0	0	0	0	0	0
MSfe_001913305	no rank	root	0.622950819672131									ONT175-08		1	0	0	0	0	0	0	0	0	0	0	0	0	0	0	0	0	0	0	0	0	0	0	0	0	0	0	0	0	0	0	0	0	0	0	0
MSfe_001913413	no rank	root	0.605479452054794									AB775225		1	0	0	0	0	0	0	0	0	0	0	0	0	0	0	0	0	0	0	0	0	0	0	0	0	0	0	0	0	0	0	0	0	0	0	0
MSfe_001913741	no rank	root	0.560321715817694									EF036582		1	0	0	0	0	0	0	0	0	0	0	0	0	0	0	0	0	0	0	0	0	0	0	0	0	0	0	0	0	0	0	0	0	0	0	0
MSfe_001916282	no rank	root	0.610958904109589									GBCMI1535-12		1	0	0	0	0	0	0	0	0	0	0	0	0	0	0	0	0	0	0	0	0	0	0	0	0	0	0	0	0	0	0	0	0	0	0	0
MSfe_001917135	no rank	root	0.611260053619303									GBMLG13009-13		1	0	0	0	0	0	0	0	0	0	0	0	0	0	0	0	0	0	0	0	0	0	0	0	0	0	0	0	0	0	0	0	0	0	0	0
MSfe_001917179	no rank	root	0.560109289617486									DHF155-09		1	0	0	0	0	0	0	0	0	0	0	0	0	0	0	0	0	0	0	0	0	0	0	0	0	0	0	0	0	0	0	0	0	0	0	0
MSfe_001917206	no rank	root	0.631147540983607									MYMCG556-12		1	0	0	0	0	0	0	0	0	0	0	0	0	0	0	0	0	0	0	0	0	0	0	0	0	0	0	0	0	0	0	0	0	0	0	0
MSfe_001918645	no rank	root	0.763975155279503									HM357566		1	0	0	0	0	0	0	0	0	0	0	0	0	0	0	0	0	0	0	0	0	0	0	0	0	0	0	0	0	0	0	0	0	0	0	0
MSfe_001919505	no rank	root	0.623229461756374									GBMLG10058-13		1	0	0	0	0	0	0	0	0	0	0	0	0	0	0	0	0	0	0	0	0	0	0	0	0	0	0	0	0	0	0	0	0	0	0	0
MSfe_001920031	no rank	root	0.743202416918429									ABMMC6741-10		1	0	0	0	0	0	0	0	0	0	0	0	0	0	0	0	0	0	0	0	0	0	0	0	0	0	0	0	0	0	0	0	0	0	0	0
MSfe_001920618	no rank	root	0.682634730538922									TUNSA058-14		1	0	0	0	0	0	0	0	0	0	0	0	0	0	0	0	0	0	0	0	0	0	0	0	0	0	0	0	0	0	0	0	0	0	0	0
MSfe_001925592	no rank	root	0.703030303030303									GBMLG0533-06		1	0	0	0	0	0	0	0	0	0	0	0	0	0	0	0	0	0	0	0	0	0	0	0	0	0	0	0	0	0	0	0	0	0	0	0
MSfe_001926139	no rank	root	0.778115501519757									ABMMC7480-10		1	0	0	0	0	0	0	0	0	0	0	0	0	0	0	0	0	0	0	0	0	0	0	0	0	0	0	0	0	0	0	0	0	0	0	0
MSfe_001927271	no rank	root	0.683473389355742									VAFIV040-14		1	0	0	0	0	0	0	0	0	0	0	0	0	0	0	0	0	0	0	0	0	0	0	0	0	0	0	0	0	0	0	0	0	0	0	0
MSfe_001927714	no rank	root	0.555844155844156									DINOB291-08		1	0	0	0	0	0	0	0	0	0	0	0	0	0	0	0	0	0	0	0	0	0	0	0	0	0	0	0	0	0	0	0	0	0	0	0
MSfe_001929353	no rank	root	0.628032345013477									AY896925		1	0	0	0	0	0	0	0	0	0	0	0	0	0	0	0	0	0	0	0	0	0	0	0	0	0	0	0	0	0	0	0	0	0	0	0
MSfe_001930047	no rank	root	0.597796143250689									CR378676	Stramonita floridana| Stramonita haemastoma| Stramonita rustica| Paraglaciecola psychrophila| Conus rattus| Photobacterium profundum	1	0	0	0	0	0	0	0	0	0	0	0	0	0	0	0	0	0	0	0	0	0	0	0	0	0	0	0	0	0	0	0	0	0	0	0
MSfe_001931328	no rank	root	0.597883597883598									GBMLB1854-06		1	0	0	0	0	0	0	0	0	0	0	0	0	0	0	0	0	0	0	0	0	0	0	0	0	0	0	0	0	0	0	0	0	0	0	0
MSfe_001934170	no rank	root	0.668571428571429									GQ120016		1	0	0	0	0	0	0	0	0	0	0	0	0	0	0	0	0	0	0	0	0	0	0	0	0	0	0	0	0	0	0	0	0	0	0	0
MSfe_001934616	no rank	root	0.64									OWI_BACTER001		1	0	0	0	0	0	0	0	0	0	0	0	0	0	0	0	0	0	0	0	0	0	0	0	0	0	0	0	0	0	0	0	0	0	0	0
MSfe_001935365	no rank	root	0.56043956043956									AB070206		1	0	0	0	0	0	0	0	0	0	0	0	0	0	0	0	0	0	0	0	0	0	0	0	0	0	0	0	0	0	0	0	0	0	0	0
MSfe_001943539	no rank	root	0.69208211143695									AF288091		1	0	0	0	0	0	0	0	0	0	0	0	0	0	0	0	0	0	0	0	0	0	0	0	0	0	0	0	0	0	0	0	0	0	0	0
MSfe_001944214	no rank	root	0.640226628895184									CNCHA2237-11		1	0	0	0	0	0	0	0	0	0	0	0	0	0	0	0	0	0	0	0	0	0	0	0	0	0	0	0	0	0	0	0	0	0	0	0
MSfe_001944257	no rank	root	0.551075268817204									BJNSM002-08		1	0	0	0	0	0	0	0	0	0	0	0	0	0	0	0	0	0	0	0	0	0	0	0	0	0	0	0	0	0	0	0	0	0	0	0
MSfe_001944524	no rank	root	0.53968253968254									TUNSA058-14		1	0	0	0	0	0	0	0	0	0	0	0	0	0	0	0	0	0	0	0	0	0	0	0	0	0	0	0	0	0	0	0	0	0	0	0
MSfe_001945289	no rank	root	0.771341463414634									FBCOA672-10		1	0	0	0	0	0	0	0	0	0	0	0	0	0	0	0	0	0	0	0	0	0	0	0	0	0	0	0	0	0	0	0	0	0	0	0
MSfe_001946580	no rank	root	0.698224852071006									ZOOP332-12		1	0	0	0	0	0	0	0	0	0	0	0	0	0	0	0	0	0	0	0	0	0	0	0	0	0	0	0	0	0	0	0	0	0	0	0
MSfe_001948253	no rank	root	0.627450980392157									CP003883		1	0	0	0	0	0	0	0	0	0	0	0	0	0	0	0	0	0	0	0	0	0	0	0	0	0	0	0	0	0	0	0	0	0	0	0
MSfe_001949763	no rank	root	0.709090909090909									GQ481773		1	0	0	0	0	0	0	0	0	0	0	0	0	0	0	0	0	0	0	0	0	0	0	0	0	0	0	0	0	0	0	0	0	0	0	0
MSfe_001950479	no rank	root	0.61864406779661									ABMMC11939-10		1	0	0	0	0	0	0	0	0	0	0	0	0	0	0	0	0	0	0	0	0	0	0	0	0	0	0	0	0	0	0	0	0	0	0	0
MSfe_001950733	no rank	root	0.588859416445623									JEBP502-13		1	0	0	0	0	0	0	0	0	0	0	0	0	0	0	0	0	0	0	0	0	0	0	0	0	0	0	0	0	0	0	0	0	0	0	0
MSfe_001950881	no rank	root	0.761467889908257									AM157052		1	0	0	0	0	0	0	0	0	0	0	0	0	0	0	0	0	0	0	0	0	0	0	0	0	0	0	0	0	0	0	0	0	0	0	0
MSfe_001950955	no rank	root	0.741071428571429									GZMSE146-12		1	0	0	0	0	0	0	0	0	0	0	0	0	0	0	0	0	0	0	0	0	0	0	0	0	0	0	0	0	0	0	0	0	0	0	0
MSfe_001951830	no rank	root	0.697947214076246									AMPNB185-14		1	0	0	0	0	0	0	0	0	0	0	0	0	0	0	0	0	0	0	0	0	0	0	0	0	0	0	0	0	0	0	0	0	0	0	0
MSfe_001954293	no rank	root	0.585714285714286									OWI_BACTER007		1	0	0	0	0	0	0	0	0	0	0	0	0	0	0	0	0	0	0	0	0	0	0	0	0	0	0	0	0	0	0	0	0	0	0	0
MSfe_001954663	no rank	root	0.646067415730337									OWI_BACTER007		1	0	0	0	0	0	0	0	0	0	0	0	0	0	0	0	0	0	0	0	0	0	0	0	0	0	0	0	0	0	0	0	0	0	0	0
MSfe_001956097	no rank	root	0.561307901907357									KC688690		1	0	0	0	0	0	0	0	0	0	0	0	0	0	0	0	0	0	0	0	0	0	0	0	0	0	0	0	0	0	0	0	0	0	0	0
MSfe_001956446	no rank	root	0.638968481375358									GBCI0421-06		1	0	0	0	0	0	0	0	0	0	0	0	0	0	0	0	0	0	0	0	0	0	0	0	0	0	0	0	0	0	0	0	0	0	0	0
MSfe_001961745	no rank	root	0.601694915254237									GBCI826-07		1	0	0	0	0	0	0	0	0	0	0	0	0	0	0	0	0	0	0	0	0	0	0	0	0	0	0	0	0	0	0	0	0	0	0	0
MSfe_001961751	no rank	root	0.643059490084986									CP003883		1	0	0	0	0	0	0	0	0	0	0	0	0	0	0	0	0	0	0	0	0	0	0	0	0	0	0	0	0	0	0	0	0	0	0	0
MSfe_001964261	no rank	root	0.738738738738739									SSEIC4149-13		1	0	0	0	0	0	0	0	0	0	0	0	0	0	0	0	0	0	0	0	0	0	0	0	0	0	0	0	0	0	0	0	0	0	0	0
MSfe_001966731	no rank	root	0.620879120879121									GBCMA0112-06		1	0	0	0	0	0	0	0	0	0	0	0	0	0	0	0	0	0	0	0	0	0	0	0	0	0	0	0	0	0	0	0	0	0	0	0
MSfe_001966809	no rank	root	0.627840909090909									GBCH7780-13		1	0	0	0	0	0	0	0	0	0	0	0	0	0	0	0	0	0	0	0	0	0	0	0	0	0	0	0	0	0	0	0	0	0	0	0
MSfe_001967171	no rank	root	0.72289156626506									OZSEA1343-10		1	0	0	0	0	0	0	0	0	0	0	0	0	0	0	0	0	0	0	0	0	0	0	0	0	0	0	0	0	0	0	0	0	0	0	0
MSfe_001968577	no rank	root	0.610666666666667									MACWAN_000035		1	0	0	0	0	0	0	0	0	0	0	0	0	0	0	0	0	0	0	0	0	0	0	0	0	0	0	0	0	0	0	0	0	0	0	0
MSfe_001969709	no rank	root	0.687878787878788									GBCL7110-10		1	0	0	0	0	0	0	0	0	0	0	0	0	0	0	0	0	0	0	0	0	0	0	0	0	0	0	0	0	0	0	0	0	0	0	0
MSfe_001972445	no rank	root	0.745454545454545									QMPYC477-09		1	0	0	0	0	0	0	0	0	0	0	0	0	0	0	0	0	0	0	0	0	0	0	0	0	0	0	0	0	0	0	0	0	0	0	0
MSfe_001974372	no rank	root	0.648571428571429									OWI_BACTER007		1	0	0	0	0	0	0	0	0	0	0	0	0	0	0	0	0	0	0	0	0	0	0	0	0	0	0	0	0	0	0	0	0	0	0	0
MSfe_001976096	no rank	root	0.632478632478632									OWI_BACTER007		1	0	0	0	0	0	0	0	0	0	0	0	0	0	0	0	0	0	0	0	0	0	0	0	0	0	0	0	0	0	0	0	0	0	0	0
MSfe_001977025	no rank	root	0.628415300546448									EF398134		1	0	0	0	0	0	0	0	0	0	0	0	0	0	0	0	0	0	0	0	0	0	0	0	0	0	0	0	0	0	0	0	0	0	0	0
MSfe_001977052	no rank	root	0.641618497109827									OWI_BACTER007		1	0	0	0	0	0	0	0	0	0	0	0	0	0	0	0	0	0	0	0	0	0	0	0	0	0	0	0	0	0	0	0	0	0	0	0
MSfe_001977354	no rank	root	0.687134502923977									GBAN2251-09	Engraulis japonicus| Eurythenes gryllus| Scapharca broughtonii| Terebella tantabiddycreekensis| Chloeia parva| Solenocera crassicornis	1	0	0	0	0	0	0	0	0	0	0	0	0	0	0	0	0	0	0	0	0	0	0	0	0	0	0	0	0	0	0	0	0	0	0	0
MSfe_001978029	no rank	root	0.679775280898876									ZPII1540-11		1	0	0	0	0	0	0	0	0	0	0	0	0	0	0	0	0	0	0	0	0	0	0	0	0	0	0	0	0	0	0	0	0	0	0	0
MSfe_001978619	no rank	root	0.696022727272727									AB907090		1	0	0	0	0	0	0	0	0	0	0	0	0	0	0	0	0	0	0	0	0	0	0	0	0	0	0	0	0	0	0	0	0	0	0	0
MSfe_001979884	no rank	root	0.635327635327635									OWI_BACTER007		1	0	0	0	0	0	0	0	0	0	0	0	0	0	0	0	0	0	0	0	0	0	0	0	0	0	0	0	0	0	0	0	0	0	0	0
MSfe_001980450	no rank	root	0.73394495412844									CONAB694-10		1	0	0	0	0	0	0	0	0	0	0	0	0	0	0	0	0	0	0	0	0	0	0	0	0	0	0	0	0	0	0	0	0	0	0	0
MSfe_001980538	no rank	root	0.552									OWI_BACTER007		1	0	0	0	0	0	0	0	0	0	0	0	0	0	0	0	0	0	0	0	0	0	0	0	0	0	0	0	0	0	0	0	0	0	0	0
MSfe_001980952	no rank	root	0.597733711048159									OWI_BACTER011		1	0	0	0	0	0	0	0	0	0	0	0	0	0	0	0	0	0	0	0	0	0	0	0	0	0	0	0	0	0	0	0	0	0	0	0
MSfe_001983271	no rank	root	0.689855072463768									OWI_BACTER003	Eurythenes gryllus	1	0	0	0	0	0	0	0	0	0	0	0	0	0	0	0	0	0	0	0	0	0	0	0	0	0	0	0	0	0	0	0	0	0	0	0
MSfe_001983684	no rank	root	0.647727272727273									OWI_BACTER007		1	0	0	0	0	0	0	0	0	0	0	0	0	0	0	0	0	0	0	0	0	0	0	0	0	0	0	0	0	0	0	0	0	0	0	0
MSfe_001984935	no rank	root	0.787692307692308									GBDPD049-13		1	0	0	0	0	0	0	0	0	0	0	0	0	0	0	0	0	0	0	0	0	0	0	0	0	0	0	0	0	0	0	0	0	0	0	0
MSfe_001986773	no rank	root	0.634285714285714									MXBSC093-10		1	0	0	0	0	0	0	0	0	0	0	0	0	0	0	0	0	0	0	0	0	0	0	0	0	0	0	0	0	0	0	0	0	0	0	0
MSfe_001991813	no rank	root	0.696428571428571									OWI_BACTER002	Terebella tantabiddycreekensis| Scapharca broughtonii| Chloeia parva| Methylotenera versatilis	1	0	0	0	0	0	0	0	0	0	0	0	0	0	0	0	0	0	0	0	0	0	0	0	0	0	0	0	0	0	0	0	0	0	0	0
MSfe_001992138	no rank	root	0.654205607476635									MD2467		1	0	0	0	0	0	0	0	0	0	0	0	0	0	0	0	0	0	0	0	0	0	0	0	0	0	0	0	0	0	0	0	0	0	0	0
MSfe_001992422	no rank	root	0.631728045325779									GBCMD0637-06		1	0	0	0	0	0	0	0	0	0	0	0	0	0	0	0	0	0	0	0	0	0	0	0	0	0	0	0	0	0	0	0	0	0	0	0
MSfe_001997558	no rank	root	0.64									HQ269355		1	0	0	0	0	0	0	0	0	0	0	0	0	0	0	0	0	0	0	0	0	0	0	0	0	0	0	0	0	0	0	0	0	0	0	0
MSfe_002001725	no rank	root	0.586894586894587									INHSE199-09		1	0	0	0	0	0	0	0	0	0	0	0	0	0	0	0	0	0	0	0	0	0	0	0	0	0	0	0	0	0	0	0	0	0	0	0
MSfe_002003108	no rank	root	0.678466076696165									ANIAB366-11		1	0	0	0	0	0	0	0	0	0	0	0	0	0	0	0	0	0	0	0	0	0	0	0	0	0	0	0	0	0	0	0	0	0	0	0
MSfe_002004590	no rank	root	0.678977272727273									CP007481		1	0	0	0	0	0	0	0	0	0	0	0	0	0	0	0	0	0	0	0	0	0	0	0	0	0	0	0	0	0	0	0	0	0	0	0
MSfe_002006568	no rank	root	0.615606936416185									DQ317042		1	0	0	0	0	0	0	0	0	0	0	0	0	0	0	0	0	0	0	0	0	0	0	0	0	0	0	0	0	0	0	0	0	0	0	0
MSfe_002015481	no rank	root	0.620879120879121									ABMMC6201-10		1	0	0	0	0	0	0	0	0	0	0	0	0	0	0	0	0	0	0	0	0	0	0	0	0	0	0	0	0	0	0	0	0	0	0	0
MSfe_002016449	no rank	root	0.633522727272727									LOWA316-06		1	0	0	0	0	0	0	0	0	0	0	0	0	0	0	0	0	0	0	0	0	0	0	0	0	0	0	0	0	0	0	0	0	0	0	0
MSfe_002017233	no rank	root	0.627450980392157									KJ828806		1	0	0	0	0	0	0	0	0	0	0	0	0	0	0	0	0	0	0	0	0	0	0	0	0	0	0	0	0	0	0	0	0	0	0	0
MSfe_002019168	no rank	root	0.53929539295393									GBGC10441-12		1	0	0	0	0	0	0	0	0	0	0	0	0	0	0	0	0	0	0	0	0	0	0	0	0	0	0	0	0	0	0	0	0	0	0	0
MSfe_002023534	no rank	root	0.706586826347305									MLP1140-11		1	0	0	0	0	0	0	0	0	0	0	0	0	0	0	0	0	0	0	0	0	0	0	0	0	0	0	0	0	0	0	0	0	0	0	0
MSfe_002027740	no rank	root	0.606382978723404									AE017321		1	0	0	0	0	0	0	0	0	0	0	0	0	0	0	0	0	0	0	0	0	0	0	0	0	0	0	0	0	0	0	0	0	0	0	0
MSfe_002028053	no rank	root	0.633802816901408									FM995166		1	0	0	0	0	0	0	0	0	0	0	0	0	0	0	0	0	0	0	0	0	0	0	0	0	0	0	0	0	0	0	0	0	0	0	0
MSfe_002028534	no rank	root	0.632022471910112									CP001759		1	0	0	0	0	0	0	0	0	0	0	0	0	0	0	0	0	0	0	0	0	0	0	0	0	0	0	0	0	0	0	0	0	0	0	0
MSfe_002029596	no rank	root	0.564304461942257									EICOL016-11		1	0	0	0	0	0	0	0	0	0	0	0	0	0	0	0	0	0	0	0	0	0	0	0	0	0	0	0	0	0	0	0	0	0	0	0
MSfe_002030371	no rank	root	0.65606936416185									OWI_BACTER006		1	0	0	0	0	0	0	0	0	0	0	0	0	0	0	0	0	0	0	0	0	0	0	0	0	0	0	0	0	0	0	0	0	0	0	0
MSfe_002030674	no rank	root	0.751533742331288									RBCMI979-14		1	0	0	0	0	0	0	0	0	0	0	0	0	0	0	0	0	0	0	0	0	0	0	0	0	0	0	0	0	0	0	0	0	0	0	0
MSfe_002031062	no rank	root	0.604838709677419									FPMAR047-08		1	0	0	0	0	0	0	0	0	0	0	0	0	0	0	0	0	0	0	0	0	0	0	0	0	0	0	0	0	0	0	0	0	0	0	0
MSfe_002032815	no rank	root	0.61436170212766									JN593332		1	0	0	0	0	0	0	0	0	0	0	0	0	0	0	0	0	0	0	0	0	0	0	0	0	0	0	0	0	0	0	0	0	0	0	0
MSfe_002033447	no rank	root	0.604774535809019									GBAN4119-13		1	0	0	0	0	0	0	0	0	0	0	0	0	0	0	0	0	0	0	0	0	0	0	0	0	0	0	0	0	0	0	0	0	0	0	0
MSfe_002040296	no rank	root	0.631728045325779									GBCMD10056-13		1	0	0	0	0	0	0	0	0	0	0	0	0	0	0	0	0	0	0	0	0	0	0	0	0	0	0	0	0	0	0	0	0	0	0	0
MSfe_002041338	no rank	root	0.543956043956044									LGEN102-14		1	0	0	0	0	0	0	0	0	0	0	0	0	0	0	0	0	0	0	0	0	0	0	0	0	0	0	0	0	0	0	0	0	0	0	0
MSfe_002048445	no rank	root	0.594086021505376									CP003837	Paraglaciecola psychrophila| Corynactis californica| Pachyta lamed| Isotoma riparia| Photobacterium profundum	1	0	0	0	0	0	0	0	0	0	0	0	0	0	0	0	0	0	0	0	0	0	0	0	0	0	0	0	0	0	0	0	0	0	0	0
MSfe_002052298	no rank	root	0.720930232558139									FJ602540		1	0	0	0	0	0	0	0	0	0	0	0	0	0	0	0	0	0	0	0	0	0	0	0	0	0	0	0	0	0	0	0	0	0	0	0
MSfe_002061159	no rank	root	0.645714285714286									GBMPH321-13		1	0	0	0	0	0	0	0	0	0	0	0	0	0	0	0	0	0	0	0	0	0	0	0	0	0	0	0	0	0	0	0	0	0	0	0
MSfe_002063512	no rank	root	0.607954545454545									OWI_BACTER011		1	0	0	0	0	0	0	0	0	0	0	0	0	0	0	0	0	0	0	0	0	0	0	0	0	0	0	0	0	0	0	0	0	0	0	0
MSfe_002073268	no rank	root	0.621082621082621									GBMIN4157-12		1	0	0	0	0	0	0	0	0	0	0	0	0	0	0	0	0	0	0	0	0	0	0	0	0	0	0	0	0	0	0	0	0	0	0	0
MSfe_002073808	no rank	root	0.761194029850746									PNMIA1112-14		1	0	0	0	0	0	0	0	0	0	0	0	0	0	0	0	0	0	0	0	0	0	0	0	0	0	0	0	0	0	0	0	0	0	0	0
MSfe_002074254	no rank	root	0.617977528089888									NORGE088-14		1	0	0	0	0	0	0	0	0	0	0	0	0	0	0	0	0	0	0	0	0	0	0	0	0	0	0	0	0	0	0	0	0	0	0	0
MSfe_002075095	no rank	root	0.694524495677233									CONO508-08		1	0	0	0	0	0	0	0	0	0	0	0	0	0	0	0	0	0	0	0	0	0	0	0	0	0	0	0	0	0	0	0	0	0	0	0
MSfe_002076997	no rank	root	0.636363636363636									OWI_BACTER007		1	0	0	0	0	0	0	0	0	0	0	0	0	0	0	0	0	0	0	0	0	0	0	0	0	0	0	0	0	0	0	0	0	0	0	0
MSfe_002077818	no rank	root	0.685975609756098									KC353357		1	0	0	0	0	0	0	0	0	0	0	0	0	0	0	0	0	0	0	0	0	0	0	0	0	0	0	0	0	0	0	0	0	0	0	0
MSfe_002087512	no rank	root	0.602739726027397									NBCRU057-12		1	0	0	0	0	0	0	0	0	0	0	0	0	0	0	0	0	0	0	0	0	0	0	0	0	0	0	0	0	0	0	0	0	0	0	0
MSfe_002088390	no rank	root	0.632768361581921									AY122723		1	0	0	0	0	0	0	0	0	0	0	0	0	0	0	0	0	0	0	0	0	0	0	0	0	0	0	0	0	0	0	0	0	0	0	0
MSfe_002089462	no rank	root	0.675757575757576									FMN105-11		1	0	0	0	0	0	0	0	0	0	0	0	0	0	0	0	0	0	0	0	0	0	0	0	0	0	0	0	0	0	0	0	0	0	0	0
MSfe_002089815	no rank	root	0.598382749326146									GBCB519-08		1	0	0	0	0	0	0	0	0	0	0	0	0	0	0	0	0	0	0	0	0	0	0	0	0	0	0	0	0	0	0	0	0	0	0	0
MSfe_002098328	no rank	root	0.559681697612732									GBCL0246-06		1	0	0	0	0	0	0	0	0	0	0	0	0	0	0	0	0	0	0	0	0	0	0	0	0	0	0	0	0	0	0	0	0	0	0	0
MSfe_002099032	no rank	root	0.6									TUNSA058-14		1	0	0	0	0	0	0	0	0	0	0	0	0	0	0	0	0	0	0	0	0	0	0	0	0	0	0	0	0	0	0	0	0	0	0	0
MSfe_002102374	no rank	root	0.570247933884298									GBAH0012-06		1	0	0	0	0	0	0	0	0	0	0	0	0	0	0	0	0	0	0	0	0	0	0	0	0	0	0	0	0	0	0	0	0	0	0	0
MSfe_002105479	no rank	root	0.629943502824859									TUNSA061-14		1	0	0	0	0	0	0	0	0	0	0	0	0	0	0	0	0	0	0	0	0	0	0	0	0	0	0	0	0	0	0	0	0	0	0	0
MSfe_002105550	no rank	root	0.608108108108108									GBCM900-13		1	0	0	0	0	0	0	0	0	0	0	0	0	0	0	0	0	0	0	0	0	0	0	0	0	0	0	0	0	0	0	0	0	0	0	0
MSfe_002107116	no rank	root	0.635854341736695									CURA002-09		1	0	0	0	0	0	0	0	0	0	0	0	0	0	0	0	0	0	0	0	0	0	0	0	0	0	0	0	0	0	0	0	0	0	0	0
MSfe_002109908	no rank	root	0.681681681681682									GBMIN9680-12		1	0	0	0	0	0	0	0	0	0	0	0	0	0	0	0	0	0	0	0	0	0	0	0	0	0	0	0	0	0	0	0	0	0	0	0
MSfe_002112751	no rank	root	0.6996996996997									MYMCG556-12		1	0	0	0	0	0	0	0	0	0	0	0	0	0	0	0	0	0	0	0	0	0	0	0	0	0	0	0	0	0	0	0	0	0	0	0
MSfe_002115308	no rank	root	0.579387186629526									FBHET981-12		1	0	0	0	0	0	0	0	0	0	0	0	0	0	0	0	0	0	0	0	0	0	0	0	0	0	0	0	0	0	0	0	0	0	0	0
MSfe_002116255	no rank	root	0.642857142857143									NYMAY052-07		1	0	0	0	0	0	0	0	0	0	0	0	0	0	0	0	0	0	0	0	0	0	0	0	0	0	0	0	0	0	0	0	0	0	0	0
MSfe_002116702	no rank	root	0.597855227882037									GBCPH0022-06		1	0	0	0	0	0	0	0	0	0	0	0	0	0	0	0	0	0	0	0	0	0	0	0	0	0	0	0	0	0	0	0	0	0	0	0
MSfe_002116810	no rank	root	0.632022471910112									COLFE937-13		1	0	0	0	0	0	0	0	0	0	0	0	0	0	0	0	0	0	0	0	0	0	0	0	0	0	0	0	0	0	0	0	0	0	0	0
MSfe_002118738	no rank	root	0.593667546174143									FJ858268		1	0	0	0	0	0	0	0	0	0	0	0	0	0	0	0	0	0	0	0	0	0	0	0	0	0	0	0	0	0	0	0	0	0	0	0
MSfe_002119870	no rank	root	0.773700305810398									VAQT884-10		1	0	0	0	0	0	0	0	0	0	0	0	0	0	0	0	0	0	0	0	0	0	0	0	0	0	0	0	0	0	0	0	0	0	0	0
MSfe_002120697	no rank	root	0.699708454810496									OWI_BACTER005	Chloeia parva| Stictyosiphon soriferus| Terebella tantabiddycreekensis| Methylotenera versatilis	1	0	0	0	0	0	0	0	0	0	0	0	0	0	0	0	0	0	0	0	0	0	0	0	0	0	0	0	0	0	0	0	0	0	0	0
MSfe_002120728	no rank	root	0.681034482758621									HUWAR092-10		1	0	0	0	0	0	0	0	0	0	0	0	0	0	0	0	0	0	0	0	0	0	0	0	0	0	0	0	0	0	0	0	0	0	0	0
MSfe_002121658	no rank	root	0.598901098901099									MIWAE121-13		1	0	0	0	0	0	0	0	0	0	0	0	0	0	0	0	0	0	0	0	0	0	0	0	0	0	0	0	0	0	0	0	0	0	0	0
MSfe_002123542	no rank	root	0.679886685552408									BBLZI013-14		1	0	0	0	0	0	0	0	0	0	0	0	0	0	0	0	0	0	0	0	0	0	0	0	0	0	0	0	0	0	0	0	0	0	0	0
MSfe_002123972	no rank	root	0.675977653631285									TUNSA008-14		1	0	0	0	0	0	0	0	0	0	0	0	0	0	0	0	0	0	0	0	0	0	0	0	0	0	0	0	0	0	0	0	0	0	0	0
MSfe_002124646	no rank	root	0.631284916201117									GBCMD10056-13		1	0	0	0	0	0	0	0	0	0	0	0	0	0	0	0	0	0	0	0	0	0	0	0	0	0	0	0	0	0	0	0	0	0	0	0
MSfe_002124920	no rank	root	0.545714285714286									GBMLG15114-13		1	0	0	0	0	0	0	0	0	0	0	0	0	0	0	0	0	0	0	0	0	0	0	0	0	0	0	0	0	0	0	0	0	0	0	0
MSfe_002125280	no rank	root	0.680473372781065									OWI_BACTER003	Eurythenes gryllus| Engraulis japonicus| Solenocera crassicornis	1	0	0	0	0	0	0	0	0	0	0	0	0	0	0	0	0	0	0	0	0	0	0	0	0	0	0	0	0	0	0	0	0	0	0	0
MSfe_002125895	no rank	root	0.623229461756374									MIWAP389-14		1	0	0	0	0	0	0	0	0	0	0	0	0	0	0	0	0	0	0	0	0	0	0	0	0	0	0	0	0	0	0	0	0	0	0	0
MSfe_002126070	no rank	root	0.542635658914729									GBSP4463-12		1	0	0	0	0	0	0	0	0	0	0	0	0	0	0	0	0	0	0	0	0	0	0	0	0	0	0	0	0	0	0	0	0	0	0	0
MSfe_002127177	no rank	root	0.57703081232493									LIMC065-08		1	0	0	0	0	0	0	0	0	0	0	0	0	0	0	0	0	0	0	0	0	0	0	0	0	0	0	0	0	0	0	0	0	0	0	0
MSfe_002127322	no rank	root	0.718181818181818									MYFAB542-11		1	0	0	0	0	0	0	0	0	0	0	0	0	0	0	0	0	0	0	0	0	0	0	0	0	0	0	0	0	0	0	0	0	0	0	0
MSfe_002127720	no rank	root	0.617563739376771									WEAI120-11		1	0	0	0	0	0	0	0	0	0	0	0	0	0	0	0	0	0	0	0	0	0	0	0	0	0	0	0	0	0	0	0	0	0	0	0
MSfe_002127753	no rank	root	0.632596685082873									CP007481		1	0	0	0	0	0	0	0	0	0	0	0	0	0	0	0	0	0	0	0	0	0	0	0	0	0	0	0	0	0	0	0	0	0	0	0
MSfe_002127884	no rank	root	0.617563739376771									GBCB488-08		1	0	0	0	0	0	0	0	0	0	0	0	0	0	0	0	0	0	0	0	0	0	0	0	0	0	0	0	0	0	0	0	0	0	0	0
MSfe_002128492	no rank	root	0.578082191780822									AM698041		1	0	0	0	0	0	0	0	0	0	0	0	0	0	0	0	0	0	0	0	0	0	0	0	0	0	0	0	0	0	0	0	0	0	0	0
MSfe_002129225	no rank	root	0.551630434782609									GBMBV062-10		1	0	0	0	0	0	0	0	0	0	0	0	0	0	0	0	0	0	0	0	0	0	0	0	0	0	0	0	0	0	0	0	0	0	0	0
MSfe_002129583	no rank	root	0.56763925729443									OWI_BACTER007		1	0	0	0	0	0	0	0	0	0	0	0	0	0	0	0	0	0	0	0	0	0	0	0	0	0	0	0	0	0	0	0	0	0	0	0
MSfe_002129603	no rank	root	0.625698324022346									HQ874522		1	0	0	0	0	0	0	0	0	0	0	0	0	0	0	0	0	0	0	0	0	0	0	0	0	0	0	0	0	0	0	0	0	0	0	0
MSfe_002129682	no rank	root	0.697947214076246									GBCMA0118-06	Scopelocheirus schellenbergi| Engraulis japonicus| Eurythenes gryllus| Scapharca broughtonii| Terebella tantabiddycreekensis| Solenocera crassicornis	1	0	0	0	0	0	0	0	0	0	0	0	0	0	0	0	0	0	0	0	0	0	0	0	0	0	0	0	0	0	0	0	0	0	0	0
MSfe_002129984	no rank	root	0.660818713450292									CP006846		1	0	0	0	0	0	0	0	0	0	0	0	0	0	0	0	0	0	0	0	0	0	0	0	0	0	0	0	0	0	0	0	0	0	0	0
MSfe_002131817	no rank	root	0.629120879120879									CNBPD637-12		1	0	0	0	0	0	0	0	0	0	0	0	0	0	0	0	0	0	0	0	0	0	0	0	0	0	0	0	0	0	0	0	0	0	0	0
MSfe_002132546	no rank	root	0.756024096385542									DBCOI_000000164		1	0	0	0	0	0	0	0	0	0	0	0	0	0	0	0	0	0	0	0	0	0	0	0	0	0	0	0	0	0	0	0	0	0	0	0
MSfe_002132790	no rank	root	0.561679790026247									GQ892049		1	0	0	0	0	0	0	0	0	0	0	0	0	0	0	0	0	0	0	0	0	0	0	0	0	0	0	0	0	0	0	0	0	0	0	0
MSfe_002133258	no rank	root	0.621468926553672									WAMAL498-10		1	0	0	0	0	0	0	0	0	0	0	0	0	0	0	0	0	0	0	0	0	0	0	0	0	0	0	0	0	0	0	0	0	0	0	0
MSfe_002133365	no rank	root	0.622159090909091									DSOPH1980-11		1	0	0	0	0	0	0	0	0	0	0	0	0	0	0	0	0	0	0	0	0	0	0	0	0	0	0	0	0	0	0	0	0	0	0	0
MSfe_002137307	no rank	root	0.657223796033994									MACRO1758-10		1	0	0	0	0	0	0	0	0	0	0	0	0	0	0	0	0	0	0	0	0	0	0	0	0	0	0	0	0	0	0	0	0	0	0	0
MSfe_002139018	no rank	root	0.640226628895184									OWI_BACTER011		1	0	0	0	0	0	0	0	0	0	0	0	0	0	0	0	0	0	0	0	0	0	0	0	0	0	0	0	0	0	0	0	0	0	0	0
MSfe_002139092	no rank	root	0.634560906515581									TUNSA061-14		1	0	0	0	0	0	0	0	0	0	0	0	0	0	0	0	0	0	0	0	0	0	0	0	0	0	0	0	0	0	0	0	0	0	0	0
MSfe_002139423	no rank	root	0.555851063829787									AY296843		1	0	0	0	0	0	0	0	0	0	0	0	0	0	0	0	0	0	0	0	0	0	0	0	0	0	0	0	0	0	0	0	0	0	0	0
MSfe_002139487	no rank	root	0.734138972809668									ARSO535-09		1	0	0	0	0	0	0	0	0	0	0	0	0	0	0	0	0	0	0	0	0	0	0	0	0	0	0	0	0	0	0	0	0	0	0	0
MSfe_002140032	no rank	root	0.635327635327635									OWI_BACTER002		1	0	0	0	0	0	0	0	0	0	0	0	0	0	0	0	0	0	0	0	0	0	0	0	0	0	0	0	0	0	0	0	0	0	0	0
MSfe_002141176	no rank	root	0.636871508379888									KF946793		1	0	0	0	0	0	0	0	0	0	0	0	0	0	0	0	0	0	0	0	0	0	0	0	0	0	0	0	0	0	0	0	0	0	0	0
MSfe_002142017	no rank	root	0.695652173913043									OWI_BACTER003	Eurythenes gryllus	1	0	0	0	0	0	0	0	0	0	0	0	0	0	0	0	0	0	0	0	0	0	0	0	0	0	0	0	0	0	0	0	0	0	0	0
MSfe_002142167	no rank	root	0.606936416184971									OWI_BACTER007		1	0	0	0	0	0	0	0	0	0	0	0	0	0	0	0	0	0	0	0	0	0	0	0	0	0	0	0	0	0	0	0	0	0	0	0
MSfe_002142565	no rank	root	0.677325581395349									FR797809		1	0	0	0	0	0	0	0	0	0	0	0	0	0	0	0	0	0	0	0	0	0	0	0	0	0	0	0	0	0	0	0	0	0	0	0
MSfe_002142662	no rank	root	0.670487106017192									EU069532		1	0	0	0	0	0	0	0	0	0	0	0	0	0	0	0	0	0	0	0	0	0	0	0	0	0	0	0	0	0	0	0	0	0	0	0
MSfe_002143410	no rank	root	0.615384615384615									OWI_BACTER007		1	0	0	0	0	0	0	0	0	0	0	0	0	0	0	0	0	0	0	0	0	0	0	0	0	0	0	0	0	0	0	0	0	0	0	0
MSfe_002143951	no rank	root	0.688046647230321									OWI_BACTER003	Eurythenes gryllus	1	0	0	0	0	0	0	0	0	0	0	0	0	0	0	0	0	0	0	0	0	0	0	0	0	0	0	0	0	0	0	0	0	0	0	0
MSfe_002144272	no rank	root	0.646376811594203									OWI_BACTER007		1	0	0	0	0	0	0	0	0	0	0	0	0	0	0	0	0	0	0	0	0	0	0	0	0	0	0	0	0	0	0	0	0	0	0	0
MSfe_002145608	no rank	root	0.68693009118541									OZSEA106-10		1	0	0	0	0	0	0	0	0	0	0	0	0	0	0	0	0	0	0	0	0	0	0	0	0	0	0	0	0	0	0	0	0	0	0	0
MSfe_002145732	no rank	root	0.590785907859079									MIWAE121-13		1	0	0	0	0	0	0	0	0	0	0	0	0	0	0	0	0	0	0	0	0	0	0	0	0	0	0	0	0	0	0	0	0	0	0	0
MSfe_002146446	no rank	root	0.636619718309859									OWI_BACTER007		1	0	0	0	0	0	0	0	0	0	0	0	0	0	0	0	0	0	0	0	0	0	0	0	0	0	0	0	0	0	0	0	0	0	0	0
MSfe_002147071	no rank	root	0.601604278074866									GBMIN3442-12		1	0	0	0	0	0	0	0	0	0	0	0	0	0	0	0	0	0	0	0	0	0	0	0	0	0	0	0	0	0	0	0	0	0	0	0
MSfe_002149582	no rank	root	0.622589531680441									AB576708		1	0	0	0	0	0	0	0	0	0	0	0	0	0	0	0	0	0	0	0	0	0	0	0	0	0	0	0	0	0	0	0	0	0	0	0
MSfe_002151846	no rank	root	0.675675675675676									KC146226		1	0	0	0	0	0	0	0	0	0	0	0	0	0	0	0	0	0	0	0	0	0	0	0	0	0	0	0	0	0	0	0	0	0	0	0
MSfe_002152791	no rank	root	0.645714285714286									COLFD054-12		1	0	0	0	0	0	0	0	0	0	0	0	0	0	0	0	0	0	0	0	0	0	0	0	0	0	0	0	0	0	0	0	0	0	0	0
MSfe_002153071	no rank	root	0.69364161849711									OWI_BACTER007	Gammarus komareki	1	0	0	0	0	0	0	0	0	0	0	0	0	0	0	0	0	0	0	0	0	0	0	0	0	0	0	0	0	0	0	0	0	0	0	0
MSfe_002153178	no rank	root	0.671348314606742									CP000237		1	0	0	0	0	0	0	0	0	0	0	0	0	0	0	0	0	0	0	0	0	0	0	0	0	0	0	0	0	0	0	0	0	0	0	0
MSfe_002155411	no rank	root	0.553424657534247									AY666175		1	0	0	0	0	0	0	0	0	0	0	0	0	0	0	0	0	0	0	0	0	0	0	0	0	0	0	0	0	0	0	0	0	0	0	0
MSfe_002159965	no rank	root	0.574712643678161									CSBPD771-11		1	0	0	0	0	0	0	0	0	0	0	0	0	0	0	0	0	0	0	0	0	0	0	0	0	0	0	0	0	0	0	0	0	0	0	0
MSfe_002162555	no rank	root	0.610951008645533									DSASE393-08		1	0	0	0	0	0	0	0	0	0	0	0	0	0	0	0	0	0	0	0	0	0	0	0	0	0	0	0	0	0	0	0	0	0	0	0
MSfe_002163397	no rank	root	0.6996996996997									OWI_BACTER007	Gammarus komareki	1	0	0	0	0	0	0	0	0	0	0	0	0	0	0	0	0	0	0	0	0	0	0	0	0	0	0	0	0	0	0	0	0	0	0	0
MSfe_002164275	no rank	root	0.610666666666667									RBGC006-03		1	0	0	0	0	0	0	0	0	0	0	0	0	0	0	0	0	0	0	0	0	0	0	0	0	0	0	0	0	0	0	0	0	0	0	0
MSfe_002164284	no rank	root	0.571428571428571									JQ996232		1	0	0	0	0	0	0	0	0	0	0	0	0	0	0	0	0	0	0	0	0	0	0	0	0	0	0	0	0	0	0	0	0	0	0	0
MSfe_002164307	no rank	root	0.590909090909091									GBCMD3818-09		1	0	0	0	0	0	0	0	0	0	0	0	0	0	0	0	0	0	0	0	0	0	0	0	0	0	0	0	0	0	0	0	0	0	0	0
MSfe_002166329	no rank	root	0.695774647887324									GBGC7787-09	Scopelocheirus schellenbergi| Engraulis japonicus| Eurythenes gryllus| Scapharca broughtonii| Terebella tantabiddycreekensis| Solenocera crassicornis	1	0	0	0	0	0	0	0	0	0	0	0	0	0	0	0	0	0	0	0	0	0	0	0	0	0	0	0	0	0	0	0	0	0	0	0
MSfe_002167998	no rank	root	0.597883597883598									CP006846		1	0	0	0	0	0	0	0	0	0	0	0	0	0	0	0	0	0	0	0	0	0	0	0	0	0	0	0	0	0	0	0	0	0	0	0
MSfe_002169172	no rank	root	0.595988538681948									FM995166		1	0	0	0	0	0	0	0	0	0	0	0	0	0	0	0	0	0	0	0	0	0	0	0	0	0	0	0	0	0	0	0	0	0	0	0
MSfe_002169998	no rank	root	0.718181818181818									ABMMC5696-09		1	0	0	0	0	0	0	0	0	0	0	0	0	0	0	0	0	0	0	0	0	0	0	0	0	0	0	0	0	0	0	0	0	0	0	0
MSfe_002170878	no rank	root	0.65028901734104									OOMYA1811-08		1	0	0	0	0	0	0	0	0	0	0	0	0	0	0	0	0	0	0	0	0	0	0	0	0	0	0	0	0	0	0	0	0	0	0	0
MSfe_002172435	no rank	root	0.682080924855491									DQ628608		1	0	0	0	0	0	0	0	0	0	0	0	0	0	0	0	0	0	0	0	0	0	0	0	0	0	0	0	0	0	0	0	0	0	0	0
MSfe_002173934	no rank	root	0.594594594594595									HQ874522		1	0	0	0	0	0	0	0	0	0	0	0	0	0	0	0	0	0	0	0	0	0	0	0	0	0	0	0	0	0	0	0	0	0	0	0
[truncated: 9,138 more rows]
[truncated: 36 more columns]
