# Supplementary material for: Benthic invertebrates in Svalbard fjords—when metabarcoding does not outperform traditional biodiversity assessment
Source: PeerJ. 2022 Nov 17;10:e14321. doi: 10.7717/peerj.14321 (PMC9676020; doi:10.7717/peerj.14321)
Supplement: Supplemental Information 5 — Raw data from metabarcoding sediment samples from 0–5 cm depth. [file peerj-10-14321-s005.csv]

id	rank	scientific_name	best_identity	superkingdom_name	kingdom_name	phylum_name	class_name	order_name	family_name	genus_name	species	best_match	species_list	taxid	Ma2018109_EB1_060220	Ma2018109_EB1_180220	Ma2018109_EB1_190220	Ma2018109_EB2_060220	Ma2018109_EB2_070220	Ma2018109_R1846_147	Ma2018109_R1846_151	Ma2018109_R1846_153	Ma2018109_R1846_155	Ma2018109_R1846_164_1	Ma2018109_R1846_164_2	Ma2018109_R1846_164_3	Ma2018109_R1846_164_4	Ma2018109_R1846_164_5	Ma2018109_R1869_189	Ma2018109_R1869_191	Ma2018109_R1869_192	Ma2018109_R1869_193_1	Ma2018109_R1869_193_2	Ma2018109_R1869_193_3	Ma2018109_R1869_193_4	Ma2018109_R1869_193_5	Ma2018109_R1869_194	Ma2018109_R1870_197	Ma2018109_R1870_200_1	Ma2018109_R1870_204_1	Ma2018109_R1870_204_2	Ma2018109_R1870_204_3	Ma2018109_R1870_204_4	Ma2018109_R1870_204_5	Ma2018109_R1872_202_A	Ma2018109_R1872_208_1	Ma2018109_R1872_209_1	Ma2018109_R1872_210_1	Ma2018109_R1872_211_1
MSto_001084279	subclass	Eucestoda	0.809968847352025									AB033413		6200	0	0	0	0	0	0	0	0	0	0	0	0	0	0	0	0	0	0	0	0	0	2	0	0	0	0	0	0	0	0	0	0	0	0	0
MSto_000203618	superkingdom	Eukaryota	0.801223241590214									GQ120067		2759	0	0	0	0	0	0	0	2	0	0	0	0	0	0	0	0	0	0	0	0	0	0	0	0	0	0	0	0	0	0	0	0	0	0	0
MSto_001247868	superkingdom	Eukaryota	0.770897832817337									GQ120038		2759	0	0	0	0	0	0	0	0	0	0	0	0	0	0	0	0	0	0	0	0	0	0	0	0	2	0	0	0	0	0	0	0	0	0	0
MSto_001616497	superkingdom	Eukaryota	0.751515151515151									ANGBF879-12		2759	0	0	0	0	0	0	0	0	0	0	0	0	0	0	0	0	0	0	0	0	0	0	0	0	0	0	0	0	0	0	2	0	0	0	0
MSto_002865304	superkingdom	Eukaryota	0.742603550295858									GBCDA1196-12		2759	0	0	0	0	0	0	0	0	0	0	0	0	0	0	0	0	0	0	0	0	0	0	0	0	0	0	0	0	0	0	0	0	0	0	0
MSto_002999333	superkingdom	Eukaryota	0.737003058103975									GQ120033		2759	0	0	0	0	0	0	0	0	0	0	0	0	0	0	0	0	0	0	0	0	0	0	0	0	0	0	0	0	0	0	0	0	0	0	0
MSto_000009241	superkingdom	Eukaryota	0.777439024390244									SMTPB5054-13		2759	0	0	0	0	0	2	0	0	0	0	0	0	0	0	0	0	0	0	0	0	0	0	0	0	0	0	0	0	0	0	0	0	0	0	0
MSto_000084387	superkingdom	Eukaryota	0.770897832817337									GBSP0574-06		2759	0	0	0	0	0	1	0	0	0	0	0	0	0	0	0	0	0	0	0	0	0	0	0	0	0	0	0	0	0	0	0	0	0	0	0
MSto_000126554	superkingdom	Eukaryota	0.681681681681682									GBCPH0022-06		2759	0	0	0	0	0	0	2	0	0	0	0	0	0	0	0	0	0	0	0	0	0	0	0	0	0	0	0	0	0	0	0	0	0	0	0
MSto_000141926	superkingdom	Eukaryota	0.696793002915452									FJ858268		2759	0	0	0	0	0	0	1	0	0	0	0	0	0	0	0	0	0	0	0	0	0	0	0	0	0	0	0	0	0	0	0	0	0	0	0
MSto_000206480	superkingdom	Eukaryota	0.564643799472295									GBMIN074-12		2759	0	0	0	0	0	0	0	2	0	0	0	0	0	0	0	0	0	0	0	0	0	0	0	0	0	0	0	0	0	0	0	0	0	0	0
MSto_000221310	superkingdom	Eukaryota	0.803738317757009									OOMYA1363-08		2759	0	0	0	0	0	0	0	1	0	0	0	0	0	0	0	0	0	0	1	0	0	0	0	0	0	0	0	0	0	0	0	0	0	0	0
MSto_000232639	superkingdom	Eukaryota	0.694117647058824									GBCPH0022-06		2759	0	0	0	0	0	0	0	2	0	0	0	0	0	0	0	0	0	0	0	0	0	0	0	0	0	0	0	0	0	0	0	0	0	0	0
MSto_000238911	superkingdom	Eukaryota	0.556122448979592									CNPKF2435-14		2759	0	0	0	0	0	0	0	1	0	0	0	0	1	0	0	0	0	0	0	0	0	0	0	0	0	0	0	0	0	0	0	0	0	0	0
MSto_000242355	superkingdom	Eukaryota	0.698830409356725									EF036568		2759	0	0	0	0	0	0	0	1	0	0	0	0	1	0	0	0	0	0	0	0	0	0	0	0	0	0	0	0	0	0	0	0	0	0	0
MSto_000246269	superkingdom	Eukaryota	0.699140401146132									JN593332		2759	0	0	0	0	0	0	0	2	0	0	0	0	0	0	0	0	0	0	0	0	0	0	0	0	0	0	0	0	0	0	0	0	0	0	0
MSto_000292928	superkingdom	Eukaryota	0.777089783281734									KF955014		2759	0	0	0	0	0	0	0	0	2	0	0	0	0	0	0	0	0	0	0	0	0	0	0	0	0	0	0	0	0	0	0	0	0	0	0
MSto_000411127	superkingdom	Eukaryota	0.545454545454545									GBCDA425-12		2759	0	0	0	0	0	0	0	0	0	0	0	0	2	0	0	0	0	0	0	0	0	0	0	0	0	0	0	0	0	0	0	0	0	0	0
MSto_000483694	superkingdom	Eukaryota	0.680911680911681									GBCPH0022-06		2759	0	0	0	0	0	0	0	0	0	0	0	0	0	2	0	0	0	0	0	0	0	0	0	0	0	0	0	0	0	0	0	0	0	0	0
MSto_000501492	superkingdom	Eukaryota	0.556728232189974									CNPKF2435-14		2759	0	0	0	0	0	0	0	0	0	0	0	0	0	2	0	0	0	0	0	0	0	0	0	0	0	0	0	0	0	0	0	0	0	0	0
MSto_000579970	superkingdom	Eukaryota	0.551724137931034									GBMLS1514-06		2759	0	0	0	0	0	0	0	0	0	0	0	0	0	0	2	0	0	0	0	0	0	0	0	0	0	0	0	0	0	0	0	0	0	0	0
MSto_000622191	superkingdom	Eukaryota	0.538461538461538									DINO409-07		2759	0	0	0	0	0	0	0	0	0	0	0	0	0	0	0	2	0	0	0	0	0	0	0	0	0	0	0	0	0	0	0	0	0	0	0
MSto_000634764	superkingdom	Eukaryota	0.553133514986376									DINO409-07	Rhyacodriloides abyssalis| Kryptoperidinium foliaceum| Bestiolina similis	2759	0	0	0	0	0	0	0	0	0	0	0	0	0	0	0	2	0	0	0	0	0	0	0	0	0	0	0	0	0	0	0	0	0	0	0
MSto_000637703	superkingdom	Eukaryota	0.551912568306011									DINO409-07	Rhyacodriloides abyssalis| Kryptoperidinium foliaceum| Bestiolina similis	2759	0	0	0	0	0	0	0	0	0	0	0	0	0	0	0	2	0	0	0	0	0	0	0	0	0	0	0	0	0	0	0	0	0	0	0
MSto_000644727	superkingdom	Eukaryota	0.545945945945946									DINO409-07		2759	0	0	0	0	0	0	0	0	0	0	0	0	0	0	0	1	0	0	0	0	0	0	0	0	0	0	0	0	0	0	0	0	0	0	0
MSto_000716408	superkingdom	Eukaryota	0.654970760233918									HG793048		2759	0	0	0	0	0	0	0	0	0	0	0	0	0	0	0	0	2	0	0	0	0	0	0	0	0	0	0	0	0	0	0	0	0	0	0
MSto_000716920	superkingdom	Eukaryota	0.787234042553192									OOMYA071-07		2759	0	0	0	0	0	0	0	0	0	0	0	0	0	0	0	0	1	0	0	0	0	0	0	0	0	0	0	0	0	0	0	0	0	0	0
MSto_000718670	superkingdom	Eukaryota	0.64804469273743									EF036582		2759	0	0	0	0	0	0	0	0	0	0	0	0	0	0	0	0	1	0	0	0	0	0	0	0	0	0	0	0	0	0	0	0	0	0	0
MSto_000755087	superkingdom	Eukaryota	0.546875									DINO409-07		2759	0	0	0	0	0	0	0	0	0	0	0	0	0	0	0	0	0	2	0	0	0	0	0	0	0	0	0	0	0	0	0	0	0	0	0
MSto_000755596	superkingdom	Eukaryota	0.695652173913043									U49052		2759	0	0	0	0	0	0	0	0	0	0	0	0	0	0	0	0	0	2	0	0	0	0	0	0	0	0	0	0	0	0	0	0	0	0	0
MSto_000806446	superkingdom	Eukaryota	0.690690690690691									GBCPH0022-06		2759	0	0	0	0	0	0	0	0	0	0	0	0	0	0	0	0	0	2	0	0	0	0	0	0	0	0	0	0	0	0	0	0	0	0	0
MSto_000893079	superkingdom	Eukaryota	0.699115044247788									GBCPH0022-06		2759	0	0	0	0	0	0	0	0	0	0	0	0	0	0	0	0	0	0	1	0	0	0	0	0	0	0	0	0	0	0	0	0	0	0	0
MSto_000926627	superkingdom	Eukaryota	0.655367231638418									DINOB842-08		2759	0	0	0	0	0	0	0	0	0	0	0	0	0	0	0	0	0	0	0	2	0	0	0	0	0	0	0	0	0	0	0	0	0	0	0
MSto_001000484	superkingdom	Eukaryota	0.550531914893617									DINO409-07	Eimeria zuernii| Rhyacodriloides abyssalis| Kryptoperidinium foliaceum| Bestiolina similis| Polytomella sp. Pringsheim 198.80	2759	0	0	0	0	0	0	0	0	0	0	0	0	0	0	0	0	0	0	0	2	0	0	0	0	0	0	0	0	0	0	0	0	0	0	0
MSto_001018787	superkingdom	Eukaryota	0.694362017804154									GBCPH0022-06		2759	0	0	0	0	0	0	0	0	0	0	0	0	0	0	0	0	0	0	0	0	1	0	0	0	0	0	0	0	0	0	0	0	0	0	0
MSto_001027464	superkingdom	Eukaryota	0.548812664907652									COLFG214-13		2759	0	0	0	0	0	0	0	0	0	0	0	0	0	0	0	0	0	0	0	0	2	0	0	0	0	0	0	0	0	0	0	0	0	0	0
MSto_001106854	superkingdom	Eukaryota	0.55524861878453									GBMIN116-12		2759	0	0	0	0	0	0	0	0	0	0	0	0	0	0	0	0	0	0	0	0	0	2	0	0	0	0	0	0	0	0	0	0	0	0	0
MSto_001124361	superkingdom	Eukaryota	0.680597014925373									HQ536661		2759	0	0	0	0	0	0	0	0	0	0	0	0	0	0	0	0	0	0	0	0	0	0	2	0	0	0	0	0	0	0	0	0	0	0	0
MSto_001138608	superkingdom	Eukaryota	0.539509536784741									SSFDA1302-14		2759	0	0	0	0	0	0	0	0	0	0	0	0	0	0	0	0	0	0	0	0	0	0	2	0	0	0	0	0	0	0	0	0	0	0	0
MSto_001141454	superkingdom	Eukaryota	0.692307692307692									AF182641		2759	0	0	0	0	0	0	0	0	0	0	0	0	0	0	0	0	0	0	0	0	0	0	2	0	0	0	0	0	0	0	0	0	0	0	0
MSto_001169695	superkingdom	Eukaryota	0.741538461538462									CHUBL002-07		2759	0	0	0	0	0	0	0	0	0	0	0	0	0	0	0	0	0	0	0	0	0	0	0	2	0	0	0	0	0	0	0	0	0	0	0
MSto_001252708	superkingdom	Eukaryota	0.695522388059701									GBCPH0022-06		2759	0	0	0	0	0	0	0	0	0	0	0	0	0	0	0	0	0	0	0	0	0	0	0	0	2	0	0	0	0	0	0	0	0	0	0
MSto_001284331	superkingdom	Eukaryota	0.566579634464752									GBSP4456-12		2759	0	0	0	0	0	0	0	0	0	0	0	0	0	0	0	0	0	0	0	0	0	0	0	0	2	0	0	0	0	0	0	0	0	0	0
MSto_001315971	superkingdom	Eukaryota	0.544692737430168									DINO409-07		2759	0	0	0	0	0	0	0	0	0	0	0	0	0	0	0	0	0	0	0	0	0	0	0	0	0	2	0	0	0	0	0	0	0	0	0
MSto_001345014	superkingdom	Eukaryota	0.694362017804154									FJ858268		2759	0	0	0	0	0	0	0	0	0	0	0	0	0	0	0	0	0	0	0	0	0	0	0	0	0	1	0	0	0	0	0	0	0	0	0
MSto_001427382	superkingdom	Eukaryota	0.650704225352113									DINO241-07		2759	0	0	0	0	0	0	0	0	0	0	0	0	0	0	0	0	0	0	0	0	0	0	0	0	0	0	0	2	0	0	0	0	0	0	0
MSto_001476327	superkingdom	Eukaryota	0.650429799426934									HG793046		2759	0	0	0	0	0	0	0	0	0	0	0	0	0	0	0	0	0	0	0	0	0	0	0	0	0	0	0	0	1	0	0	0	0	0	0
MSto_001483514	superkingdom	Eukaryota	0.822429906542056									JF414565		2759	0	0	0	0	0	0	0	0	0	0	0	0	0	0	0	0	0	0	0	0	0	0	0	0	0	0	0	0	2	0	0	0	0	0	0
MSto_001738266	superkingdom	Eukaryota	0.815384615384615									GBML225-07		2759	0	0	0	0	0	0	0	0	0	0	0	0	0	0	0	0	0	0	0	0	0	0	0	0	0	0	0	0	0	0	0	0	2	0	0
MSto_001773454	superkingdom	Eukaryota	0.553133514986376									CNPKF2435-14		2759	0	0	0	0	0	0	0	0	0	0	0	0	0	0	0	0	0	0	0	0	0	0	0	0	0	0	0	0	0	0	0	0	0	2	0
MSto_001782282	superkingdom	Eukaryota	0.710059171597633									GBGCA4723-13		2759	0	0	0	0	0	0	0	0	0	0	0	0	0	0	0	0	0	0	0	0	0	0	0	0	0	0	0	0	0	0	0	0	0	2	0
MSto_001785506	superkingdom	Eukaryota	0.695522388059701									FJ858268		2759	0	0	0	0	0	0	0	0	0	0	0	0	0	0	0	0	0	0	0	0	0	0	0	0	0	0	0	0	0	0	0	0	0	1	0
MSto_001791679	superkingdom	Eukaryota	0.714697406340058									KBAR184-06		2759	0	0	0	0	0	0	0	0	0	0	0	0	0	0	0	0	0	0	0	0	0	0	0	0	0	0	0	0	0	0	0	0	0	2	0
MSto_001853147	superkingdom	Eukaryota	0.605187319884726									DINOB293-08		2759	0	0	0	0	0	0	0	0	0	0	0	0	0	0	0	0	0	0	0	0	0	0	0	0	0	0	0	0	0	0	0	0	0	0	2
MSto_001864782	superkingdom	Eukaryota	0.693939393939394									FJ858268		2759	0	0	0	0	0	0	0	0	0	0	0	0	0	0	0	0	0	0	0	0	0	0	0	0	0	0	0	0	0	0	0	0	0	0	1
MSto_001897360	superkingdom	Eukaryota	0.692307692307692									FJ858268		2759	0	0	0	0	0	0	0	0	0	0	0	0	0	0	0	0	0	0	0	0	0	0	0	0	0	0	0	0	0	0	0	0	0	0	1
MSto_001907938	superkingdom	Eukaryota	0.760606060606061									GBCPH0066-06		2759	0	0	0	0	0	0	0	0	0	0	0	0	0	0	0	0	0	0	0	0	0	0	0	0	0	0	0	0	0	0	0	0	0	0	0
MSto_001976419	superkingdom	Eukaryota	0.741641337386018									GBMLG7388-09		2759	0	0	0	0	0	0	0	0	0	0	0	0	0	0	0	0	0	0	0	0	0	0	0	0	0	0	0	0	0	0	0	0	0	0	0
MSto_002003610	superkingdom	Eukaryota	0.689759036144578									GBA10024-13		2759	0	0	0	0	0	0	0	0	0	0	0	0	0	0	0	0	0	0	0	0	0	0	0	0	0	0	0	0	0	0	0	0	0	0	0
MSto_002059459	superkingdom	Eukaryota	0.665730337078652									DINOB724-08		2759	0	0	0	0	0	0	0	0	0	0	0	0	0	0	0	0	0	0	0	0	0	0	0	0	0	0	0	0	0	0	0	0	0	0	0
MSto_002146654	superkingdom	Eukaryota	0.554347826086957									CNPKF2435-14		2759	0	0	0	0	0	0	0	0	0	0	0	0	0	0	0	0	0	0	0	0	0	0	0	0	0	0	0	0	0	0	0	0	0	0	0
MSto_002239478	superkingdom	Eukaryota	0.553719008264463									EANAH885-12		2759	0	0	0	0	0	0	0	0	0	0	0	0	0	0	0	0	0	0	0	0	0	0	0	0	0	0	0	0	0	0	0	0	0	0	0
MSto_002265212	superkingdom	Eukaryota	0.688571428571429									FPFLB374-12		2759	0	0	0	0	0	0	0	0	0	0	0	0	0	0	0	0	0	0	0	0	0	0	0	0	0	0	0	0	0	0	0	0	0	0	0
MSto_002345934	superkingdom	Eukaryota	0.698275862068966									JN593332		2759	0	0	0	0	0	0	0	0	0	0	0	0	0	0	0	0	0	0	0	0	0	0	0	0	0	0	0	0	0	0	0	0	0	0	0
MSto_002427056	superkingdom	Eukaryota	0.695014662756598									FJ858268		2759	0	0	0	0	0	0	0	0	0	0	0	0	0	0	0	0	0	0	0	0	0	0	0	0	0	0	0	0	0	0	0	0	0	0	0
MSto_002485924	superkingdom	Eukaryota	0.694610778443114									GBA10024-13		2759	0	0	0	0	0	0	0	0	0	0	0	0	0	0	0	0	0	0	0	0	0	0	0	0	0	0	0	0	0	0	0	0	0	0	0
MSto_002556339	superkingdom	Eukaryota	0.696969696969697									GBA10024-13		2759	0	0	0	0	0	0	0	0	0	0	0	0	0	0	0	0	0	0	0	0	0	0	0	0	0	0	0	0	0	0	0	0	0	0	0
MSto_002656328	superkingdom	Eukaryota	0.803076923076923									HQ667981	Micromonas pusilla| Mesostigma viride| Micromonas commoda| Proselachista taeniiformis	2759	0	0	0	0	0	0	0	0	0	0	0	0	0	0	0	0	0	0	0	0	0	0	0	0	0	0	0	0	0	0	0	0	0	0	0
MSto_002756689	superkingdom	Eukaryota	0.802469135802469									COLNO158-09		2759	0	0	0	0	0	0	0	0	0	0	0	0	0	0	0	0	0	0	0	0	0	0	0	0	0	0	0	0	0	0	0	0	0	0	0
MSto_002774410	superkingdom	Eukaryota	0.768292682926829									GAHAP872-13		2759	0	0	0	0	0	0	0	0	0	0	0	0	0	0	0	0	0	0	0	0	0	0	0	0	0	0	0	0	0	0	0	0	0	0	0
MSto_003008854	superkingdom	Eukaryota	0.668604651162791									X56015		2759	0	0	0	0	0	0	0	0	0	0	0	0	0	0	0	0	0	0	0	0	0	0	0	0	0	0	0	0	0	0	0	0	0	0	0
MSto_003039082	superkingdom	Eukaryota	0.78816199376947									OOMYA396-07		2759	0	0	0	0	0	0	0	0	0	0	0	0	0	0	0	0	0	0	0	0	0	0	0	0	0	0	0	0	0	0	0	0	0	0	0
MSto_003102291	superkingdom	Eukaryota	0.550135501355014									GBMIN093-12		2759	0	0	0	0	0	0	0	0	0	0	0	0	0	0	0	0	0	0	0	0	0	0	0	0	0	0	0	0	0	0	0	0	0	0	0
MSto_003102435	superkingdom	Eukaryota	0.735735735735736									GBMLG10390-13		2759	0	0	0	0	0	0	0	0	0	0	0	0	0	0	0	0	0	0	0	0	0	0	0	0	0	0	0	0	0	0	0	0	0	0	0
MSto_003273433	superkingdom	Eukaryota	0.693215339233038									GBA10024-13		2759	0	0	0	0	0	0	0	0	0	0	0	0	0	0	0	0	0	0	0	0	0	0	0	0	0	0	0	0	0	0	0	0	0	0	0
MSto_003444408	superkingdom	Eukaryota	0.679525222551929									FJ416603	Trypanosoma rangeli| Abbottella moreletiana| Hickmania troglodytes| Torymus sinensis| Bodo saltans| Angomonas deanei| Strigomonas oncopelti| Leishmania donovani	2759	0	0	0	0	0	0	0	0	0	0	0	0	0	0	0	0	0	0	0	0	0	0	0	0	0	0	0	0	0	0	0	0	0	0	0
MSto_003475743	superkingdom	Eukaryota	0.549865229110512									DINO409-07	Eimeria zuernii| Rhyacodriloides abyssalis| Kryptoperidinium foliaceum| Bestiolina similis| Polytomella sp. Pringsheim 198.80	2759	0	0	0	0	0	0	0	0	0	0	0	0	0	0	0	0	0	0	0	0	0	0	0	0	0	0	0	0	0	0	0	0	0	0	0
MSto_003573024	superkingdom	Eukaryota	0.567415730337079									ANGBF2037-12		2759	0	0	0	0	0	0	0	0	0	0	0	0	0	0	0	0	0	0	0	0	0	0	0	0	0	0	0	0	0	0	0	0	0	0	0
MSto_003799374	superkingdom	Eukaryota	0.782874617737003									GQ120044		2759	0	0	0	0	0	0	0	0	0	0	0	0	0	0	0	0	0	0	0	0	0	0	0	0	0	0	0	0	0	0	0	0	0	0	0
MSto_003932378	superkingdom	Eukaryota	0.553763440860215									DINO409-07	Rhyacodriloides abyssalis| Kryptoperidinium foliaceum| Bestiolina similis	2759	0	0	0	0	0	0	0	0	0	0	0	0	0	0	0	0	0	0	0	0	0	0	0	0	0	0	0	0	0	0	0	0	0	0	0
MSto_002194897	superkingdom	Eukaryota	0.767584097859327									KF887950		2759	0	0	0	0	0	0	0	0	0	0	0	0	0	0	0	0	0	0	0	0	0	0	0	0	0	0	0	0	0	0	0	1	0	0	0
MSto_003394040	superkingdom	Eukaryota	0.795107033639144									MUSH107-07		2759	0	0	0	0	0	0	0	0	0	0	0	0	0	0	0	0	0	0	0	0	0	0	0	0	0	0	0	0	0	0	0	0	0	0	0
MSto_000091578	superkingdom	Eukaryota	0.547683923705722									DINO409-07	Eimeria zuernii| Rhyacodriloides abyssalis| Kryptoperidinium foliaceum| Conocephalus maculatus| Polytomella sp. Pringsheim 198.80| Lumbricus aff. rubellus L1| Bestiolina similis| Urocentrum turbo	2759	0	0	0	0	0	0	3	0	0	0	0	0	0	0	0	0	0	0	0	0	0	0	0	0	0	0	0	0	0	0	0	0	0	0	0
MSto_000135328	superkingdom	Eukaryota	0.697674418604651									FJ858268		2759	0	0	0	0	0	0	1	0	0	0	0	0	0	0	0	0	0	0	0	0	0	0	0	0	0	0	0	0	0	0	0	0	0	0	0
MSto_000209043	superkingdom	Eukaryota	0.767080745341615									DBCOI_000000168		2759	0	0	0	0	0	0	0	3	0	0	0	0	0	0	0	0	0	0	0	0	0	0	0	0	0	0	0	0	0	0	0	0	0	0	0
MSto_000265678	superkingdom	Eukaryota	0.558659217877095									CNLMR1746-14		2759	0	0	0	0	0	0	1	1	0	0	0	0	0	0	0	0	0	1	0	0	0	0	0	0	0	0	0	0	0	0	0	0	0	0	0
MSto_000281764	superkingdom	Eukaryota	0.550561797752809									DINO409-07	Eimeria zuernii| Rhyacodriloides abyssalis| Kryptoperidinium foliaceum| Bestiolina similis| Polytomella sp. Pringsheim 198.80	2759	0	0	0	0	0	0	0	0	3	0	0	0	0	0	0	0	0	0	0	0	0	0	0	0	0	0	0	0	0	0	0	0	0	0	0
MSto_000310091	superkingdom	Eukaryota	0.563492063492063									GBGC10444-12		2759	0	0	0	0	0	0	0	0	3	0	0	0	0	0	0	0	0	0	0	0	0	0	0	0	0	0	0	0	0	0	0	0	0	0	0
MSto_000359577	superkingdom	Eukaryota	0.777089783281734									KF955272		2759	0	0	0	0	0	0	0	0	0	2	0	0	1	0	0	0	0	0	0	0	0	0	0	0	0	0	0	0	0	0	0	0	0	0	0
MSto_000382290	superkingdom	Eukaryota	0.552407932011331									CNPKF2435-14		2759	0	0	0	0	0	0	0	0	0	0	0	3	0	0	0	0	0	0	0	0	0	0	0	0	0	0	0	0	0	0	0	0	0	0	0
MSto_000451632	superkingdom	Eukaryota	0.539267015706806									GBMIN074-12		2759	0	0	0	0	0	0	0	0	0	0	0	0	3	0	0	0	0	0	0	0	0	0	0	0	0	0	0	0	0	0	0	0	0	0	0
MSto_000487010	superkingdom	Eukaryota	0.809968847352025									GBSP0407-06		2759	0	0	0	0	0	0	0	0	0	0	0	0	0	1	0	0	0	0	0	0	0	0	0	0	0	0	0	0	0	0	0	0	0	0	0
MSto_000565765	superkingdom	Eukaryota	0.685294117647059									GBCPH0022-06		2759	0	0	0	0	0	0	0	0	0	0	0	0	0	0	3	0	0	0	0	0	0	0	0	0	0	0	0	0	0	0	0	0	0	0	0
MSto_000630889	superkingdom	Eukaryota	0.659279778393352									DINO241-07		2759	0	0	0	0	0	0	0	0	0	0	0	0	0	0	0	2	0	0	0	0	0	0	1	0	0	0	0	0	0	0	0	0	0	0	0
MSto_000730932	superkingdom	Eukaryota	0.791540785498489									GBCI2270-13		2759	0	0	0	0	0	0	0	0	0	0	0	0	0	0	0	0	1	0	0	0	0	0	0	0	0	0	1	0	1	0	0	0	0	0	0
MSto_000820309	superkingdom	Eukaryota	0.63031914893617									HM771688		2759	0	0	0	0	0	0	0	0	0	0	0	0	0	0	0	0	0	1	1	0	0	0	0	0	1	0	0	0	0	0	0	0	0	0	0
MSto_000821360	superkingdom	Eukaryota	0.694610778443114									FJ858268		2759	0	0	0	0	0	0	0	0	0	0	0	0	0	0	0	0	0	1	0	0	0	0	0	0	0	0	0	0	0	0	2	0	0	0	0
MSto_000854602	superkingdom	Eukaryota	0.691176470588235									FJ858268		2759	0	0	0	0	0	0	0	0	0	0	0	0	0	0	0	0	0	0	3	0	0	0	0	0	0	0	0	0	0	0	0	0	0	0	0
MSto_000949754	superkingdom	Eukaryota	0.738317757009346									ETKII1071-13		2759	0	0	0	0	0	0	0	0	0	0	0	0	0	0	0	0	0	0	0	3	0	0	0	0	0	0	0	0	0	0	0	0	0	0	0
MSto_001027937	superkingdom	Eukaryota	0.555555555555556									CNPKF2383-14		2759	0	0	0	0	0	0	0	0	0	0	0	0	0	0	0	0	0	0	0	0	1	2	0	0	0	0	0	0	0	0	0	0	0	0	0
MSto_001059276	superkingdom	Eukaryota	0.66951566951567									EF377325		2759	0	0	0	0	0	0	0	0	0	0	0	0	0	0	0	0	0	0	0	0	2	0	0	1	0	0	0	0	0	0	0	0	0	0	0
MSto_001078873	superkingdom	Eukaryota	0.530054644808743									TROCO038-10		2759	0	0	0	0	0	0	0	0	0	0	0	0	0	0	0	0	0	0	0	0	0	3	0	0	0	0	0	0	0	0	0	0	0	0	0
MSto_001253876	superkingdom	Eukaryota	0.717717717717718									BAHA241-08		2759	0	0	0	0	0	0	0	0	0	0	0	0	0	0	0	0	0	0	0	0	0	0	0	0	2	0	0	0	0	0	0	1	0	0	0
MSto_001279624	superkingdom	Eukaryota	0.55524861878453									GBMIN073-12		2759	0	0	0	0	0	0	0	0	0	0	0	0	0	0	0	0	0	0	0	0	0	0	0	0	1	0	0	0	0	0	2	0	0	0	0
MSto_001284101	superkingdom	Eukaryota	0.563968668407311									GBCL5115-09		2759	0	0	0	0	0	0	0	0	0	0	0	0	0	0	0	0	0	0	0	0	0	0	0	0	1	1	0	0	0	0	0	0	0	0	0
MSto_001533042	superkingdom	Eukaryota	0.554054054054054									DINO409-07	Kryptoperidinium foliaceum| Bestiolina similis	2759	0	0	0	0	0	0	0	0	0	0	0	0	0	0	0	0	0	0	0	0	0	0	0	0	0	0	0	0	0	3	0	0	0	0	0
MSto_001591547	superkingdom	Eukaryota	0.775075987841945									OOMYA143-07		2759	0	0	0	0	0	0	0	0	0	0	0	0	0	0	0	0	0	0	0	0	0	0	0	0	0	0	0	0	0	0	1	0	0	0	0
MSto_001713504	superkingdom	Eukaryota	0.696531791907514									GBCPH0022-06		2759	0	0	0	0	0	0	0	0	0	0	0	0	0	0	0	0	0	0	0	0	0	0	0	0	0	0	0	0	0	0	0	0	3	0	0
MSto_001807998	superkingdom	Eukaryota	0.552845528455285									CNPKF2435-14		2759	0	0	0	0	0	0	0	0	0	0	0	0	0	0	0	0	0	0	0	0	0	0	0	0	0	0	0	0	0	0	0	0	0	3	0
MSto_001833207	superkingdom	Eukaryota	0.601719197707736									DINOB646-08		2759	0	0	0	0	0	0	0	0	0	0	0	0	0	0	0	0	0	0	0	0	0	0	0	0	0	0	0	0	0	0	0	0	0	0	2
MSto_002097421	superkingdom	Eukaryota	0.780564263322884									GU356009		2759	0	0	0	0	0	0	0	0	0	0	0	0	0	0	0	0	0	0	0	0	0	0	0	0	0	0	0	0	0	0	0	1	0	0	0
MSto_002122964	superkingdom	Eukaryota	0.711428571428571									EF514771		2759	0	0	0	0	0	0	0	0	0	0	0	0	0	0	0	0	0	0	0	0	0	0	0	0	0	0	0	0	0	0	0	0	0	0	0
MSto_002156141	superkingdom	Eukaryota	0.544736842105263									DINO409-07		2759	0	0	0	0	0	0	0	0	0	0	0	0	0	0	0	0	0	0	0	0	0	0	0	0	0	0	0	0	0	0	0	0	0	0	0
MSto_002269341	superkingdom	Eukaryota	0.562162162162162									DINO1176-08	Heterocapsa illdefina	2759	0	0	0	0	0	0	0	0	0	0	0	0	0	0	0	0	0	0	0	0	0	0	0	0	0	0	0	0	0	0	0	0	0	0	0
MSto_002498337	superkingdom	Eukaryota	0.69047619047619									GBA10024-13		2759	0	0	0	0	0	0	0	0	0	0	0	0	0	0	0	0	0	0	0	0	0	0	0	0	0	0	0	0	0	0	0	0	0	0	0
MSto_002849057	superkingdom	Eukaryota	0.683582089552239									FJ416603	Trypanosoma rangeli| Hickmania troglodytes| Bodo saltans| Angomonas deanei| Strigomonas oncopelti| Leishmania donovani	2759	0	0	0	0	0	0	0	0	0	0	0	0	0	0	0	0	0	0	0	0	0	0	0	0	0	0	0	0	0	0	0	0	0	0	0
MSto_003045663	superkingdom	Eukaryota	0.695121951219512									FJ858268		2759	0	0	0	0	0	0	0	0	0	0	0	0	0	0	0	0	0	1	0	0	0	0	0	0	0	0	0	0	0	0	0	0	0	0	0
MSto_003378582	superkingdom	Eukaryota	0.673529411764706									FJ416603		2759	0	0	0	0	0	0	0	0	0	0	0	0	0	0	0	0	0	0	0	0	0	0	0	0	0	0	0	0	0	0	0	0	0	0	0
MSto_003784764	superkingdom	Eukaryota	0.55256064690027									GBCDA424-12		2759	0	0	0	0	0	0	0	0	0	0	0	0	0	0	0	0	0	0	0	0	0	0	0	0	0	0	0	0	0	0	0	0	0	0	0
MSto_004038300	superkingdom	Eukaryota	0.674772036474164									GBSP4616-12		2759	0	0	0	0	0	0	0	0	0	0	0	0	0	0	0	0	0	0	0	0	0	0	0	0	0	0	0	0	0	0	0	0	0	0	0
MSto_004067769	superkingdom	Eukaryota	0.556756756756757									GBMIN082-12		2759	0	0	0	0	0	0	0	0	0	0	0	0	0	0	0	0	0	0	0	0	0	0	0	0	0	0	0	0	0	0	0	0	0	0	0
MSto_004174306	superkingdom	Eukaryota	0.790769230769231									JF414536		2759	0	0	0	0	0	0	0	0	0	0	0	0	0	0	0	0	0	0	0	0	0	0	0	0	0	0	0	0	0	0	0	0	0	0	0
MSto_004187181	superkingdom	Eukaryota	0.802469135802469									OOMYA049-07		2759	0	0	0	0	0	0	0	0	0	0	0	0	0	0	0	0	0	0	0	0	0	0	0	0	0	0	0	0	0	0	0	0	0	0	0
MSto_000229646	superkingdom	Eukaryota	0.746081504702194									ASMP043-10		2759	0	0	0	0	0	0	0	2	0	0	0	0	0	0	0	1	0	0	0	0	0	0	0	0	0	0	0	0	0	0	0	0	0	0	0
MSto_001681286	superkingdom	Eukaryota	0.820433436532508									HE797903		2759	0	0	0	0	0	0	0	0	0	0	0	0	0	2	0	0	0	0	0	0	0	0	0	0	0	0	0	0	0	0	0	1	0	1	0
MSto_000659073	superkingdom	Eukaryota	0.754601226993865									GBCI0727-06		2759	0	0	0	0	0	0	0	0	0	0	0	0	0	0	0	1	0	2	0	0	0	0	0	0	0	0	0	0	0	0	0	0	0	0	0
MSto_002169069	superkingdom	Eukaryota	0.801829268292683									GBCI0390-06		2759	0	0	0	0	0	0	0	0	0	0	0	0	0	0	0	0	0	0	0	0	0	0	0	0	0	0	0	0	0	0	0	0	0	0	0
MSto_002534754	superkingdom	Eukaryota	0.705357142857143									GBA10024-13		2759	0	0	0	0	0	0	0	0	0	0	0	0	0	0	0	0	0	0	0	0	0	0	0	0	0	0	0	0	0	0	0	0	0	0	0
MSto_000091170	superkingdom	Eukaryota	0.805555555555556									GQ120062		2759	0	0	0	0	0	0	3	0	0	0	0	0	0	1	0	0	0	0	0	0	0	0	0	0	0	0	0	0	0	0	0	0	0	0	0
MSto_000205820	superkingdom	Eukaryota	0.803625377643505									OOMYA412-07		2759	0	0	0	0	0	0	0	2	0	0	0	0	0	0	0	0	0	0	0	0	0	0	0	0	0	0	0	0	0	0	0	0	0	0	0
MSto_000284533	superkingdom	Eukaryota	0.550684931506849									DINO409-07	Eimeria zuernii| Rhyacodriloides abyssalis| Kryptoperidinium foliaceum| Bestiolina similis	2759	0	0	0	0	0	0	0	0	4	0	0	0	0	0	0	0	0	0	0	0	0	0	0	0	0	0	0	0	0	0	0	0	0	0	0
MSto_000316343	superkingdom	Eukaryota	0.542635658914729									DINO409-07		2759	0	0	0	0	0	0	0	0	3	0	0	0	0	0	0	0	0	0	0	0	0	0	0	1	0	0	0	0	0	0	0	0	0	0	0
MSto_000388712	superkingdom	Eukaryota	0.625698324022346									JX473250		2759	0	0	0	0	0	0	0	0	0	0	0	3	0	0	0	0	0	0	0	0	0	0	0	0	0	0	0	0	0	0	0	0	0	0	0
MSto_000422568	superkingdom	Eukaryota	0.559322033898305									DINO1176-08	Candida metapsilosis| Rhagada dominica| Anilius scytale| Heterocapsa illdefina	2759	0	0	0	0	0	0	0	0	0	0	0	0	4	0	0	0	0	0	0	0	0	0	0	0	0	0	0	0	0	0	0	0	0	0	0
MSto_000538751	superkingdom	Eukaryota	0.778787878787879									GBCI0728-06		2759	0	0	0	0	0	0	0	0	0	0	0	0	0	0	4	0	0	0	0	0	0	0	0	0	0	0	0	0	0	0	0	0	0	0	0
MSto_000630719	superkingdom	Eukaryota	0.552699228791774									GBMLS1514-06		2759	0	0	0	0	0	0	0	0	0	0	0	0	0	0	0	3	0	0	0	0	0	0	1	0	0	0	0	0	0	0	0	0	0	0	0
MSto_000859199	superkingdom	Eukaryota	0.55012853470437									DINO409-07	Eimeria zuernii| Rhyacodriloides abyssalis| Kryptoperidinium foliaceum| Bestiolina similis| Polytomella sp. Pringsheim 198.80	2759	0	0	0	0	0	0	0	0	0	0	0	0	0	0	1	0	0	0	2	0	0	0	0	0	0	0	0	0	0	0	0	0	0	0	0
MSto_000952406	superkingdom	Eukaryota	0.674157303370786									GBMLB5198-13		2759	0	0	0	0	0	0	0	0	0	0	0	0	0	0	0	0	0	0	0	1	0	0	0	1	0	1	0	0	0	0	0	0	0	0	0
MSto_001028762	superkingdom	Eukaryota	0.723404255319149									JX446348		2759	0	0	0	0	0	0	0	0	0	0	0	0	0	0	0	0	0	0	0	0	1	0	0	0	0	0	0	0	0	0	0	0	0	0	0
MSto_001053350	superkingdom	Eukaryota	0.789473684210526									TFDC051-09		2759	0	0	0	0	0	0	0	0	0	0	0	0	0	0	0	0	0	0	0	0	3	0	0	0	0	0	0	1	0	0	0	0	0	0	0
MSto_001314858	superkingdom	Eukaryota	0.548969072164949									GBEH2849-09		2759	0	0	0	0	0	0	0	0	0	0	0	0	0	0	0	0	0	0	0	0	0	0	0	0	0	4	0	0	0	0	0	0	0	0	0
MSto_001315078	superkingdom	Eukaryota	0.79320987654321									FJ151420		2759	0	0	0	0	0	0	0	0	0	0	0	0	0	0	0	0	0	0	0	0	0	0	0	0	0	2	0	0	0	0	0	0	0	0	0
MSto_001415011	superkingdom	Eukaryota	0.552845528455285									GBMIN148-12		2759	0	0	0	0	0	0	0	0	0	0	0	0	0	0	0	0	0	0	0	0	0	0	0	0	0	0	0	4	0	0	0	0	0	0	0
MSto_001589452	superkingdom	Eukaryota	0.76219512195122									MHCLB063-09		2759	0	0	0	0	0	0	0	0	0	0	0	0	0	0	0	0	0	0	0	0	0	0	0	0	0	0	0	0	0	0	4	0	0	0	0
MSto_001786510	superkingdom	Eukaryota	0.766871165644172									GBCI1835-13		2759	0	0	0	0	0	0	0	0	0	0	0	0	0	0	0	0	0	0	0	0	0	0	0	0	0	0	0	0	0	0	0	0	0	3	0
MSto_002013019	superkingdom	Eukaryota	0.728658536585366									KC218391		2759	0	0	0	0	0	0	0	0	0	0	0	0	0	0	0	0	0	0	0	0	0	0	0	0	0	0	0	0	0	0	0	0	0	0	0
MSto_002061979	superkingdom	Eukaryota	0.691176470588235									GBA10024-13		2759	0	0	0	0	0	0	0	0	0	0	0	0	0	0	0	0	0	0	0	0	0	0	0	0	0	0	0	0	0	0	0	0	0	0	0
MSto_002196556	superkingdom	Eukaryota	0.555263157894737									CNPKF2435-14		2759	0	0	0	0	0	0	0	0	0	0	0	0	0	0	0	0	0	0	0	0	0	0	0	0	0	0	0	0	0	0	0	0	0	0	0
MSto_000050767	superkingdom	Eukaryota	0.82262996941896									OOMYA390-07		2759	0	0	0	0	0	2	0	0	0	0	0	1	0	0	0	1	0	0	0	0	0	0	0	0	0	0	0	0	0	0	0	0	0	0	0
MSto_001183705	superkingdom	Eukaryota	0.772870662460568									HE584329		2759	0	0	0	0	0	0	0	0	0	0	0	0	0	0	0	0	0	0	0	0	0	0	0	1	0	0	0	0	0	2	0	0	0	0	0
MSto_002710391	superkingdom	Eukaryota	0.705714285714286									EF036569		2759	0	0	0	0	0	0	0	0	0	0	0	0	0	0	0	0	0	0	0	0	0	0	0	0	0	0	0	0	0	0	0	0	0	0	0
MSto_000138529	superkingdom	Eukaryota	0.889937106918239									DBCOI_000000283		2759	0	0	0	0	0	0	3	0	0	0	0	0	0	0	0	0	0	1	0	0	0	0	0	0	0	0	1	0	0	0	0	0	0	0	0
MSto_000214080	superkingdom	Eukaryota	0.697329376854599									FJ858268		2759	0	0	0	0	0	0	0	2	0	0	0	0	0	0	0	0	0	0	0	0	0	0	0	0	0	0	0	0	0	0	0	1	0	0	0
MSto_000286589	superkingdom	Eukaryota	0.81619937694704									HE862401		2759	0	0	0	0	0	0	0	0	2	0	0	0	1	0	0	1	0	0	0	0	0	0	0	0	0	0	0	0	0	0	0	0	0	0	0
MSto_000424225	superkingdom	Eukaryota	0.696531791907514									GBCPH0022-06		2759	0	0	0	0	0	0	0	0	0	0	0	0	1	0	0	0	0	0	0	0	0	0	0	0	0	0	0	0	0	0	0	2	0	0	0
MSto_000582230	superkingdom	Eukaryota	0.695266272189349									GBCPH0022-06		2759	0	0	0	0	0	0	0	0	0	0	0	0	0	0	2	0	0	0	0	0	0	0	0	1	0	0	0	0	0	0	2	0	0	0	0
MSto_001592802	superkingdom	Eukaryota	0.5625									GBMIN109-12		2759	0	0	0	0	0	0	0	0	0	0	0	0	0	0	0	0	0	0	0	0	0	0	0	0	0	0	0	0	0	0	5	0	0	0	0
MSto_000670344	superkingdom	Eukaryota	0.800613496932515									GBSP0573-06		2759	0	0	0	0	0	0	0	0	0	0	0	0	0	0	0	1	1	1	0	0	1	0	0	0	0	0	0	0	0	0	0	0	0	0	0
MSto_001948155	superkingdom	Eukaryota	0.811145510835913									FR774198		2759	0	0	0	0	0	0	0	0	0	0	0	0	0	0	0	0	0	0	0	2	0	0	0	0	0	0	0	0	0	0	0	0	0	0	0
MSto_000005184	superkingdom	Eukaryota	0.653179190751445									HM771682		2759	0	0	0	0	0	6	0	0	0	0	0	0	0	0	0	0	0	0	0	0	0	0	0	0	0	0	0	0	0	0	0	0	0	0	0
MSto_000201789	superkingdom	Eukaryota	0.711246200607903									AMPNB190-14		2759	0	0	0	0	0	0	0	4	0	0	0	0	0	0	0	0	0	0	0	0	0	0	0	0	0	0	0	0	0	0	0	0	0	1	0
MSto_000211270	superkingdom	Eukaryota	0.6996996996997									FJ858268		2759	0	0	0	0	0	0	0	3	0	0	0	0	0	0	0	0	0	0	0	0	0	0	0	0	0	0	0	0	0	0	0	0	0	0	0
MSto_000720512	superkingdom	Eukaryota	0.668604651162791									HM117020		2759	0	0	0	0	0	0	0	0	0	0	0	0	0	0	0	0	3	0	0	0	0	0	3	0	0	0	0	0	0	0	0	0	0	0	0
MSto_001250254	superkingdom	Eukaryota	0.561038961038961									MACOX013-08		2759	0	0	0	0	0	0	0	0	0	0	0	0	0	0	0	0	0	0	0	0	0	0	0	0	6	0	0	0	0	0	0	0	0	0	0
MSto_001721297	superkingdom	Eukaryota	0.6996996996997									FJ858268		2759	0	0	0	0	0	0	0	0	0	0	0	0	0	0	0	1	0	0	0	0	0	0	0	0	0	0	0	0	0	0	0	0	3	2	0
MSto_001749687	superkingdom	Eukaryota	0.820668693009118									GBCI0730-06		2759	0	0	0	0	0	0	0	0	0	0	0	0	0	0	0	0	0	0	0	0	0	0	0	0	0	0	0	0	0	0	0	0	1	0	0
MSto_001783617	superkingdom	Eukaryota	0.695906432748538									FJ858268		2759	0	0	0	0	0	0	0	0	0	0	0	0	0	0	0	0	0	0	0	0	0	0	0	0	0	0	0	0	0	0	0	0	0	1	0
MSto_002249371	superkingdom	Eukaryota	0.790123456790123									KBPOL787-11		2759	0	0	0	0	0	0	0	0	0	0	0	0	0	0	0	0	0	0	0	0	0	0	0	0	0	0	0	0	0	0	0	0	0	0	0
MSto_002666850	superkingdom	Eukaryota	0.664739884393064									X56015		2759	0	0	0	0	0	0	0	0	0	0	0	0	0	0	0	0	0	0	0	0	0	0	0	0	0	0	0	0	0	0	0	0	0	0	0
MSto_000442395	superkingdom	Eukaryota	0.745341614906832									GBCI2213-13		2759	0	0	0	0	0	0	2	0	0	0	0	0	3	0	0	0	0	0	0	0	0	0	0	0	0	0	0	0	0	0	0	0	0	0	0
MSto_000714488	superkingdom	Eukaryota	0.813084112149533									OOMYA041-07		2759	0	0	0	0	0	0	0	0	0	0	0	0	0	0	0	0	4	0	0	0	0	0	0	0	0	0	0	0	0	1	0	0	0	0	0
MSto_002146285	superkingdom	Eukaryota	0.812307692307692									HE862400		2759	0	0	0	0	0	0	0	0	0	0	0	0	0	0	0	0	0	0	0	0	1	0	0	0	0	0	0	0	0	0	0	0	0	0	0
MSto_001750959	superkingdom	Eukaryota	0.803738317757009									GQ120020		2759	0	0	0	0	0	0	0	0	0	0	0	0	0	0	0	0	0	0	0	0	0	0	0	0	0	0	0	0	0	0	0	0	1	0	0
MSto_000020688	superkingdom	Eukaryota	0.791925465838509									EF406097		2759	0	0	0	0	0	4	0	0	0	0	0	0	0	0	0	0	0	0	0	0	0	0	0	0	0	0	0	0	0	0	0	0	0	0	0
MSto_000627639	superkingdom	Eukaryota	0.779816513761468									GBMLG2706-06		2759	0	0	0	0	0	0	0	0	0	0	0	0	0	0	1	6	0	0	0	0	0	0	0	0	0	0	0	0	0	0	0	0	0	0	0
MSto_000632635	superkingdom	Eukaryota	0.697604790419162									FJ858268		2759	0	0	0	0	0	0	0	1	0	0	0	0	0	0	0	2	0	0	0	0	0	0	0	0	0	0	0	0	0	0	0	0	0	0	0
MSto_000785604	superkingdom	Eukaryota	0.772307692307692									INV175-13		2759	0	0	0	0	0	0	0	0	0	0	0	0	0	0	0	0	0	7	0	0	0	0	0	0	0	0	0	0	0	0	0	0	0	0	0
MSto_000876275	superkingdom	Eukaryota	0.808049535603715									GU071849		2759	0	0	0	0	0	0	0	0	0	0	0	0	0	0	0	0	0	0	2	0	0	0	0	0	0	0	0	0	0	0	0	0	0	2	0
MSto_000879602	superkingdom	Eukaryota	0.832298136645963									AB706243		2759	0	0	0	0	0	0	0	0	0	0	0	0	0	0	0	0	0	0	1	0	0	1	0	0	0	0	0	0	0	0	0	0	0	0	0
MSto_001298909	superkingdom	Eukaryota	0.814241486068111									CNIDC013-14		2759	0	0	0	0	0	0	0	0	0	0	0	0	1	0	0	1	0	0	0	0	0	0	0	0	0	3	0	0	0	0	1	0	0	0	0
MSto_001383368	superkingdom	Eukaryota	0.545931758530184									MTIS003-11		2759	0	0	0	0	0	0	0	0	0	0	0	0	0	0	0	0	0	0	0	0	0	0	0	0	0	0	7	0	0	0	0	0	0	0	0
MSto_000206860	superkingdom	Eukaryota	0.807453416149068									OOMYA1562-08		2759	0	0	0	0	0	0	0	1	0	0	0	0	0	0	1	0	0	0	0	0	0	0	0	0	0	0	0	0	0	0	0	0	0	0	0
MSto_001438364	superkingdom	Eukaryota	0.775075987841945									WWAMP1045-11		2759	0	0	0	0	0	0	0	0	0	0	2	0	0	0	0	0	0	0	0	0	0	0	0	0	0	0	0	2	0	0	1	2	0	0	0
MSto_003896259	superkingdom	Eukaryota	0.857142857142857									AB706249		2759	0	0	0	0	0	0	0	0	0	0	0	0	0	0	0	0	0	0	0	0	0	0	0	0	0	0	0	0	0	0	0	0	0	0	0
MSto_000596119	superkingdom	Eukaryota	0.561643835616438									GBMIN146-12		2759	0	0	0	0	0	0	0	0	0	0	0	0	0	0	1	0	3	0	0	0	2	0	0	0	0	1	0	0	0	1	0	0	0	0	0
MSto_000760283	superkingdom	Eukaryota	0.717791411042945									EF680736		2759	0	0	0	0	0	0	0	0	0	0	0	0	0	0	0	0	0	8	0	0	0	0	0	0	0	0	0	0	0	0	0	0	0	0	0
MSto_001157226	superkingdom	Eukaryota	0.554016620498615									CNPKF2435-14		2759	0	0	0	0	0	0	0	0	0	0	0	0	0	0	0	0	0	0	0	0	0	0	0	6	0	0	0	0	0	0	0	0	0	0	0
MSto_001518024	superkingdom	Eukaryota	0.564986737400531									SSBAC4368-13		2759	0	0	0	0	0	0	0	0	0	0	0	0	0	0	0	0	0	0	0	0	0	0	0	1	0	0	4	0	0	3	0	0	0	0	0
MSto_001628241	superkingdom	Eukaryota	0.682080924855491									AY289708		2759	0	0	0	0	0	0	0	0	0	0	0	0	0	1	0	2	0	0	0	0	1	0	0	0	0	0	0	0	0	0	1	0	0	0	0
MSto_001791911	superkingdom	Eukaryota	0.772727272727273									NRMMC177-10		2759	0	0	0	0	0	0	0	0	0	0	0	0	0	0	0	0	0	0	0	0	0	0	0	0	0	0	0	0	0	0	0	0	0	1	0
MSto_002486574	superkingdom	Eukaryota	0.7									GBCPH0022-06		2759	0	0	0	0	0	0	0	0	0	0	0	0	0	0	0	0	0	0	0	0	0	0	0	0	0	0	0	0	0	0	0	1	1	0	0
MSto_003122462	superkingdom	Eukaryota	0.544198895027624									DINO409-07		2759	0	0	0	0	0	0	0	0	0	0	0	0	0	0	0	0	0	0	0	0	0	0	0	0	0	0	0	0	0	0	0	0	0	0	0
MSto_000008395	superkingdom	Eukaryota	0.720364741641337									GBCMA0121-06	Scopelocheirus schellenbergi| Gammarus komareki| Helminthocladia hudsonii| Eurythenes gryllus	2759	0	0	0	0	0	7	1	0	0	0	0	0	0	0	0	0	0	0	0	1	0	0	0	0	0	0	0	0	0	0	0	0	0	0	0
MSto_000048168	superkingdom	Eukaryota	0.8									OOMYA045-07		2759	0	0	0	0	0	1	0	0	0	0	0	0	0	0	0	2	0	0	0	0	0	1	0	0	0	0	1	1	0	1	0	0	0	0	0
MSto_001741013	superkingdom	Eukaryota	0.766153846153846									AB491629	Notarchus indicus| Turritella terebra| Philine amabilis| Pycnococcus provasolii| Pseudoscourfieldia marina	2759	0	0	0	0	0	0	0	0	0	0	0	0	0	0	0	0	0	0	0	0	0	0	0	0	0	0	0	0	0	0	0	0	2	0	1
MSto_000058468	superkingdom	Eukaryota	0.843260188087774									OOMYA419-07		2759	0	0	0	0	0	6	0	1	0	0	0	0	0	0	0	1	0	0	0	0	0	0	0	0	0	0	0	1	0	0	0	0	0	0	0
MSto_000242135	superkingdom	Eukaryota	0.811728395061728									GBSP4675-12		2759	0	0	0	0	0	0	0	1	0	0	0	0	0	0	0	1	0	0	1	0	0	0	0	0	1	0	0	0	0	0	0	0	1	0	0
MSto_001043484	superkingdom	Eukaryota	0.796923076923077									FJ042918		2759	0	0	0	0	0	0	0	0	0	0	0	0	0	0	0	0	0	0	0	0	2	0	0	0	1	0	0	0	0	0	0	0	0	0	0
MSto_001786622	superkingdom	Eukaryota	0.784615384615385									RDMPC183-10		2759	0	0	0	0	0	0	0	0	0	0	0	0	0	0	0	0	0	0	0	0	0	0	0	0	0	0	0	0	0	0	0	0	0	4	0
MSto_001907395	superkingdom	Eukaryota	0.804347826086957									PORBC075-12		2759	0	0	0	0	0	1	0	0	0	0	0	0	0	0	0	0	0	0	0	0	0	0	0	0	0	0	0	0	0	0	0	0	0	0	1
MSto_000007306	superkingdom	Eukaryota	0.819875776397516									OOMYA1423-08		2759	0	0	0	0	0	4	0	0	0	0	0	0	0	0	0	0	0	0	0	0	0	0	0	0	0	0	0	0	0	0	1	0	0	0	0
MSto_004014253	superkingdom	Eukaryota	0.724340175953079									GBCMA0131-06	Scopelocheirus schellenbergi| Gammarus komareki| Helminthocladia hudsonii| Eurythenes gryllus	2759	0	0	0	0	0	3	0	0	0	0	0	0	0	0	0	0	0	0	0	0	0	0	0	0	0	0	0	0	0	0	0	0	0	2	0
MSto_001024352	superkingdom	Eukaryota	0.805555555555556									HYDRA004-13		2759	0	0	0	0	0	0	0	0	0	0	0	0	0	0	0	0	0	0	0	0	3	0	0	0	0	0	0	0	0	0	0	0	3	2	0
MSto_002933146	superkingdom	Eukaryota	0.802469135802469									EU350520		2759	0	0	0	0	0	0	0	0	1	0	0	0	0	0	0	0	0	0	0	0	1	0	0	0	2	0	0	0	0	0	0	0	0	0	2
MSto_000301825	superkingdom	Eukaryota	0.548556430446194									GBMIN073-12		2759	0	0	0	0	0	0	0	0	2	0	0	0	0	0	0	0	0	0	0	0	0	0	0	0	0	0	0	0	0	0	0	0	0	0	1
MSto_000426802	superkingdom	Eukaryota	0.813664596273292									OOMYA1862-08		2759	0	0	0	0	0	0	0	0	0	0	0	0	3	0	0	0	0	0	0	0	0	0	0	0	0	0	0	0	0	0	0	1	0	0	0
MSto_000754801	superkingdom	Eukaryota	0.704477611940298									BOM431-07		2759	0	0	0	0	0	0	0	0	0	0	0	0	0	0	0	0	0	10	0	0	0	0	0	0	0	0	0	0	0	0	0	0	0	0	0
MSto_000768571	superkingdom	Eukaryota	0.641618497109827									KF419217		2759	0	0	0	0	0	0	0	0	0	0	0	0	0	0	0	0	0	9	0	0	0	0	0	0	0	0	0	0	0	0	0	0	0	0	0
MSto_001473001	superkingdom	Eukaryota	0.682492581602374									EF036568		2759	0	0	0	0	0	0	0	0	0	0	0	0	0	0	0	0	0	0	0	0	0	0	0	0	0	0	0	0	10	0	0	0	0	0	0
MSto_001780573	superkingdom	Eukaryota	0.802469135802469									OOMYA1263-08		2759	0	0	0	0	0	1	0	0	0	0	0	0	0	0	0	0	0	0	0	0	1	0	0	0	0	0	0	0	0	0	0	0	0	2	1
MSto_001934879	superkingdom	Eukaryota	0.766153846153846									LOBO017-12		2759	0	0	0	0	0	0	0	0	0	0	0	0	0	0	0	0	0	0	0	0	0	0	0	0	0	0	0	0	0	0	0	0	0	0	0
MSto_000688970	superkingdom	Eukaryota	0.79940119760479									OOMYA432-07		2759	0	0	0	0	0	1	0	0	0	0	0	0	0	0	0	0	3	1	2	0	1	0	0	0	1	0	0	0	0	0	0	0	0	0	0
MSto_000113175	superkingdom	Eukaryota	0.804953560371517									HQ171172		2759	0	0	0	0	0	0	4	0	0	0	0	0	0	0	0	0	0	0	0	0	0	0	0	0	0	0	0	0	0	0	3	0	0	3	0
MSto_000222731	superkingdom	Eukaryota	0.867507886435331									MK990591		2759	0	0	0	0	0	0	0	1	0	0	0	0	0	0	0	0	0	0	0	1	0	0	0	0	0	0	0	0	0	0	3	0	1	0	1
MSto_002263169	superkingdom	Eukaryota	0.816770186335404									JF414571		2759	0	0	0	0	0	0	0	0	0	2	0	0	0	0	0	0	0	0	1	0	0	0	0	0	0	0	0	0	0	0	0	0	0	2	0
MSto_003448336	superkingdom	Eukaryota	0.804347826086957									GBSP8783-13		2759	0	0	0	0	0	0	0	0	0	0	0	0	0	0	0	0	0	0	0	0	0	0	0	0	0	0	0	0	0	0	0	1	0	0	0
MSto_002459720	superkingdom	Eukaryota	0.763636363636364									MRD071-08		2759	0	0	0	0	0	0	0	0	0	0	0	0	0	0	0	0	0	0	0	0	0	0	0	0	0	0	0	0	0	0	0	0	0	1	0
MSto_002986831	superkingdom	Eukaryota	0.786377708978328									CCSMA207-10		2759	0	0	0	0	0	0	0	0	0	0	0	0	0	0	0	5	0	0	0	0	0	0	0	0	0	0	0	0	0	0	0	0	0	0	0
MSto_001412969	superkingdom	Eukaryota	0.783950617283951									HYDRA018-13		2759	0	0	0	0	0	6	0	0	0	0	0	0	0	0	0	0	0	0	0	0	0	0	0	0	0	0	0	3	0	0	0	0	0	0	0
MSto_000655827	superkingdom	Eukaryota	0.819018404907976									GBMLM0350-06		2759	0	0	0	0	0	0	0	0	0	0	0	0	0	0	0	4	0	1	0	0	0	0	0	0	1	0	0	0	0	0	0	0	0	0	0
MSto_002274436	superkingdom	Eukaryota	0.653061224489796									EF036578		2759	0	0	0	0	0	0	0	0	0	0	0	0	0	0	0	0	0	0	0	0	0	0	0	0	0	0	0	0	0	0	0	2	0	2	0
MSto_000003029	superkingdom	Eukaryota	0.811912225705329									CCSMA262-14		2759	0	0	0	0	0	1	0	0	1	3	0	0	0	0	0	1	0	0	0	0	0	1	0	0	0	0	0	1	0	0	0	0	1	0	0
MSto_000250800	superkingdom	Eukaryota	0.743975903614458									SWRCB728-08		2759	0	0	0	0	0	0	0	1	0	0	0	0	0	0	0	0	0	3	0	0	0	0	0	0	0	0	0	1	0	0	8	0	0	0	0
MSto_000283696	superkingdom	Eukaryota	0.667597765363129									EF036582		2759	0	0	0	0	0	0	0	0	9	0	0	2	0	0	0	0	0	1	0	0	0	0	0	0	0	0	0	0	0	1	0	0	0	0	0
MSto_000731790	superkingdom	Eukaryota	0.775075987841945									MK518072	Paramoeba perurans| Paramoeba pemaquidensis| Pythium rhizosaccharum| Pythium irregulare| Paramoeba aparasomata| Pythium mamillatum| Paramoeba branchiphila| Pythium cryptoirregulare	2759	0	0	0	0	0	0	0	0	2	0	0	0	0	0	0	0	3	0	0	4	0	0	0	0	0	0	3	0	0	1	0	0	0	0	0
MSto_003121034	superkingdom	Eukaryota	0.780120481927711									KC489470		2759	0	0	0	0	0	0	1	0	0	0	0	0	0	0	0	0	0	0	0	0	0	0	0	0	0	1	0	0	0	0	0	0	0	0	0
MSto_000274976	superkingdom	Eukaryota	0.820987654320988									KF923746		2759	0	0	0	0	0	0	0	2	0	0	0	0	0	0	0	4	0	0	0	0	0	0	0	0	0	3	0	1	1	0	0	0	0	0	0
MSto_000439023	superkingdom	Eukaryota	0.803076923076923									GBSP4672-12		2759	0	0	0	0	0	0	0	0	0	0	0	0	6	0	0	2	0	0	1	0	3	0	0	0	0	0	0	0	0	0	0	0	0	0	0
MSto_000119231	superkingdom	Eukaryota	0.695014662756598									GBCPH0022-06		2759	0	0	0	0	0	0	13	0	0	0	0	0	0	0	0	0	0	0	0	0	0	0	0	0	0	0	0	0	0	0	0	0	0	0	0
MSto_001297270	superkingdom	Eukaryota	0.768292682926829									DQ915601		2759	0	0	0	0	0	0	0	0	0	0	0	0	0	0	0	0	0	2	0	0	0	0	0	0	0	7	1	3	0	1	0	0	0	0	0
MSto_000208763	superkingdom	Eukaryota	0.990476190476191									AB020227		2759	0	0	0	0	0	0	0	1	0	0	0	0	1	1	1	1	0	0	0	0	0	0	0	0	0	2	0	0	0	0	0	1	0	1	0
MSto_002312760	superkingdom	Eukaryota	0.867507886435331									EU856801		2759	0	0	0	0	0	0	0	0	2	0	0	0	0	0	0	0	0	0	0	0	0	0	0	0	0	0	0	0	0	0	0	0	0	0	0
MSto_001781256	superkingdom	Eukaryota	0.977707006369427									CNNN068-08		2759	0	0	0	0	0	0	0	2	0	0	0	0	0	0	0	0	0	0	0	0	0	0	0	0	0	0	0	0	0	0	0	0	0	2	1
MSto_000480841	superkingdom	Eukaryota	0.669491525423729									AB049708		2759	0	0	0	0	0	0	0	0	0	0	0	0	0	6	1	0	0	1	0	0	0	0	0	3	1	0	0	3	0	0	0	0	0	0	0
MSto_000847034	superkingdom	Eukaryota	0.745398773006135									SWRCB274-08		2759	0	0	0	0	0	0	0	0	0	0	0	0	0	0	0	0	0	0	12	0	0	0	1	0	0	0	0	0	0	0	0	0	0	0	0
MSto_001796968	superkingdom	Eukaryota	0.6996996996997									JN593332		2759	0	0	0	0	0	0	0	0	0	0	0	0	0	0	0	0	0	0	0	0	0	0	0	0	0	0	0	0	0	0	0	0	0	6	1
MSto_000851783	superkingdom	Eukaryota	0.843260188087774									OOMYA1793-08		2759	0	0	0	0	0	3	0	1	0	0	0	0	1	0	0	0	0	0	1	1	0	0	0	0	0	1	0	0	0	0	2	0	0	0	0
MSto_000028452	superkingdom	Eukaryota	0.691842900302115									FJ858268		2759	0	0	0	0	0	5	0	0	0	0	0	0	0	0	0	0	0	0	0	0	0	0	0	0	0	0	0	0	0	0	0	0	0	0	0
MSto_000221453	superkingdom	Eukaryota	0.763803680981595									BGIB159-12		2759	0	0	0	0	0	0	0	3	0	0	0	3	0	0	0	0	0	0	0	2	5	0	0	0	0	0	0	0	0	0	0	0	0	0	1
MSto_000947138	superkingdom	Eukaryota	0.554376657824934									CNPKF2435-14		2759	0	0	0	0	0	0	0	0	0	0	0	0	0	0	0	0	0	0	0	3	0	1	0	1	0	0	0	0	0	0	0	0	0	0	0
MSto_000485853	superkingdom	Eukaryota	0.813455657492355									GU071817		2759	0	0	0	0	0	3	1	0	0	0	0	0	2	6	0	0	1	0	0	0	0	0	0	0	0	0	0	0	0	0	0	0	0	2	0
MSto_000283190	superkingdom	Eukaryota	0.808641975308642									OOMYA028-07		2759	0	0	0	0	0	1	0	0	3	0	0	0	1	0	0	0	0	0	0	0	0	0	0	0	0	0	1	2	1	0	0	2	0	0	0
MSto_001149243	superkingdom	Eukaryota	0.834375									GU071838		2759	0	0	0	0	0	0	1	0	0	0	0	0	0	0	0	2	2	1	4	0	0	0	1	1	0	0	0	0	0	0	0	0	0	0	0
MSto_002155964	superkingdom	Eukaryota	0.802507836990596									AY561975		2759	0	0	0	0	0	0	0	0	0	0	0	0	0	0	0	0	0	0	0	0	0	0	0	0	0	0	0	0	0	0	0	0	0	0	0
MSto_000163628	superkingdom	Eukaryota	0.790769230769231									GQ222228		2759	0	0	0	0	0	0	4	0	1	0	0	1	0	1	0	0	1	0	0	0	0	0	1	1	0	0	6	1	1	0	1	0	0	0	0
MSto_003866332	superkingdom	Eukaryota	0.813813813813814									GBSP10190-13		2759	0	0	0	0	0	0	0	0	0	0	0	0	1	0	0	2	0	0	0	0	0	1	0	0	0	0	0	0	0	0	0	0	0	2	0
MSto_001604205	superkingdom	Eukaryota	0.695522388059701									FJ858268		2759	0	0	0	0	0	0	2	0	0	0	0	0	0	0	0	0	0	0	0	0	0	0	0	0	0	0	0	0	0	0	4	0	0	0	0
MSto_002234623	superkingdom	Eukaryota	0.554959785522788									CNPKF2435-14		2759	0	0	0	0	0	1	0	0	2	0	0	0	0	0	1	1	0	0	0	0	0	3	1	0	0	0	0	0	0	0	0	1	0	0	0
MSto_001832643	superkingdom	Eukaryota	0.734138972809668									OGLA054-09		2759	0	0	0	0	0	0	0	0	0	0	0	0	0	0	0	0	0	2	6	0	0	0	0	0	0	0	0	0	0	0	1	0	0	0	3
MSto_002094928	superkingdom	Eukaryota	0.824074074074074									AB334483		2759	0	0	0	0	0	0	0	0	0	0	0	0	0	0	0	0	0	0	0	0	0	0	0	0	0	0	0	0	0	0	2	0	0	0	0
MSto_000379363	superkingdom	Eukaryota	0.820754716981132									DBCOI_000000167		2759	0	0	0	0	0	0	0	0	0	0	1	0	0	4	0	1	0	0	0	0	0	0	0	0	3	0	0	0	0	0	0	0	0	1	0
MSto_003899707	superkingdom	Eukaryota	0.813253012048193									OOMYA1661-08		2759	0	0	0	0	0	0	0	0	1	0	0	2	0	0	0	1	0	0	0	0	0	0	0	0	0	0	0	0	0	0	0	0	0	1	0
MSto_001358228	superkingdom	Eukaryota	0.996805111821086									FO082258	Dolichomastix tenuilepis| Bathycoccus prasinos| Silene noctiflora| Sargassum fusiforme	2759	0	0	0	0	0	0	0	0	0	0	0	0	2	2	0	0	0	0	0	0	0	0	0	1	0	0	3	3	0	0	2	0	0	0	1
MSto_000937239	superkingdom	Eukaryota	0.557377049180328									GBMIN074-12		2759	0	0	0	0	0	0	0	0	0	0	0	0	0	0	2	0	0	0	0	10	0	0	5	4	0	1	0	0	0	0	0	0	0	0	0
MSto_001838373	superkingdom	Eukaryota	0.784615384615385									AF402141		2759	0	0	0	0	0	0	0	0	0	0	0	0	0	0	0	1	0	0	0	0	0	0	0	0	0	0	0	1	0	0	0	0	0	2	3
MSto_000303197	superkingdom	Eukaryota	0.552845528455285									DINO409-07	Rhyacodriloides abyssalis| Kryptoperidinium foliaceum| Bestiolina similis	2759	0	0	0	0	0	0	0	0	15	0	0	0	0	0	0	0	0	4	0	0	0	0	0	0	0	0	0	0	0	3	0	0	0	0	0
MSto_003565110	superkingdom	Eukaryota	0.78328173374613									ECTCR020-14		2759	0	0	0	0	0	0	0	0	0	0	0	0	0	0	0	0	0	0	0	0	0	0	0	0	0	0	0	0	0	0	0	0	0	0	0
MSto_001610154	superkingdom	Eukaryota	0.795665634674923									GBSP1239-06		2759	0	0	0	0	0	3	0	0	0	0	0	0	0	0	0	7	0	1	1	0	0	0	0	0	0	0	0	0	0	0	1	0	0	0	0
MSto_000475028	superkingdom	Eukaryota	0.825									HQ171170		2759	0	0	0	0	0	0	3	0	0	0	0	0	4	0	0	0	0	0	0	2	1	0	0	0	3	0	0	0	0	0	0	0	0	0	0
MSto_001589856	superkingdom	Eukaryota	0.697885196374622									FJ858268		2759	0	0	0	0	0	0	0	0	0	0	0	0	0	0	0	0	0	0	0	0	0	0	0	0	0	0	0	0	0	0	25	0	0	0	0
MSto_001036455	superkingdom	Eukaryota	0.830721003134796									JN700950		2759	0	0	0	0	0	0	1	0	1	0	0	0	0	0	0	2	1	1	0	0	1	0	0	0	0	0	1	1	0	0	2	0	0	0	2
MSto_000552741	superkingdom	Eukaryota	0.804347826086957									CYTC4444-12		2759	0	0	0	0	0	0	0	0	0	0	0	1	0	0	4	2	0	2	2	2	0	1	2	0	1	0	0	0	0	0	0	0	1	0	0
MSto_000006957	superkingdom	Eukaryota	0.801829268292683									OOMYA428-07		2759	0	0	0	0	0	15	0	0	0	0	0	0	0	0	0	0	0	0	0	0	0	0	0	0	1	0	0	1	0	3	0	0	0	0	0
MSto_000118601	superkingdom	Eukaryota	0.792569659442725									GBSP4678-12		2759	0	0	0	0	0	0	3	0	0	0	0	0	0	0	0	0	0	0	0	0	0	0	1	0	0	0	0	0	0	1	0	1	0	1	1
MSto_000254273	superkingdom	Eukaryota	0.827586206896552									OOMYA399-07		2759	0	0	0	0	0	0	0	2	8	0	0	0	2	0	1	1	0	0	0	0	0	0	0	2	1	0	0	1	0	0	0	0	0	2	0
MSto_000371688	superkingdom	Eukaryota	0.783699059561129									GACCH170-13		2759	0	0	0	0	0	0	0	0	0	0	29	0	0	0	0	0	0	0	0	0	0	0	0	0	0	0	0	0	0	0	0	0	0	0	0
MSto_000925424	superkingdom	Eukaryota	0.791925465838509									AF116777	Cleome psoraleifolia| Dinobryon divergens| Tetraselmis aff. maculata	2759	0	0	0	0	0	0	0	0	5	0	4	0	0	0	0	0	0	0	0	2	6	0	0	0	2	6	0	0	0	0	0	0	0	0	1
MSto_000052169	superkingdom	Eukaryota	0.692307692307692									GBCPH0022-06		2759	0	0	0	0	0	2	0	0	0	0	0	0	0	0	0	0	0	1	2	0	1	0	0	0	0	0	0	0	0	0	0	0	3	0	0
MSto_000031184	superkingdom	Eukaryota	0.85									AY561974		2759	0	0	0	0	0	4	3	2	0	3	0	1	3	0	1	2	0	1	3	0	1	0	1	0	1	0	0	1	0	0	0	0	0	0	0
MSto_001895804	superkingdom	Eukaryota	0.817629179331307									AB000204	Chattonella subsalsa| Eucoilinae sp. BIOUG31956-G10| Leathesia difformis| Colpomenia sp. 1WA| Botrydium granulatum	2759	0	0	0	0	0	0	0	0	2	3	0	0	0	0	0	0	5	0	0	0	0	0	0	0	0	0	0	0	0	2	0	0	0	0	1
MSto_000780563	superkingdom	Eukaryota	0.564171122994652									CNPKF2383-14		2759	0	0	0	0	0	0	0	0	0	0	0	0	0	0	0	2	0	3	0	1	0	1	0	0	0	0	24	0	0	0	0	0	0	0	0
MSto_001470109	superkingdom	Eukaryota	0.556473829201102									CNPKF2435-14		2759	0	0	0	0	0	0	0	0	0	0	0	0	0	0	0	0	0	0	0	0	0	1	0	0	0	0	0	0	6	0	0	0	0	0	0
MSto_001553021	superkingdom	Eukaryota	0.820987654320988									HM033184		2759	0	0	0	0	0	0	0	0	0	0	0	0	1	0	0	1	0	0	0	0	0	0	2	0	0	0	0	1	1	2	2	1	0	0	0
MSto_000130148	superkingdom	Eukaryota	0.776758409785933									GBSP4660-12		2759	0	0	0	0	0	0	8	0	0	0	0	0	0	0	0	0	0	0	0	0	0	0	0	0	0	0	0	0	0	0	0	0	0	5	1
MSto_000887922	superkingdom	Eukaryota	0.770897832817337									COLFC423-12		2759	0	0	0	0	0	0	0	0	0	0	0	0	0	0	0	0	0	1	1	0	0	1	0	0	0	0	22	0	0	1	0	0	0	0	0
MSto_000381768	superkingdom	Eukaryota	0.692771084337349									FJ858268		2759	0	0	0	0	0	0	0	0	0	0	0	27	0	0	7	0	0	0	0	0	0	0	0	0	0	0	0	0	0	0	0	0	0	0	0
MSto_000495408	superkingdom	Eukaryota	0.831775700934579									FN663989		2759	0	0	0	0	0	1	0	0	0	4	0	0	1	7	0	0	0	1	1	0	2	0	0	0	0	0	0	2	0	0	2	0	0	0	1
MSto_000311389	superkingdom	Eukaryota	0.563829787234043									CNPKF2383-14		2759	0	0	0	0	0	0	0	0	4	0	0	0	0	0	0	2	0	0	11	1	7	4	0	0	0	0	0	0	0	0	0	0	0	0	0
MSto_001459558	superkingdom	Eukaryota	0.808641975308642									RBCMI864-14		2759	0	0	0	0	0	1	1	1	0	0	0	1	2	0	0	1	0	1	1	0	0	0	3	0	1	0	1	1	0	0	0	0	1	0	0
MSto_002306827	superkingdom	Eukaryota	0.809375									MRD074-08		2759	0	0	0	0	0	0	0	0	0	0	0	0	0	0	0	0	2	0	1	8	0	0	0	0	0	0	0	2	0	0	1	0	0	0	5
MSto_000052184	superkingdom	Eukaryota	0.820754716981132									OOMYA1949-08		2759	0	0	0	0	0	15	0	0	0	0	0	1	0	0	1	0	0	0	2	1	0	0	0	0	2	2	0	4	0	0	0	0	1	0	0
MSto_000347530	superkingdom	Eukaryota	0.791925465838509									KC911835		2759	0	0	0	0	0	0	0	0	0	11	0	0	0	10	1	0	0	0	5	3	0	0	0	1	0	3	3	0	0	0	1	0	0	0	0
MSto_000928420	superkingdom	Eukaryota	0.819571865443425									EU350522		2759	0	0	0	0	0	0	0	1	0	0	0	0	0	3	2	0	4	0	0	2	1	0	1	2	0	3	0	2	0	1	0	0	3	0	0
MSto_000481586	superkingdom	Eukaryota	0.555555555555556									DINO1176-08		2759	0	0	0	0	0	0	0	0	0	0	0	0	0	22	0	0	0	0	0	0	0	0	0	0	0	0	0	0	0	0	0	0	2	0	0
MSto_000510348	superkingdom	Eukaryota	0.804878048780488									OOMYA032-07		2759	0	0	0	0	0	0	0	0	0	0	0	0	0	9	0	3	1	0	0	0	0	0	0	2	2	0	0	0	0	0	5	0	0	0	0
MSto_001949352	superkingdom	Eukaryota	0.561170212765957									DINO1176-08	Heterocapsa illdefina	2759	0	0	0	0	0	0	0	0	0	0	0	0	0	0	0	0	0	0	0	0	0	0	0	0	0	0	0	0	0	0	0	0	0	0	0
MSto_000020369	superkingdom	Eukaryota	0.83125									GQ120036		2759	0	0	0	0	0	2	0	3	0	0	0	0	3	5	0	0	0	2	2	1	4	0	1	2	0	0	1	0	0	0	0	0	1	0	0
MSto_000578944	superkingdom	Eukaryota	0.813664596273292									OOMYA058-07		2759	0	0	0	0	0	0	0	1	0	0	0	0	0	0	5	0	0	0	0	0	0	0	0	0	0	0	0	0	0	0	31	0	0	0	0
MSto_000493804	superkingdom	Eukaryota	0.894904458598726									AB020224		2759	0	0	0	0	0	2	0	0	1	0	0	0	0	10	0	0	1	0	1	0	0	0	0	1	0	3	2	0	0	1	0	0	0	0	0
MSto_001586834	superkingdom	Eukaryota	0.694362017804154									FJ858268		2759	0	0	0	0	0	0	0	0	0	0	0	0	0	0	0	0	0	0	4	0	1	0	0	0	0	0	0	0	0	0	24	0	0	3	0
MSto_000232703	superkingdom	Eukaryota	0.846875									FR797809		2759	0	0	0	0	0	5	0	2	0	12	0	0	2	4	0	0	0	0	5	0	1	0	0	0	1	0	1	0	0	0	5	3	0	1	0
MSto_000141472	superkingdom	Eukaryota	0.739938080495356									GZMSE208-12		2759	0	0	0	0	0	0	7	1	0	0	0	13	10	0	0	0	0	7	4	0	0	0	1	0	5	0	0	0	0	0	1	0	0	0	0
MSto_001782827	superkingdom	Eukaryota	0.81619937694704									EU350528		2759	0	0	0	0	0	0	0	1	3	0	0	0	0	0	1	0	0	2	1	0	0	0	0	0	0	0	0	1	0	0	2	0	0	2	12
MSto_002218050	superkingdom	Eukaryota	0.783950617283951									GBSP0576-06		2759	0	0	0	0	0	0	0	0	0	0	0	0	0	0	0	0	0	0	0	0	0	0	0	0	0	0	0	0	0	0	0	1	0	0	0
MSto_000212584	superkingdom	Eukaryota	0.780487804878049									MRD007-08		2759	0	0	0	0	0	0	0	7	2	0	0	0	0	0	0	0	0	1	0	0	0	0	1	0	0	0	3	3	0	0	3	0	0	0	0
MSto_000853736	superkingdom	Eukaryota	0.845911949685535									JQ354724		2759	0	0	0	0	0	0	0	0	0	0	0	0	4	0	6	0	0	1	3	0	2	0	0	0	0	6	0	0	0	1	0	0	0	0	0
MSto_000501861	superkingdom	Eukaryota	0.818461538461538									AY534144		2759	0	0	0	0	0	0	1	3	0	0	0	0	1	4	1	4	0	0	1	2	1	0	0	0	0	1	0	0	3	0	0	0	0	0	3
MSto_000032172	superkingdom	Eukaryota	0.814589665653495									SAHYD002-10		2759	0	0	0	0	0	13	0	1	0	0	0	0	0	11	0	0	1	0	1	0	1	0	2	0	0	0	2	0	0	0	2	0	0	3	0
MSto_001787457	superkingdom	Eukaryota	0.813664596273292									FR774196		2759	0	0	0	0	0	3	3	4	0	0	0	0	0	1	3	5	0	0	3	2	0	0	0	1	1	0	0	0	0	0	0	0	0	3	0
MSto_000116448	superkingdom	Eukaryota	0.838509316770186									OOMYA446-07		2759	0	0	0	0	0	2	3	0	0	0	0	1	0	0	2	3	3	0	1	0	1	0	0	0	0	0	0	0	0	2	0	2	1	0	0
MSto_000341520	superkingdom	Eukaryota	0.801857585139319									FJ602537		2759	0	0	0	0	0	0	2	0	4	0	0	0	0	0	0	0	4	0	7	10	1	0	0	0	1	0	4	0	3	0	3	0	0	0	1
MSto_000009077	superkingdom	Eukaryota	0.768292682926829									GBMSL031-13		2759	0	0	0	0	0	21	0	27	0	0	0	0	0	0	0	0	0	0	0	0	0	0	1	0	0	0	0	0	0	0	0	0	0	0	0
MSto_000408768	superkingdom	Eukaryota	0.693693693693694									GBCPH0022-06		2759	0	0	0	0	0	0	0	0	0	0	0	0	62	0	0	0	0	0	0	0	0	0	0	0	0	0	0	0	0	0	0	0	0	0	0
MSto_000627451	superkingdom	Eukaryota	0.839116719242902									OOMYA1327-08		2759	0	0	0	0	0	1	1	2	0	0	0	0	2	3	0	18	0	2	0	8	0	1	1	0	0	0	0	1	0	0	0	0	1	3	0
MSto_000485503	superkingdom	Eukaryota	0.832298136645963									YYY005-10		2759	0	0	0	0	0	10	1	2	0	4	2	0	0	23	0	3	0	0	4	0	0	0	1	0	0	0	0	0	0	0	1	0	0	1	0
MSto_000693619	superkingdom	Eukaryota	0.879365079365079									DBCOI_000000266		2759	0	0	0	0	0	2	1	5	0	0	0	0	0	0	0	0	45	8	2	1	0	1	0	0	0	0	0	0	0	0	0	0	0	0	0
MSto_000384673	superkingdom	Eukaryota	0.823529411764706									GU138663		2759	0	0	0	0	0	14	4	2	0	0	0	3	6	3	5	4	1	0	0	0	0	0	0	2	1	1	3	2	0	1	2	0	0	3	0
MSto_000136597	superkingdom	Eukaryota	0.543010752688172									CNBRM787-14		2759	0	0	0	0	0	0	2	0	0	7	0	3	1	0	0	5	0	0	1	0	2	0	0	0	0	0	0	0	0	0	0	3	1	1	3
MSto_003286124	superkingdom	Eukaryota	0.757575757575758									JX174181		2759	0	0	0	0	0	2	0	0	0	0	0	0	0	0	0	1	0	0	0	0	0	0	0	0	0	0	0	0	0	0	0	0	0	2	1
MSto_000082927	superkingdom	Eukaryota	0.813084112149533									EU350524		2759	0	0	0	0	0	16	0	3	0	0	0	2	5	2	3	14	0	1	1	2	3	0	2	1	7	0	0	3	0	0	0	0	0	0	0
MSto_000616509	superkingdom	Eukaryota	0.664705882352941									JN192136		2759	0	0	0	0	0	0	0	6	0	0	0	14	0	0	0	34	0	0	0	10	0	0	4	14	0	0	0	0	0	0	0	0	0	0	0
MSto_000116593	superkingdom	Eukaryota	0.829192546583851									OOMYA039-07		2759	0	0	0	0	0	0	5	4	0	15	0	0	2	0	0	1	1	1	2	0	4	0	1	0	0	0	0	0	0	3	0	0	1	3	2
MSto_001741520	superkingdom	Eukaryota	0.746875									GQ120103		2759	0	0	0	0	0	0	1	0	0	24	0	0	0	0	12	2	0	0	0	0	1	2	0	1	0	2	0	1	0	0	0	0	1	9	6
MSto_000728372	superkingdom	Eukaryota	0.814465408805031									BBMOA147-11		2759	0	0	0	0	0	5	0	1	1	0	0	0	1	6	4	4	9	0	3	2	2	1	0	2	4	7	14	8	7	0	5	0	0	3	0
MSto_000568229	superkingdom	Eukaryota	0.733333333333333									HQ407407		2759	0	0	0	0	0	0	0	5	0	0	0	0	1	0	14	0	0	7	1	19	3	0	0	2	6	23	0	16	0	0	5	0	0	0	0
MSto_000203588	superkingdom	Eukaryota	0.757668711656442									SWAMI174-11		2759	0	0	0	0	0	0	0	24	0	0	0	0	0	0	6	5	0	22	3	1	36	0	5	0	0	0	0	0	0	0	0	0	0	0	0
MSto_002673852	superkingdom	Eukaryota	0.820433436532508									GU071818		2759	0	0	0	0	0	29	2	1	0	0	0	0	0	7	0	0	1	6	3	17	2	3	0	1	4	1	0	1	0	0	5	0	0	0	0
MSto_001152012	superkingdom	Eukaryota	0.735562310030395									GBCI834-07		2759	0	0	0	0	0	0	0	4	0	0	0	0	0	0	5	4	0	0	0	0	0	0	3	0	1	19	0	0	0	5	0	2	1	3	8
MSto_002698970	superkingdom	Eukaryota	0.830188679245283									FR797808		2759	0	0	0	0	0	8	1	2	2	6	0	2	5	3	3	8	1	5	1	4	0	0	0	0	3	0	3	1	3	0	0	0	2	4	0
MSto_002127827	superkingdom	Eukaryota	0.785932721712538									OOMYA361-07		2759	0	0	0	0	0	8	0	0	0	0	0	2	0	0	0	3	0	1	0	0	0	0	0	0	1	0	0	3	0	0	20	6	8	10	2
MSto_000011172	superkingdom	Eukaryota	0.828660436137072									ARCSI114-10		2759	0	0	0	0	0	6	4	0	14	3	0	2	0	2	3	0	8	6	3	2	3	1	2	1	1	6	11	4	0	5	2	1	1	3	13
MSto_001931342	superkingdom	Eukaryota	0.759259259259259									BGIB104-12		2759	0	0	0	0	0	13	0	1	51	0	0	0	0	0	0	0	0	10	0	0	0	0	0	2	0	0	0	1	0	0	0	1	0	1	7
MSto_000480688	superkingdom	Eukaryota	0.823529411764706									KM252919	Chlorella sorokiniana| Pterygophora californica| Petalonia fascia| Chlorella variabilis| Macrocystis pyrifera| Leotiomycetes sp. bc_besc_833f| Proselachista taeniiformis| Corynophlaea cystophorae	2759	0	0	0	0	0	4	0	2	41	0	0	1	0	1	2	2	2	2	0	1	0	0	1	3	1	1	0	1	0	0	4	2	2	2	1
MSto_002244585	superkingdom	Eukaryota	0.747720364741641									JF317264		2759	0	0	0	0	0	0	0	2	0	0	0	0	1	0	0	0	0	0	0	2	0	0	0	0	0	0	0	0	0	0	0	0	1	15	1
MSto_001656194	superkingdom	Eukaryota	0.735562310030395									GBCDA1177-12		2759	0	0	0	0	0	0	0	0	0	0	0	0	0	0	0	0	0	0	0	0	0	0	0	0	0	0	0	0	0	0	0	38	5	5	6
MSto_001347286	superkingdom	Eukaryota	0.655072463768116									EF036578		2759	0	0	0	0	0	9	5	3	15	0	0	7	0	0	12	0	0	7	10	0	9	0	1	11	3	0	51	22	0	7	4	0	0	0	0
MSto_000006514	superkingdom	Eukaryota	0.727544910179641									GBCI2072-13		2759	0	0	0	0	0	7	19	8	46	0	0	8	9	0	0	7	0	38	5	0	5	13	4	0	4	0	0	0	0	0	0	0	0	0	0
MSto_001134419	superkingdom	Eukaryota	0.8375									KF060943	Bulinus forskalii| Microspongium tenuissimum| Leotiomycetes sp. bc_besc_833f| Roya obtusa| Cladosiphon zosterae| Proselachista taeniiformis| Atrichum angustatum	2759	0	0	0	0	0	3	0	4	1	0	0	2	10	13	3	6	14	4	0	0	12	0	5	1	2	4	9	4	4	1	1	5	2	1	3
MSto_001920737	superkingdom	Eukaryota	0.811728395061728									AY508039	Myriotrichia claviformis| Bursaphelenchus cocophilus| Cleome psoraleifolia| Proselachista taeniiformis| Punctaria latifolia	2759	0	0	0	0	0	0	0	0	22	0	0	0	2	0	4	4	0	5	0	2	0	0	0	2	0	0	2	0	0	0	0	4	2	0	0
MSto_000144690	superkingdom	Eukaryota	0.695522388059701									GBCPH0022-06		2759	0	0	0	0	0	0	27	3	0	0	0	3	15	0	26	0	0	3	29	21	3	3	5	27	6	0	0	0	0	6	41	0	0	0	0
MSto_001780466	superkingdom	Eukaryota	0.833333333333333									GBMIN1831-12		2759	0	0	0	0	0	7	0	7	0	2	1	1	1	1	6	10	0	3	5	7	4	1	0	2	3	2	0	0	0	0	2	3	0	5	11
MSto_000119913	superkingdom	Eukaryota	0.543956043956044									GBMIN099-12		2759	0	0	0	0	0	0	3	9	1	0	0	2	1	6	6	15	3	3	9	4	1	16	27	1	19	0	1	2	0	5	0	1	2	3	1
MSto_001730298	superkingdom	Eukaryota	0.914285714285714									ARCSI152-10	Hapalochlaena maculosa	2759	0	0	0	0	0	24	0	4	9	0	0	0	1	1	3	2	2	1	0	1	5	0	0	3	2	10	0	0	8	1	1	6	25	7	0
MSto_000187472	superkingdom	Eukaryota	0.847133757961783									DQ186202		2759	0	0	0	0	0	0	7	0	2	0	7	0	2	4	1	3	0	0	2	4	12	0	0	3	0	1	0	1	0	3	6	5	2	2	4
MSto_000480833	superkingdom	Eukaryota	0.746177370030581									GBA21372-14		2759	0	0	0	0	0	0	0	0	0	0	0	0	0	279	0	0	0	2	0	14	0	0	1	5	0	0	0	0	0	0	7	0	0	0	0
MSto_000398385	superkingdom	Eukaryota	0.72289156626506									JN700964		2759	0	0	0	0	0	0	3	2	0	0	0	1	0	0	7	0	82	6	7	0	0	1	0	10	0	9	22	13	0	2	3	1	9	0	4
MSto_001480247	superkingdom	Eukaryota	0.806748466257669									MUSH102-07		2759	0	0	0	0	0	14	1	0	5	0	0	2	5	0	2	4	39	6	1	4	5	3	2	2	5	13	15	5	2	2	7	4	2	7	2
MSto_001821891	superkingdom	Eukaryota	0.818461538461538									JF951861		2759	0	0	0	0	0	0	0	0	8	0	0	0	0	2	2	2	19	3	3	9	1	1	2	1	0	5	4	1	0	1	1	8	22	7	0
MSto_001715348	superkingdom	Eukaryota	0.798780487804878									ARCMI379-14		2759	0	0	0	0	0	0	0	0	0	0	0	0	0	0	0	0	2	0	0	0	0	0	0	0	0	0	0	0	0	0	0	0	383	0	0
MSto_001649148	superkingdom	Eukaryota	0.803125									EF012181		2759	0	0	0	0	0	0	1	1	0	0	0	0	1	0	0	0	0	0	0	0	0	0	0	0	0	2	0	6	0	0	0	23	22	21	17
MSto_000248766	superkingdom	Eukaryota	0.858934169278997									KP862852	Cunea russae| Desmacella cf. annexa CM-2010| Praya reticulata| Praya dubia| Cunea profundata| Cunea thuwala	2759	0	0	0	0	0	41	8	10	0	0	1	2	25	29	3	17	0	11	19	6	13	4	2	1	6	5	0	3	0	1	5	1	12	18	7
MSto_000001720	superkingdom	Eukaryota	0.768292682926829									AB595193		2759	0	0	0	0	0	103	1	0	0	142	0	19	0	0	0	0	0	0	0	220	0	49	8	0	30	0	0	0	0	0	0	0	0	0	0
MSto_000006783	superkingdom	Eukaryota	0.699367088607595									AF008237	Gonium pectorale| Chlamydomonas moewusii| Chlamydomonas reinhardtii| Aglaothamnion roseum| Volvox carteri| Polytomella magna	2759	0	0	0	0	0	152	0	5	0	0	0	0	0	0	8	0	0	0	0	0	0	0	0	0	0	0	0	15	149	0	0	25	4	28	4
MSto_000050073	superkingdom	Eukaryota	0.747720364741641									HYDRA027-13		2759	0	0	0	0	0	21	32	1	0	0	0	24	10	29	7	0	1	31	3	1	13	1	13	22	1	3	0	2	0	15	6	66	16	14	25
MSto_000372198	superkingdom	Eukaryota	0.737160120845921									ETBM022-11		2759	0	0	0	0	0	8	0	19	0	0	26	0	11	0	429	52	0	32	7	107	18	12	0	70	1	0	0	14	0	4	1	0	0	0	0
MSto_001695678	superkingdom	Eukaryota	0.738738738738739									JN700960		2759	0	0	0	0	0	0	5	0	0	0	0	0	0	0	0	5	0	15	5	0	0	0	0	0	1	0	0	0	0	0	0	46	23	11	61
MSto_000214543	superkingdom	Eukaryota	0.673529411764706									AF487783		2759	0	0	0	0	0	0	0	16	162	0	0	0	0	0	89	179	41	6	0	55	34	4	0	18	32	73	153	74	22	0	50	0	0	0	0
MSto_000341845	superkingdom	Eukaryota	0.750750750750751									GBCPH0022-06		2759	0	0	0	0	0	5	57	7	0	412	0	21	72	153	9	7	0	41	24	14	78	14	10	39	4	36	14	15	1	14	2	6	0	8	2
MSto_000094501	superkingdom	Eukaryota	0.653179190751445									KJ547709		2759	0	0	0	0	0	14	25	23	60	9	0	18	10	9	284	28	401	109	33	124	46	15	10	83	18	144	166	89	169	91	55	1	1	0	1
MSto_000450826	superkingdom	Eukaryota	0.737003058103975									KC218394		2759	0	0	0	0	0	14	47	35	15	346	0	15	60	4	1	31	0	22	35	5	20	16	29	17	6	5	0	8	0	0	2	119	86	228	102
MSto_000006981	superkingdom	Eukaryota	0.898089171974522									AB104869	Skeletonema pseudocostatum| Skeletonema cf. pseudocostatum| Perophora sagamiensis| Skeletonema menzelii	2759	0	0	0	0	0	12	35	55	29	1	7	6	16	39	16	68	10	58	121	76	41	26	8	35	28	54	13	21	9	14	23	15	13	90	6
MSto_001712496	superkingdom	Eukaryota	0.810126582278481									MBINA181-09		2759	0	0	0	0	0	0	0	0	0	0	0	0	0	0	0	0	0	0	0	0	0	0	0	0	0	0	0	0	0	0	0	0	7949	1	37
MSto_000000185	superkingdom	Eukaryota	0.823343848580442									DBCOI_000000073		2759	0	0	0	0	0	2044	112	984	426	261	193	336	257	241	2523	3290	6648	4433	2787	4815	897	513	599	2353	949	863	934	1316	339	344	1221	17	39	61	75
MSto_001971009	superkingdom	Eukaryota	0.697329376854599									GBA10024-13		2759	0	0	0	0	0	0	0	0	0	0	0	0	0	0	0	0	40	0	0	0	0	0	0	0	0	0	0	0	0	0	0	1	0	0	149
MSto_000636404	class	Hexanauplia	0.787692307692308									NZCYC086-14	Undinula vulgaris| Paracalanus indicus| Paracalanus parvus| Paracalanus gracilis| Acanthocyclops vernalis| Euaugaptilus maxillaris| Lucicutia wolfendeni	72037	0	0	0	0	0	0	0	0	0	0	0	0	0	0	4	3	0	0	0	0	0	0	0	0	0	0	0	0	0	0	0	0	0	0	0
MSto_003548548	class	Hexanauplia	0.776073619631902									BMAPA311-14	Megacyclops viridis| Undinula vulgaris| Lucicutia flavicornis| Lucicutia polaris| Bestiolina similis| Lucicutia wolfendeni	72037	0	0	0	0	0	0	0	0	0	0	0	0	0	0	0	0	0	0	0	0	0	0	0	0	0	0	0	0	0	0	0	0	0	0	0
MSto_001586514	class	Hexanauplia	0.769230769230769									OZFWC168-11	Megacyclops viridis| Undinula vulgaris| Centropages tenuiremis| Euchaeta concinna| Acanthocyclops vernalis| Labidocera euchaeta| Bestiolina similis| Acanthocyclops robustus	72037	0	0	0	0	0	0	0	0	0	0	0	0	0	0	0	0	0	0	0	0	0	0	0	0	0	0	0	0	0	0	135	0	0	0	0
MSto_002155144	class	Hexanauplia	0.806153846153846									EES004-12	Megacyclops viridis| Thermocyclops inversus| Mesocyclops pehpeiensis| Acanthocyclops vernalis| Acanthocyclops americanus| Mesocyclops edax| Thermocyclops oithonoides| Acanthocyclops robustus	72037	0	0	0	0	0	0	0	0	0	0	0	0	0	0	0	0	0	0	0	0	0	0	0	0	0	0	0	0	0	0	0	0	1	0	0
MSto_002378502	class	Hexanauplia	0.788819875776398									NZCYC113-14	Undinula vulgaris| Bestiolina similis| Amphiascoides atopus	72037	0	0	0	0	0	0	0	117	0	0	0	0	0	0	0	0	0	0	0	0	0	0	0	0	0	0	0	0	0	0	0	0	0	0	0
MSto_000001687	class	Hexanauplia	0.823529411764706									GBA13696-13		72037	0	0	0	0	0	1577	0	0	0	0	0	0	0	0	0	0	2	0	0	0	0	0	0	1	0	0	0	0	0	0	0	0	0	230	0
MSto_000450493	subclass	Metakinetoplastina	0.693877551020408									X56015	Strigomonas oncopelti| Bodo saltans| Angomonas deanei| Trypanosoma rangeli| Leishmania donovani	2704647	0	0	0	0	0	0	0	0	0	0	0	0	2	0	0	0	0	0	0	0	0	0	0	0	0	0	0	0	0	0	0	0	0	0	0
MSto_001022594	subclass	Metakinetoplastina	0.680232558139535									AF041263	Strigomonas oncopelti| Bodo saltans| Angomonas deanei| Trypanosoma rangeli| Leishmania donovani	2704647	0	0	0	0	0	0	0	0	0	0	0	0	0	0	0	0	0	0	0	0	2	0	0	0	0	0	0	1	0	0	0	0	1	0	0
MSto_000123234	subclass	Metakinetoplastina	0.728915662650602									X56015	Strigomonas oncopelti| Bodo saltans| Angomonas deanei| Trypanosoma rangeli| Leishmania donovani	2704647	0	0	0	0	0	0	2	0	0	2	0	0	0	0	1	0	0	0	0	1	0	0	0	0	0	0	0	0	0	0	0	0	0	0	0
MSto_002031795	subclass	Metakinetoplastina	0.67741935483871									AF041263	Strigomonas oncopelti| Bodo saltans| Angomonas deanei| Trypanosoma rangeli| Leishmania donovani	2704647	0	0	0	0	0	0	0	0	0	0	0	0	0	0	0	0	0	0	0	0	0	0	0	0	0	0	0	0	0	0	0	0	0	0	0
MSto_000941844	no rank	Ochrophyta	0.819875776397516									FN663991	Dinobryon bavaricum| Proselachista taeniiformis| Corynophlaea cystophorae| Dinobryon divergens	2696291	0	0	0	0	0	0	0	0	0	0	0	0	0	0	0	0	0	0	0	2	0	0	0	0	0	0	2	0	0	0	0	0	0	0	0
MSto_000025540	no rank	Ochrophyta	0.866043613707165									AB334448	Ascocyclus orbicularis| Heterosigma akashiwo| Chattonella marina| Chattonella subsalsa| Colpomenia sp. 1WA	2696291	0	0	0	0	0	38	11	7	0	3	0	2	9	12	19	9	107	4	18	17	11	2	3	11	3	7	14	6	4	17	9	1	0	2	1
MSto_000622643	class	Oomycota	0.852201257861635									OOMYA444-07		4762	0	0	0	0	0	0	0	0	0	0	0	0	0	0	0	4	0	0	0	0	0	0	0	0	0	0	0	0	0	0	0	0	0	0	0
MSto_002677670	class	Oomycota	0.858044164037855									OOMYA1312-08		4762	0	0	0	0	0	0	0	0	0	0	0	0	0	0	0	0	0	0	0	0	0	0	0	0	0	0	0	0	0	0	1	0	0	0	0
MSto_002206441	class	Oomycota	0.838509316770186									OOMYA1301-08		4762	0	0	0	0	0	2	0	0	0	0	0	0	0	0	0	0	0	0	0	0	0	0	0	0	0	0	0	0	0	0	0	0	0	0	0
MSto_000535864	class	Oomycota	0.829721362229102									OOMYA070-07		4762	0	0	0	0	0	0	0	0	0	0	0	0	0	0	6	0	0	0	0	0	0	0	0	0	0	0	0	0	0	0	0	0	0	0	0
MSto_004175504	class	Oomycota	0.858934169278997									OOMYA371-07		4762	0	0	0	0	0	0	0	0	0	0	0	0	0	0	0	0	0	0	0	0	0	0	0	0	0	0	0	0	0	0	0	0	0	0	0
MSto_002776470	class	Oomycota	0.836990595611285									OOMYA1288-08		4762	0	0	0	0	0	0	0	1	1	0	0	0	0	0	0	3	0	0	0	0	0	0	0	0	0	0	0	0	0	0	0	0	0	0	0
MSto_000696011	class	Oomycota	0.858044164037855									GU071845		4762	0	0	0	0	0	1	0	0	0	0	0	1	0	0	0	0	5	0	0	0	0	0	0	0	0	0	0	0	0	0	0	0	0	0	0
MSto_000048188	class	Oomycota	0.831775700934579									OOMYA157-07		4762	0	0	0	0	0	3	0	0	0	0	0	0	2	0	0	0	0	0	0	0	0	0	0	0	0	0	0	0	0	0	0	0	0	0	0
MSto_000804680	class	Oomycota	0.81055900621118									HM033186		4762	0	0	0	0	0	0	0	0	0	0	0	0	0	0	0	0	0	1	0	0	0	0	0	0	3	4	0	0	0	0	0	0	0	0	0
MSto_000244290	class	Oomycota	0.8375									OOMYA435-07		4762	0	0	0	0	0	0	0	3	0	0	0	0	0	0	0	0	0	0	1	0	0	0	0	0	0	2	0	0	0	0	0	0	0	0	0
MSto_000484855	class	Oomycota	0.825									OOMYA1253-08		4762	0	0	0	0	0	0	0	0	0	0	0	0	0	5	1	0	0	0	0	0	0	0	0	0	0	0	0	0	0	0	0	0	2	0	0
MSto_000489158	class	Oomycota	0.834890965732087									EU350530		4762	0	0	0	0	0	0	0	2	0	0	0	0	1	3	0	0	0	0	0	0	0	0	0	0	0	0	0	1	0	0	2	0	0	2	0
MSto_000491383	class	Oomycota	0.834890965732087									OOMYA1271-08		4762	0	0	0	0	0	0	0	0	0	0	0	0	0	12	0	0	0	0	0	0	0	0	0	0	0	0	0	0	0	0	0	0	0	0	0
MSto_000238679	class	Oomycota	0.833846153846154									OOMYA293-07		4762	0	0	0	0	0	0	0	2	1	1	0	0	0	0	0	0	1	0	0	2	0	0	0	0	0	0	2	0	0	0	0	0	0	0	0
MSto_000033078	class	Oomycota	0.842592592592593									OOMYA1306-08		4762	0	0	0	0	0	2	3	0	0	0	0	0	0	0	0	1	0	0	0	2	0	0	0	0	0	0	0	0	0	0	0	1	0	0	0
MSto_000366059	class	Oomycota	0.836990595611285									OOMYA1937-08		4762	0	0	0	0	0	1	0	0	3	5	0	0	0	0	0	0	0	0	0	3	0	0	0	0	1	0	2	0	0	0	0	0	0	0	0
MSto_000484663	class	Oomycota	0.849529780564263									GQ244423		4762	0	0	0	0	0	2	0	0	0	4	1	0	0	8	1	0	0	0	0	0	0	0	0	0	0	0	0	0	0	0	1	0	1	0	0
MSto_002218588	class	Oomycota	0.840625									EU350526		4762	0	0	0	0	0	0	0	0	0	0	0	0	0	0	0	0	0	0	0	0	0	0	0	0	0	0	2	0	0	0	1	2	0	2	0
MSto_001471465	class	Oomycota	0.825									HQ171174		4762	0	0	0	0	0	2	0	0	14	0	0	2	0	2	1	0	0	0	1	1	0	1	0	1	0	1	7	0	5	1	3	0	0	1	0
MSto_000218559	class	Oomycota	0.85981308411215									OOMYA1366-08		4762	0	0	0	0	0	30	6	5	0	2	1	0	2	6	0	6	2	1	4	3	2	1	0	6	0	4	4	2	0	1	1	0	0	0	0
MSto_000954506	class	Oomycota	0.870253164556962									OOMYA1228-08		4762	0	0	0	0	0	18	4	6	4	0	0	2	5	4	2	6	25	13	1	6	3	8	0	2	6	0	3	3	1	5	10	2	17	20	1
MSto_000096780	no rank	root	0.710526315789474									RDBA014-05		1	0	0	0	0	0	0	2	0	0	0	0	0	0	0	0	0	0	0	0	0	0	0	0	0	0	0	0	0	0	0	0	0	0	0	0
MSto_000387025	no rank	root	0.70028818443804									GBMLB1791-06	Scopelocheirus schellenbergi| Engraulis japonicus| Eurythenes gryllus| Scapharca broughtonii| Solenocera crassicornis	1	0	0	0	0	0	0	0	0	0	0	0	2	0	0	0	0	0	0	0	0	0	0	0	0	0	0	0	0	0	0	0	0	0	0	0
MSto_000396946	no rank	root	0.721556886227545									UAMIC1640-13		1	0	0	0	0	0	0	0	0	0	0	0	1	0	0	1	0	0	0	0	0	0	0	0	0	0	0	0	0	0	0	0	0	0	0	0
MSto_000451579	no rank	root	0.792569659442725									AY282582		1	0	0	0	0	0	0	0	0	0	0	0	0	1	0	0	1	0	0	0	0	0	0	0	0	0	0	0	0	0	0	0	0	0	0	0
MSto_000572629	no rank	root	0.776119402985075									ABMMC16425-11		1	0	0	0	0	0	0	0	0	0	0	0	0	0	0	1	0	0	0	0	0	0	0	0	0	0	0	0	0	0	0	0	0	0	0	0
MSto_000577155	no rank	root	0.710982658959538									GBA16778-14		1	0	0	0	0	0	0	0	0	0	0	0	0	0	0	1	0	0	0	0	0	0	0	0	0	0	0	0	1	0	0	0	0	0	0	0
MSto_000636461	no rank	root	0.812883435582822									DBCOI_000000148	Aplidium conicum| Clavelina moluccensis| Morchellium argus| Nephtheis fascicularis| Clavelina oblonga| Clavelina gemmae| Bradyrhizobium genosp. Z| Clavelina lepadiformis| Pycnoclavella communis| Pycnoclavella aurilucens	1	0	0	0	0	0	0	0	0	0	0	0	0	0	0	0	2	0	0	0	0	0	0	0	0	0	0	0	0	0	0	0	0	0	0	0
MSto_000804967	no rank	root	0.737160120845921									ABMMC14353-10		1	0	0	0	0	0	0	0	0	0	0	0	0	0	0	0	0	0	2	0	0	0	0	0	0	0	0	0	0	0	0	0	0	0	0	0
MSto_000894761	no rank	root	0.705705705705706									EF053152		1	0	0	0	0	0	0	0	0	0	0	0	0	0	0	0	0	0	0	2	0	0	0	0	0	0	0	0	0	0	0	0	0	0	0	0
MSto_000951225	no rank	root	0.808049535603715									OZSEA547-10		1	0	0	0	0	0	0	0	0	0	0	0	0	0	0	0	0	0	0	0	2	0	0	0	0	0	0	0	0	0	0	0	0	0	0	0
MSto_000953158	no rank	root	0.718934911242604									LITOR309-10		1	0	0	0	0	0	0	0	0	0	0	0	0	0	0	0	0	0	0	0	2	0	0	0	0	0	0	0	0	0	0	0	0	0	0	0
MSto_000975599	no rank	root	0.73780487804878									MACRO1690-10		1	0	0	0	0	0	0	0	0	0	0	0	0	0	0	0	0	0	0	0	2	0	0	0	0	0	0	0	0	0	0	0	0	0	0	0
MSto_000992156	no rank	root	0.712574850299401									FBAPB527-09		1	0	0	0	0	0	0	0	0	0	0	0	0	0	0	0	0	0	0	0	1	0	0	0	0	0	0	1	0	0	0	0	0	0	0	0
MSto_001047962	no rank	root	0.795731707317073									OOMYA405-07		1	0	0	0	0	0	0	0	0	0	0	0	0	0	0	0	0	0	0	0	0	2	0	0	0	0	0	0	0	0	0	0	0	0	0	0
MSto_001142618	no rank	root	0.720364741641337									ABMMC562-06		1	0	0	0	0	0	0	0	0	0	0	0	0	0	0	0	0	0	0	0	0	0	0	2	0	0	0	0	0	0	0	0	0	0	0	0
MSto_001214491	no rank	root	0.721556886227545									EF989685		1	0	0	0	0	0	0	0	0	0	0	0	0	0	0	0	0	0	0	0	0	0	0	0	2	0	0	0	0	0	0	0	0	0	0	0
MSto_001256717	no rank	root	0.70392749244713									GBCL5160-09		1	0	0	0	0	0	0	0	0	0	0	0	0	0	0	0	0	0	0	0	0	0	0	0	0	2	0	0	0	0	0	0	0	0	0	0
MSto_001284676	no rank	root	0.738461538461539									GBCH5455-11		1	0	0	0	0	0	0	0	0	0	0	0	0	0	0	0	0	0	0	0	0	0	0	0	0	1	0	0	0	0	0	0	0	0	0	0
MSto_001505255	no rank	root	0.721556886227545									RBGC005-03		1	0	0	0	0	0	0	0	0	0	0	0	0	0	0	0	0	0	0	0	0	0	0	0	0	0	0	0	0	0	1	0	0	0	1	0
MSto_001661966	no rank	root	0.718181818181818									MDECA681-10		1	0	0	0	0	0	0	0	0	0	0	0	0	0	0	0	0	0	0	0	0	0	0	0	0	0	0	0	0	0	0	0	2	0	0	0
MSto_001674004	no rank	root	0.764525993883792									AB445448		1	0	0	0	0	0	0	0	0	0	0	0	0	0	0	0	0	0	0	0	0	0	0	0	0	0	0	0	0	0	0	0	2	0	0	0
MSto_001688291	no rank	root	0.758409785932722									DBCOI_000000194		1	0	0	0	0	0	0	0	0	0	0	0	0	0	0	0	0	0	0	0	0	0	0	0	0	0	0	0	0	0	0	0	2	0	0	0
MSto_001723108	no rank	root	0.730538922155689									GBCL1023-06		1	0	0	0	0	0	0	0	0	0	0	0	0	0	0	0	0	0	0	0	0	0	0	0	0	0	0	0	0	0	0	0	0	2	0	0
MSto_001737819	no rank	root	0.711309523809524									JTB359-12		1	0	0	0	0	0	0	0	0	0	0	0	0	0	0	0	0	0	0	0	0	0	0	0	0	0	0	0	0	0	0	0	0	1	1	0
MSto_001819184	no rank	root	0.736363636363636									BERMR170-10		1	0	0	0	0	0	0	0	0	0	0	0	0	0	0	0	0	0	0	0	0	0	0	0	0	0	0	0	0	0	0	0	0	0	1	0
MSto_001843711	no rank	root	0.72289156626506									LGEN124-14		1	0	0	0	0	0	0	0	0	0	0	0	0	0	0	0	0	0	0	0	0	0	0	0	0	0	0	0	0	0	0	0	0	0	0	2
MSto_001906656	no rank	root	0.702702702702703									LOHET002-10		1	0	0	0	0	0	0	0	0	0	0	0	0	0	0	0	0	0	0	0	0	0	0	0	0	0	0	0	0	0	0	0	0	0	0	0
MSto_002073344	no rank	root	0.757668711656442									SMMAY103-07		1	0	0	0	0	0	0	0	0	0	0	0	0	0	0	0	0	0	0	0	0	0	0	0	0	0	0	0	0	0	0	0	0	0	0	0
MSto_002226693	no rank	root	0.701219512195122									MYMCF614-12		1	0	0	0	0	0	0	0	0	0	0	0	0	0	0	0	0	0	0	0	0	0	0	0	0	0	0	0	0	0	0	0	0	0	0	0
MSto_002250769	no rank	root	0.71301775147929									GBCH0562-06		1	0	0	0	0	0	0	0	0	0	0	0	0	0	0	0	0	0	0	0	0	0	0	0	0	0	0	0	0	0	0	0	0	0	0	0
MSto_002317643	no rank	root	0.785276073619632									GBCH3711-09		1	0	0	0	0	0	0	0	0	0	0	0	0	0	0	0	0	0	0	0	0	0	0	0	0	0	0	0	0	0	0	0	0	0	0	0
MSto_002347567	no rank	root	0.726726726726727									KF442809		1	0	0	0	0	0	0	0	0	0	0	0	0	0	0	0	0	0	0	0	0	0	0	0	0	0	0	0	0	0	0	0	0	0	0	0
MSto_002392016	no rank	root	0.717514124293785									GBCMD0111-06		1	0	0	0	0	0	0	0	0	0	0	0	0	0	0	0	0	0	0	0	0	0	0	0	0	0	0	0	0	0	0	0	0	0	0	0
MSto_002469566	no rank	root	0.773413897280967									AB000208		1	0	0	0	0	0	0	0	0	0	0	0	0	0	0	0	0	0	0	0	0	0	0	0	0	0	0	0	0	0	0	0	0	0	0	0
MSto_002692519	no rank	root	0.701492537313433									SPRMA1048-12		1	0	0	0	0	0	0	0	0	0	0	0	0	0	0	0	0	0	0	0	0	0	0	0	0	0	0	0	0	0	0	0	0	0	0	0
MSto_002758240	no rank	root	0.772036474164134									AY843445		1	0	0	0	0	0	0	0	0	0	0	0	0	0	0	0	0	0	0	0	0	0	0	0	0	0	0	0	0	0	0	0	0	0	0	0
MSto_002765233	no rank	root	0.708708708708709									AB775221		1	0	0	0	0	0	0	0	0	0	0	0	0	0	0	0	0	0	0	0	0	0	0	0	0	0	0	0	0	0	0	0	0	0	0	0
MSto_002766805	no rank	root	0.708978328173375									GBMPH316-13		1	0	0	0	0	0	0	0	0	0	0	0	0	0	0	0	0	0	0	0	0	0	0	0	0	0	0	0	0	0	0	0	0	0	0	0
MSto_002781490	no rank	root	0.707042253521127									GBCI0402-06		1	0	0	0	0	0	0	0	0	0	0	0	0	0	0	0	0	0	0	0	0	0	0	0	0	0	0	0	0	0	0	0	0	0	0	0
MSto_002800549	no rank	root	0.754545454545455									AADBE251-10		1	0	0	0	0	0	0	0	0	0	0	0	0	0	0	0	0	0	0	0	0	0	0	0	0	0	0	0	0	0	0	0	0	0	0	0
MSto_002875637	no rank	root	0.720364741641337									ABMMC11238-10		1	0	0	0	0	0	0	0	0	0	0	0	0	0	0	0	0	0	0	0	0	0	0	0	0	0	0	0	0	0	0	0	0	0	0	0
MSto_003090693	no rank	root	0.707602339181287									GBMIN6771-12		1	0	0	0	0	0	0	0	0	0	0	0	0	0	0	0	0	0	0	0	0	0	0	0	0	0	0	0	0	0	0	0	0	0	0	0
MSto_003097315	no rank	root	0.727544910179641									GBCMD8264-13		1	0	0	0	0	0	0	0	0	0	0	0	0	0	0	0	0	0	0	0	0	0	0	0	0	0	0	0	0	0	0	0	0	0	0	0
MSto_003111308	no rank	root	0.746130030959752									AMI255-08		1	0	0	0	0	0	0	0	0	0	0	0	0	0	0	0	0	0	0	0	0	0	0	0	0	0	0	0	0	0	0	0	0	0	0	0
MSto_003178440	no rank	root	0.782874617737003									GBAN2258-09		1	0	0	0	0	0	0	0	0	0	0	0	0	0	0	0	0	0	0	0	0	0	0	0	0	0	0	0	0	0	0	0	0	0	0	0
MSto_003386929	no rank	root	0.710059171597633									GBCH6915-13		1	0	0	0	0	0	0	0	0	0	0	0	0	0	0	0	0	0	0	0	0	0	0	0	0	0	0	0	0	0	0	0	0	0	0	0
MSto_003646241	no rank	root	0.712574850299401									EWMEX020-10		1	0	0	0	0	0	0	0	0	0	0	0	0	0	0	0	0	0	0	0	0	0	0	0	0	0	0	0	0	0	0	0	0	0	0	0
MSto_003722619	no rank	root	0.736526946107784									LGEN127-14		1	0	0	0	0	0	0	0	0	0	0	0	0	0	0	0	0	0	0	0	0	0	0	0	0	0	0	0	0	0	0	0	0	0	0	0
MSto_003767093	no rank	root	0.753846153846154									AE017196	Wolbachia endosymbiont of Cimex lectularius| Wolbachia endosymbiont of Drosophila melanogaster| Wolbachia endosymbiont of Drosophila simulans| Wolbachia endosymbiont of Brugia malayi	1	0	0	0	0	0	0	0	0	0	0	0	0	0	0	0	0	0	0	0	0	0	0	0	0	0	0	0	0	0	0	0	0	0	0	0
MSto_003844314	no rank	root	0.712166172106825									GBA10062-13		1	0	0	0	0	0	0	0	0	0	0	0	0	0	0	0	0	0	0	0	0	0	0	0	0	0	0	0	0	0	0	0	0	0	0	0
MSto_003860991	no rank	root	0.756024096385542									ABMMC11806-10		1	0	0	0	0	0	0	0	0	0	0	0	0	0	0	0	0	0	0	0	0	0	0	0	0	0	0	0	0	0	0	0	0	0	0	0
MSto_003909841	no rank	root	0.745398773006135									AADBE304-10		1	0	0	0	0	0	0	0	0	0	0	0	0	0	0	0	0	0	0	0	0	0	0	0	0	0	0	0	0	0	0	0	0	0	0	0
MSto_003961358	no rank	root	0.777777777777778									ABMMC7543-10		1	0	0	0	0	0	0	0	0	0	0	0	0	0	0	0	0	0	0	0	0	0	0	0	0	0	0	0	0	0	0	0	0	0	0	0
MSto_004251741	no rank	root	0.768292682926829									KC665187		1	0	0	0	0	0	0	0	0	0	0	0	0	0	0	0	0	0	0	0	0	0	0	0	0	0	0	0	0	0	0	0	0	0	0	0
MSto_000000598	no rank	root	0.724242424242424									EU194958		1	0	0	0	0	0	2	0	0	0	0	0	0	0	0	0	0	0	0	0	0	0	0	0	0	0	0	0	0	0	0	0	0	0	0	0
MSto_000001315	no rank	root	0.586894586894587									BBIND463-08		1	0	0	0	0	0	2	0	0	0	0	0	0	0	0	0	0	0	0	0	0	0	0	0	0	0	0	0	0	0	0	0	0	0	0	0
MSto_000001913	no rank	root	0.696531791907514									AB775223		1	0	0	0	0	0	2	0	0	0	0	0	0	0	0	0	0	0	0	0	0	0	0	0	0	0	0	0	0	0	0	0	0	0	0	0
MSto_000002677	no rank	root	0.641833810888252									GBMLG19332-14		1	0	0	0	0	0	2	0	0	0	0	0	0	0	0	0	0	0	0	0	0	0	0	0	0	0	0	0	0	0	0	0	0	0	0	0
MSto_000003118	no rank	root	0.640883977900553									AY633091		1	0	0	0	0	0	2	0	0	0	0	0	0	0	0	0	0	0	0	0	0	0	0	0	0	0	0	0	0	0	0	0	0	0	0	0
MSto_000003320	no rank	root	0.74922600619195									EPHNB070-09		1	0	0	0	0	0	2	0	0	0	0	0	0	0	0	0	0	0	0	0	0	0	0	0	0	0	0	0	0	0	0	0	0	0	0	0
MSto_000003570	no rank	root	0.68452380952381									AF288090		1	0	0	0	0	0	2	0	0	0	0	0	0	0	0	0	0	0	0	0	0	0	0	0	0	0	0	0	0	0	0	0	0	0	0	0
MSto_000003843	no rank	root	0.637883008356546									LGSMC699-05		1	0	0	0	0	0	2	0	0	0	0	0	0	0	0	0	0	0	0	0	0	0	0	0	0	0	0	0	0	0	0	0	0	0	0	0
MSto_000004021	no rank	root	0.552910052910053									GBCMD8271-13		1	0	0	0	0	0	2	0	0	0	0	0	0	0	0	0	0	0	0	0	0	0	0	0	0	0	0	0	0	0	0	0	0	0	0	0
MSto_000004886	no rank	root	0.694050991501416									GBCI0627-06		1	0	0	0	0	0	1	0	0	0	0	0	0	0	0	0	0	0	0	0	0	0	0	0	0	0	1	0	0	0	0	0	0	0	0	0
MSto_000005486	no rank	root	0.659154929577465									CP001431		1	0	0	0	0	0	1	0	0	0	0	0	0	0	0	0	0	0	0	0	0	0	0	0	0	0	0	0	1	0	0	0	0	0	0	0
MSto_000005913	no rank	root	0.679083094555874									TUNSA061-14		1	0	0	0	0	0	1	0	0	0	0	0	0	0	0	0	0	0	0	0	0	0	0	0	0	0	0	0	0	0	0	1	0	0	0	0
MSto_000006114	no rank	root	0.673716012084592									MDECA615-10		1	0	0	0	0	0	1	0	0	0	0	0	0	0	0	1	0	0	0	0	0	0	0	0	0	0	0	0	0	0	0	0	0	0	0	0
MSto_000006115	no rank	root	0.609826589595376									CP000030		1	0	0	0	0	0	1	0	0	0	0	0	0	0	0	0	0	0	0	0	0	0	0	0	0	0	1	0	0	0	0	0	0	0	0	0
MSto_000006166	no rank	root	0.643874643874644									FJ499220		1	0	0	0	0	0	2	0	0	0	0	0	0	0	0	0	0	0	0	0	0	0	0	0	0	0	0	0	0	0	0	0	0	0	0	0
MSto_000006293	no rank	root	0.611859838274933									GBCMD10056-13		1	0	0	0	0	0	1	0	0	0	0	0	0	0	0	0	0	0	0	0	0	0	0	0	0	0	0	0	0	0	0	0	0	0	0	0
MSto_000006458	no rank	root	0.728613569321534									ABMMC11864-10		1	0	0	0	0	0	2	0	0	0	0	0	0	0	0	0	0	0	0	0	0	0	0	0	0	0	0	0	0	0	0	0	0	0	0	0
MSto_000006958	no rank	root	0.635097493036212									OWI_BACTER007		1	0	0	0	0	0	2	0	0	0	0	0	0	0	0	0	0	0	0	0	0	0	0	0	0	0	0	0	0	0	0	0	0	0	0	0
MSto_000007701	no rank	root	0.699438202247191									GBSP0577-06		1	0	0	0	0	0	2	0	0	0	0	0	0	0	0	0	0	0	0	0	0	0	0	0	0	0	0	0	0	0	0	0	0	0	0	0
MSto_000007934	no rank	root	0.74251497005988									AY282588		1	0	0	0	0	0	2	0	0	0	0	0	0	0	0	0	0	0	0	0	0	0	0	0	0	0	0	0	0	0	0	0	0	0	0	0
MSto_000008103	no rank	root	0.654696132596685									CP003883		1	0	0	0	0	0	2	0	0	0	0	0	0	0	0	0	0	0	0	0	0	0	0	0	0	0	0	0	0	0	0	0	0	0	0	0
MSto_000008540	no rank	root	0.650429799426934									KM021514		1	0	0	0	0	0	1	0	0	0	0	0	0	1	0	0	0	0	0	0	0	0	0	0	0	0	0	0	0	0	0	0	0	0	0	0
MSto_000011341	no rank	root	0.67877094972067									TUNSA061-14		1	0	0	0	0	0	1	0	0	0	0	0	0	0	0	0	0	0	0	0	0	0	0	0	0	0	0	0	0	0	0	0	0	0	0	0
MSto_000011552	no rank	root	0.543956043956044									OWI_BACTER007		1	0	0	0	0	0	1	0	0	0	0	0	0	0	0	0	0	0	0	0	0	0	0	0	0	0	0	0	0	0	0	1	0	0	0	0
MSto_000012161	no rank	root	0.625									MACRO2674-10		1	0	0	0	0	0	1	0	0	0	0	0	0	0	0	0	0	0	0	0	0	1	0	0	0	0	0	0	0	0	0	0	0	0	0	0
MSto_000012280	no rank	root	0.678977272727273									GBCMA0122-06		1	0	0	0	0	0	2	0	0	0	0	0	0	0	0	0	0	0	0	0	0	0	0	0	0	0	0	0	0	0	0	0	0	0	0	0
MSto_000012497	no rank	root	0.715151515151515									GBMLG11668-13		1	0	0	0	0	0	1	0	0	0	0	0	0	0	0	0	0	0	0	0	0	0	0	0	0	0	0	0	0	0	0	0	0	0	0	0
MSto_000012692	no rank	root	0.753086419753086									TWCOL261-09		1	0	0	0	0	0	1	0	0	0	0	0	0	0	0	0	0	0	0	0	0	0	0	0	0	0	0	0	0	0	0	0	0	0	1	0
MSto_000013781	no rank	root	0.672364672364672									TUNSA008-14		1	0	0	0	0	0	2	0	0	0	0	0	0	0	0	0	0	0	0	0	0	0	0	0	0	0	0	0	0	0	0	0	0	0	0	0
MSto_000014541	no rank	root	0.687116564417178									ABMMC1745-07		1	0	0	0	0	0	2	0	0	0	0	0	0	0	0	0	0	0	0	0	0	0	0	0	0	0	0	0	0	0	0	0	0	0	0	0
MSto_000014900	no rank	root	0.763076923076923									SPRMA801-12		1	0	0	0	0	0	2	0	0	0	0	0	0	0	0	0	0	0	0	0	0	0	0	0	0	0	0	0	0	0	0	0	0	0	0	0
MSto_000015773	no rank	root	0.653409090909091									OWI_BACTER007		1	0	0	0	0	0	2	0	0	0	0	0	0	0	0	0	0	0	0	0	0	0	0	0	0	0	0	0	0	0	0	0	0	0	0	0
MSto_000015789	no rank	root	0.610795454545455									ONT175-08		1	0	0	0	0	0	2	0	0	0	0	0	0	0	0	0	0	0	0	0	0	0	0	0	0	0	0	0	0	0	0	0	0	0	0	0
MSto_000018066	no rank	root	0.751533742331288									GU171334		1	0	0	0	0	0	2	0	0	0	0	0	0	0	0	0	0	0	0	0	0	0	0	0	0	0	0	0	0	0	0	0	0	0	0	0
MSto_000018635	no rank	root	0.780864197530864									AY008683		1	0	0	0	0	0	2	0	0	0	0	0	0	0	0	0	0	0	0	0	0	0	0	0	0	0	0	0	0	0	0	0	0	0	0	0
MSto_000018841	no rank	root	0.689458689458689									JX236041		1	0	0	0	0	0	1	0	0	0	0	0	0	0	0	0	0	0	1	0	0	0	0	0	0	0	0	0	0	0	0	0	0	0	0	0
MSto_000019848	no rank	root	0.627027027027027									MOLBA005-12		1	0	0	0	0	0	2	0	0	0	0	0	0	0	0	0	0	0	0	0	0	0	0	0	0	0	0	0	0	0	0	0	0	0	0	0
MSto_000020194	no rank	root	0.670487106017192									OWI_BACTER007		1	0	0	0	0	0	2	0	0	0	0	0	0	0	0	0	0	0	0	0	0	0	0	0	0	0	0	0	0	0	0	0	0	0	0	0
MSto_000020415	no rank	root	0.66865671641791									RDLQG039-06		1	0	0	0	0	0	1	0	0	0	0	0	0	0	0	0	0	0	0	0	0	0	0	0	0	0	0	0	0	0	0	0	0	0	0	0
MSto_000020894	no rank	root	0.597765363128492									SSROA910-14		1	0	0	0	0	0	1	0	0	0	0	0	0	0	0	0	0	0	0	0	0	0	0	0	0	0	0	0	0	0	0	0	0	0	0	0
MSto_000021655	no rank	root	0.663865546218487									HQ874522		1	0	0	0	0	0	2	0	0	0	0	0	0	0	0	0	0	0	0	0	0	0	0	0	0	0	0	0	0	0	0	0	0	0	0	0
MSto_000022124	no rank	root	0.540540540540541									CBOLN047-08		1	0	0	0	0	0	2	0	0	0	0	0	0	0	0	0	0	0	0	0	0	0	0	0	0	0	0	0	0	0	0	0	0	0	0	0
MSto_000029397	no rank	root	0.661971830985915									GBMBU1107-14		1	0	0	0	0	0	1	0	0	0	0	0	0	0	0	0	0	0	0	0	0	0	0	0	0	0	0	0	0	0	0	0	0	0	0	0
MSto_000029658	no rank	root	0.574647887323944									AP013028		1	0	0	0	0	0	2	0	0	0	0	0	0	0	0	0	0	0	0	0	0	0	0	0	0	0	0	0	0	0	0	0	0	0	0	0
MSto_000030042	no rank	root	0.578347578347578									AB248141		1	0	0	0	0	0	2	0	0	0	0	0	0	0	0	0	0	0	0	0	0	0	0	0	0	0	0	0	0	0	0	0	0	0	0	0
MSto_000030293	no rank	root	0.617079889807163									GBMGD508-14		1	0	0	0	0	0	1	0	0	0	0	0	0	1	0	0	0	0	0	0	0	0	0	0	0	0	0	0	0	0	0	0	0	0	0	0
MSto_000030874	no rank	root	0.605820105820106									NONUD292-12		1	0	0	0	0	0	2	0	0	0	0	0	0	0	0	0	0	0	0	0	0	0	0	0	0	0	0	0	0	0	0	0	0	0	0	0
MSto_000032388	no rank	root	0.588732394366197									GBMLS2471-06		1	0	0	0	0	0	1	0	0	0	0	0	0	0	0	0	0	0	1	0	0	0	0	0	0	0	0	0	0	0	0	0	0	0	0	0
MSto_000033209	no rank	root	0.708333333333333									LBCH6074-10		1	0	0	0	0	0	1	0	0	0	0	0	0	0	0	0	0	1	0	0	0	0	0	0	0	0	0	0	0	0	0	0	0	0	0	0
MSto_000033495	no rank	root	0.69578313253012									TUNSA058-14		1	0	0	0	0	0	1	0	0	0	0	0	0	1	0	0	0	0	0	0	0	0	0	0	0	0	0	0	0	0	0	0	0	0	0	0
MSto_000033731	no rank	root	0.819314641744548									MCCAA2608-12		1	0	0	0	0	0	2	0	0	0	0	0	0	0	0	0	0	0	0	0	0	0	0	0	0	0	0	0	0	0	0	0	0	0	0	0
MSto_000033899	no rank	root	0.552910052910053									GBSP10069-13		1	0	0	0	0	0	2	0	0	0	0	0	0	0	0	0	0	0	0	0	0	0	0	0	0	0	0	0	0	0	0	0	0	0	0	0
MSto_000035089	no rank	root	0.664772727272727									TUNSA061-14		1	0	0	0	0	0	1	0	0	0	0	0	0	0	0	0	0	0	0	1	0	0	0	0	0	0	0	0	0	0	0	0	0	0	0	0
MSto_000035521	no rank	root	0.763803680981595									GRASP103-11		1	0	0	0	0	0	1	0	0	0	0	0	0	0	0	0	0	0	0	0	0	0	0	0	0	0	0	0	0	0	1	0	0	0	0	0
MSto_000036592	no rank	root	0.60056657223796									GBCH4955-10		1	0	0	0	0	0	1	0	0	0	0	0	0	1	0	0	0	0	0	0	0	0	0	0	0	0	0	0	0	0	0	0	0	0	0	0
MSto_000037933	no rank	root	0.728915662650602									GBMLG16754-13		1	0	0	0	0	0	2	0	0	0	0	0	0	0	0	0	0	0	0	0	0	0	0	0	0	0	0	0	0	0	0	0	0	0	0	0
MSto_000038308	no rank	root	0.69164265129683									GBCMA0131-06		1	0	0	0	0	0	1	0	0	0	0	0	0	0	0	0	0	0	0	0	0	0	0	0	0	0	0	0	0	0	0	0	0	0	0	0
MSto_000039323	no rank	root	0.706231454005935									FPMAR132-08		1	0	0	0	0	0	2	0	0	0	0	0	0	0	0	0	0	0	0	0	0	0	0	0	0	0	0	0	0	0	0	0	0	0	0	0
MSto_000040020	no rank	root	0.548913043478261									DEEP048-11		1	0	0	0	0	0	2	0	0	0	0	0	0	0	0	0	0	0	0	0	0	0	0	0	0	0	0	0	0	0	0	0	0	0	0	0
MSto_000040297	no rank	root	0.557377049180328									ZPC056-13		1	0	0	0	0	0	2	0	0	0	0	0	0	0	0	0	0	0	0	0	0	0	0	0	0	0	0	0	0	0	0	0	0	0	0	0
MSto_000040407	no rank	root	0.791540785498489									ARAEU154-12		1	0	0	0	0	0	1	0	0	0	0	0	0	0	1	0	0	0	0	0	0	0	0	0	0	0	0	0	0	0	0	0	0	0	0	0
MSto_000041421	no rank	root	0.754491017964072									SPRMA393-10		1	0	0	0	0	0	1	0	0	0	0	0	0	0	0	0	0	0	0	0	0	0	0	1	0	0	0	0	0	0	0	0	0	0	0	0
MSto_000042358	no rank	root	0.611413043478261									AY561972		1	0	0	0	0	0	1	0	0	0	0	0	0	0	0	1	0	0	0	0	0	0	0	0	0	0	0	0	0	0	0	0	0	0	0	0
MSto_000042945	no rank	root	0.606382978723404									BRDC125-04		1	0	0	0	0	0	2	0	0	0	0	0	0	0	0	0	0	0	0	0	0	0	0	0	0	0	0	0	0	0	0	0	0	0	0	0
MSto_000043385	no rank	root	0.765765765765766									MHMXO544-08		1	0	0	0	0	0	1	0	0	0	0	0	0	1	0	0	0	0	0	0	0	0	0	0	0	0	0	0	0	0	0	0	0	0	0	0
MSto_000043753	no rank	root	0.688571428571429									GBCMA0112-06	Scopelocheirus schellenbergi| Engraulis japonicus| Eurythenes gryllus| Scapharca broughtonii| Terebella tantabiddycreekensis| Solenocera crassicornis| Methylotenera versatilis	1	0	0	0	0	0	2	0	0	0	0	0	0	0	0	0	0	0	0	0	0	0	0	0	0	0	0	0	0	0	0	0	0	0	0	0
MSto_000043855	no rank	root	0.603498542274053									OWI_BACTER007		1	0	0	0	0	0	1	0	0	0	0	0	0	0	0	0	0	0	0	0	1	0	0	0	0	0	0	0	0	0	0	0	0	0	0	0
MSto_000044252	no rank	root	0.627450980392157									WWAMP640-10		1	0	0	0	0	0	1	1	0	0	0	0	0	0	0	0	0	0	0	0	0	0	0	0	0	0	0	0	0	0	0	0	0	0	0	0
MSto_000044304	no rank	root	0.675757575757576									KM582508		1	0	0	0	0	0	1	0	0	0	0	0	0	0	0	0	0	0	0	0	0	0	0	1	0	0	0	0	0	0	0	0	0	0	0	0
MSto_000044316	no rank	root	0.617886178861789									GBMLG10730-13		1	0	0	0	0	0	1	0	0	0	0	0	0	0	0	0	0	0	0	0	0	0	0	0	0	0	0	0	0	0	0	0	0	0	0	0
MSto_000044482	no rank	root	0.670422535211268									TUNSA008-14		1	0	0	0	0	0	2	0	0	0	0	0	0	0	0	0	0	0	0	0	0	0	0	0	0	0	0	0	0	0	0	0	0	0	0	0
MSto_000046680	no rank	root	0.745508982035928									GBMIN1577-12		1	0	0	0	0	0	2	0	0	0	0	0	0	0	0	0	0	0	0	0	0	0	0	0	0	0	0	0	0	0	0	0	0	0	0	0
MSto_000047031	no rank	root	0.637119113573407									YYY005-10		1	0	0	0	0	0	1	0	0	0	0	0	0	0	0	0	0	0	0	0	0	0	0	0	0	0	0	0	0	0	0	0	0	0	0	0
MSto_000048954	no rank	root	0.553072625698324									BOM1944-11		1	0	0	0	0	0	2	0	0	0	0	0	0	0	0	0	0	0	0	0	0	0	0	0	0	0	0	0	0	0	0	0	0	0	0	0
MSto_000049341	no rank	root	0.644886363636364									CONO1533-14		1	0	0	0	0	0	2	0	0	0	0	0	0	0	0	0	0	0	0	0	0	0	0	0	0	0	0	0	0	0	0	0	0	0	0	0
MSto_000049525	no rank	root	0.684887459807074									MD2467		1	0	0	0	0	0	1	0	0	0	0	0	0	0	0	0	0	0	0	0	0	0	0	0	0	0	0	0	0	0	0	0	0	0	0	0
MSto_000049583	no rank	root	0.834355828220859									OZSEA1108-10		1	0	0	0	0	0	1	0	0	1	0	0	0	0	0	0	0	0	0	0	0	0	0	0	0	0	0	0	0	0	0	0	0	0	0	0
MSto_000050071	no rank	root	0.765060240963855									GBCI1677-13		1	0	0	0	0	0	2	0	0	0	0	0	0	0	0	0	0	0	0	0	0	0	0	0	0	0	0	0	0	0	0	0	0	0	0	0
MSto_000051059	no rank	root	0.555555555555556									FJ660829		1	0	0	0	0	0	1	0	0	0	0	0	0	0	0	0	0	0	0	0	0	0	0	0	0	0	0	0	0	0	0	0	0	0	0	0
MSto_000052713	no rank	root	0.632947976878613									CP006917		1	0	0	0	0	0	1	0	0	1	0	0	0	0	0	0	0	0	0	0	0	0	0	0	0	0	0	0	0	0	0	0	0	0	0	0
MSto_000052977	no rank	root	0.568733153638814									COLFE1201-13		1	0	0	0	0	0	2	0	0	0	0	0	0	0	0	0	0	0	0	0	0	0	0	0	0	0	0	0	0	0	0	0	0	0	0	0
MSto_000053102	no rank	root	0.662011173184358									GBMLB1944-06		1	0	0	0	0	0	1	0	0	0	0	0	0	0	0	0	0	0	0	0	0	1	0	0	0	0	0	0	0	0	0	0	0	0	0	0
MSto_000053762	no rank	root	0.784615384615385									GBA7466-12		1	0	0	0	0	0	2	0	0	0	0	0	0	0	0	0	0	0	0	0	0	0	0	0	0	0	0	0	0	0	0	0	0	0	0	0
MSto_000053939	no rank	root	0.596256684491979									GBMLG12578-13		1	0	0	0	0	0	2	0	0	0	0	0	0	0	0	0	0	0	0	0	0	0	0	0	0	0	0	0	0	0	0	0	0	0	0	0
MSto_000055227	no rank	root	0.561038961038961									AB482091		1	0	0	0	0	0	2	0	0	0	0	0	0	0	0	0	0	0	0	0	0	0	0	0	0	0	0	0	0	0	0	0	0	0	0	0
MSto_000056742	no rank	root	0.677811550151976									GBNM3045-14		1	0	0	0	0	0	2	0	0	0	0	0	0	0	0	0	0	0	0	0	0	0	0	0	0	0	0	0	0	0	0	0	0	0	0	0
MSto_000056971	no rank	root	0.664772727272727									GQ119990		1	0	0	0	0	0	1	1	0	0	0	0	0	0	0	0	0	0	0	0	0	0	0	0	0	0	0	0	0	0	0	0	0	0	0	0
MSto_000057347	no rank	root	0.691176470588235									OWI_BACTER003	Eurythenes gryllus	1	0	0	0	0	0	2	0	0	0	0	0	0	0	0	0	0	0	0	0	0	0	0	0	0	0	0	0	0	0	0	0	0	0	0	0
MSto_000057653	no rank	root	0.670422535211268									GBPL0469-06		1	0	0	0	0	0	2	0	0	0	0	0	0	0	0	0	0	0	0	0	0	0	0	0	0	0	0	0	0	0	0	0	0	0	0	0
MSto_000060144	no rank	root	0.698863636363636									HQ874522		1	0	0	0	0	0	1	0	0	0	0	0	0	0	0	0	1	0	0	0	0	0	0	0	0	0	0	0	0	0	0	0	0	0	0	0
MSto_000060403	no rank	root	0.699140401146132									GBMH3926-08		1	0	0	0	0	0	2	0	0	0	0	0	0	0	0	0	0	0	0	0	0	0	0	0	0	0	0	0	0	0	0	0	0	0	0	0
MSto_000060652	no rank	root	0.646723646723647									GBMLS2474-06		1	0	0	0	0	0	2	0	0	0	0	0	0	0	0	0	0	0	0	0	0	0	0	0	0	0	0	0	0	0	0	0	0	0	0	0
MSto_000060854	no rank	root	0.697604790419162									KC353353		1	0	0	0	0	0	2	0	0	0	0	0	0	0	0	0	0	0	0	0	0	0	0	0	0	0	0	0	0	0	0	0	0	0	0	0
MSto_000062316	no rank	root	0.612732095490716									AB102710		1	0	0	0	0	0	2	0	0	0	0	0	0	0	0	0	0	0	0	0	0	0	0	0	0	0	0	0	0	0	0	0	0	0	0	0
MSto_000063320	no rank	root	0.63943661971831									ONT175-08		1	0	0	0	0	0	1	0	0	0	0	0	0	0	0	0	0	0	0	0	0	0	0	0	0	0	0	0	0	0	0	0	0	0	0	0
MSto_000063500	no rank	root	0.682080924855491									EU126141		1	0	0	0	0	0	1	0	0	0	0	0	0	0	0	0	0	0	0	1	0	0	0	0	0	0	0	0	0	0	0	0	0	0	0	0
MSto_000064245	no rank	root	0.695156695156695									TUNSA058-14		1	0	0	0	0	0	2	0	0	0	0	0	0	0	0	0	0	0	0	0	0	0	0	0	0	0	0	0	0	0	0	0	0	0	0	0
MSto_000064508	no rank	root	0.554347826086957									GBMLB1808-06		1	0	0	0	0	0	1	0	0	0	0	0	0	0	0	0	0	0	0	0	0	0	0	0	0	0	0	0	0	0	0	0	0	0	0	0
MSto_000065558	no rank	root	0.785932721712538									MYCP048-14		1	0	0	0	0	0	2	0	0	0	0	0	0	0	0	0	0	0	0	0	0	0	0	0	0	0	0	0	0	0	0	0	0	0	0	0
MSto_000066105	no rank	root	0.648876404494382									NERIT013-10		1	0	0	0	0	0	2	0	0	0	0	0	0	0	0	0	0	0	0	0	0	0	0	0	0	0	0	0	0	0	0	0	0	0	0	0
MSto_000066746	no rank	root	0.621621621621622									GBPL0087-06		1	0	0	0	0	0	1	1	0	0	0	0	0	0	0	0	0	0	0	0	0	0	0	0	0	0	0	0	0	0	0	0	0	0	0	0
MSto_000069386	no rank	root	0.709969788519637									DQ298495		1	0	0	0	0	0	1	1	0	0	0	0	0	0	0	0	0	0	0	0	0	0	0	0	0	0	0	0	0	0	0	0	0	0	0	0
MSto_000069842	no rank	root	0.649717514124294									EF036578		1	0	0	0	0	0	1	0	0	0	0	0	0	0	0	0	0	0	0	0	0	0	0	1	0	0	0	0	0	0	0	0	0	0	0	0
MSto_000070011	no rank	root	0.69971671388102									OZSEA1738-10		1	0	0	0	0	0	2	0	0	0	0	0	0	0	0	0	0	0	0	0	0	0	0	0	0	0	0	0	0	0	0	0	0	0	0	0
MSto_000070376	no rank	root	0.76453488372093									FJ042912		1	0	0	0	0	0	1	0	0	0	0	0	0	0	0	0	0	0	0	0	0	0	0	0	0	0	0	0	0	0	1	0	0	0	0	0
MSto_000070471	no rank	root	0.618384401114206									BROMB849-07		1	0	0	0	0	0	2	0	0	0	0	0	0	0	0	0	0	0	0	0	0	0	0	0	0	0	0	0	0	0	0	0	0	0	0	0
MSto_000071006	no rank	root	0.671511627906977									DBCOI_000000288		1	0	0	0	0	0	1	0	0	0	0	0	0	0	0	0	0	0	0	0	0	1	0	0	0	0	0	0	0	0	0	0	0	0	0	0
MSto_000071087	no rank	root	0.544715447154472									EF455490		1	0	0	0	0	0	1	0	0	0	0	0	0	0	0	0	0	0	0	0	0	0	0	0	0	0	0	0	1	0	0	0	0	0	0	0
MSto_000071476	no rank	root	0.654696132596685									GBCI1787-13		1	0	0	0	0	0	1	0	0	0	0	0	0	0	0	0	0	0	0	0	0	0	0	0	0	0	0	0	0	0	0	1	0	0	0	0
MSto_000072216	no rank	root	0.641095890410959									JN717138		1	0	0	0	0	0	1	0	0	0	0	0	0	0	0	0	0	0	0	0	0	0	0	0	0	0	0	0	0	0	0	0	0	0	0	0
MSto_000072914	no rank	root	0.541114058355438									CP007481		1	0	0	0	0	0	1	0	0	0	0	0	0	0	0	0	0	0	0	0	0	0	0	0	0	0	0	0	0	0	0	0	0	0	0	0
MSto_000073893	no rank	root	0.733333333333333									GBMLG10753-13		1	0	0	0	0	0	2	0	0	0	0	0	0	0	0	0	0	0	0	0	0	0	0	0	0	0	0	0	0	0	0	0	0	0	0	0
MSto_000076391	no rank	root	0.654494382022472									GBCL15958-13		1	0	0	0	0	0	1	0	0	0	0	0	0	1	0	0	0	0	0	0	0	0	0	0	0	0	0	0	0	0	0	0	0	0	0	0
MSto_000076477	no rank	root	0.689655172413793									HQ874522		1	0	0	0	0	0	1	0	0	0	0	0	0	0	0	0	0	0	0	0	0	0	0	0	0	0	0	0	0	0	0	1	0	0	0	0
MSto_000078500	no rank	root	0.601626016260163									GBCPH0022-06		1	0	0	0	0	0	1	0	0	0	0	0	0	0	0	0	0	0	0	0	1	0	0	0	0	0	0	0	0	0	0	0	0	0	0	0
MSto_000079427	no rank	root	0.613079019073569									JN593332		1	0	0	0	0	0	1	0	0	1	0	0	0	0	0	0	0	0	0	0	0	0	0	0	0	0	0	0	0	0	0	0	0	0	0	0
MSto_000080844	no rank	root	0.606413994169096									AF037991		1	0	0	0	0	0	1	0	0	0	0	0	0	0	0	0	0	0	0	0	0	0	0	0	0	0	0	0	0	0	0	0	0	0	0	0
MSto_000080914	no rank	root	0.563186813186813									HVDBM775-12		1	0	0	0	0	0	2	0	0	0	0	0	0	0	0	0	0	0	0	0	0	0	0	0	0	0	0	0	0	0	0	0	0	0	0	0
MSto_000082068	no rank	root	0.658892128279883									GBCL0890-06		1	0	0	0	0	0	2	0	0	0	0	0	0	0	0	0	0	0	0	0	0	0	0	0	0	0	0	0	0	0	0	0	0	0	0	0
MSto_000083352	no rank	root	0.688953488372093									OWI_BACTER011	Eurythenes gryllus| Engraulis japonicus| Solenocera crassicornis	1	0	0	0	0	0	1	0	0	0	0	0	0	0	0	0	1	0	0	0	0	0	0	0	0	0	0	0	0	0	0	0	0	0	0	0
MSto_000083710	no rank	root	0.776073619631902									GBMIN4714-12		1	0	0	0	0	0	1	0	1	0	0	0	0	0	0	0	0	0	0	0	0	0	0	0	0	0	0	0	0	0	0	0	0	0	0	0
MSto_000084328	no rank	root	0.674157303370786									GBPL0469-06		1	0	0	0	0	0	1	0	0	0	0	0	0	1	0	0	0	0	0	0	0	0	0	0	0	0	0	0	0	0	0	0	0	0	0	0
MSto_000084644	no rank	root	0.590529247910863									MANC019-13		1	0	0	0	0	0	1	0	0	0	0	0	0	0	0	0	0	0	0	0	0	0	0	0	1	0	0	0	0	0	0	0	0	0	0	0
MSto_000086745	no rank	root	0.651685393258427									HM347668		1	0	0	0	0	0	1	0	0	0	0	0	0	0	0	0	0	0	0	0	0	0	0	0	1	0	0	0	0	0	0	0	0	0	0	0
MSto_000086803	no rank	root	0.587431693989071									JN022704		1	0	0	0	0	0	1	0	0	0	0	0	0	0	0	0	0	0	0	0	1	0	0	0	0	0	0	0	0	0	0	0	0	0	0	0
MSto_000089610	no rank	root	0.697058823529412									EF989685		1	0	0	0	0	0	1	0	0	0	0	0	0	0	0	0	0	0	0	0	0	0	0	0	0	0	1	0	0	0	0	0	0	0	0	0
MSto_000089620	no rank	root	0.597883597883598									GBMLB0371-06		1	0	0	0	0	0	1	0	0	0	0	0	0	0	0	0	0	0	0	0	0	0	0	0	0	0	0	0	0	0	1	0	0	0	0	0
MSto_000091114	no rank	root	0.690751445086705									GBGCA4724-13		1	0	0	0	0	0	0	2	0	0	0	0	0	0	0	0	0	0	0	0	0	0	0	0	0	0	0	0	0	0	0	0	0	0	0	0
MSto_000091163	no rank	root	0.605405405405405									FJ858268		1	0	0	0	0	0	0	1	0	0	0	0	0	0	0	0	0	0	0	0	0	0	0	0	0	0	0	0	0	0	0	0	0	0	0	0
MSto_000091637	no rank	root	0.603723404255319									GBMLG12604-13		1	0	0	0	0	0	0	2	0	0	0	0	0	0	0	0	0	0	0	0	0	0	0	0	0	0	0	0	0	0	0	0	0	0	0	0
MSto_000092963	no rank	root	0.634349030470914									FTHX005-11		1	0	0	0	0	0	0	2	0	0	0	0	0	0	0	0	0	0	0	0	0	0	0	0	0	0	0	0	0	0	0	0	0	0	0	0
MSto_000093307	no rank	root	0.672727272727273									TUNSA007-14		1	0	0	0	0	0	0	1	0	0	0	0	0	0	0	0	0	0	0	0	0	0	0	0	0	0	0	0	0	0	0	0	0	0	0	0
MSto_000095479	no rank	root	0.789634146341463									GRHOD283-10		1	0	0	0	0	0	0	1	0	0	0	0	0	0	0	0	0	0	0	0	0	0	0	0	0	0	0	0	1	0	0	0	0	0	0	0
MSto_000095807	no rank	root	0.622535211267606									INHSE086-08		1	0	0	0	0	0	0	2	0	0	0	0	0	0	0	0	0	0	0	0	0	0	0	0	0	0	0	0	0	0	0	0	0	0	0	0
MSto_000096569	no rank	root	0.789634146341463									GBDP10905-12		1	0	0	0	0	0	0	1	0	0	0	0	0	0	0	0	0	0	0	0	0	1	0	0	0	0	0	0	0	0	0	0	0	0	0	0
MSto_000098792	no rank	root	0.558201058201058									FBCON530-13		1	0	0	0	0	0	0	2	0	0	0	0	0	0	0	0	0	0	0	0	0	0	0	0	0	0	0	0	0	0	0	0	0	0	0	0
MSto_000099014	no rank	root	0.626404494382023									GBCMD10056-13		1	0	0	0	0	0	0	1	0	0	0	0	0	0	0	0	0	0	0	0	0	0	1	0	0	0	0	0	0	0	0	0	0	0	0	0
MSto_000099359	no rank	root	0.687134502923977									OOMYA405-07		1	0	0	0	0	0	0	1	0	0	0	0	0	0	0	0	0	0	0	0	0	0	0	0	0	0	0	0	1	0	0	0	0	0	0	0
MSto_000100119	no rank	root	0.737313432835821									OZSEA332-10		1	0	0	0	0	0	0	2	0	0	0	0	0	0	0	0	0	0	0	0	0	0	0	0	0	0	0	0	0	0	0	0	0	0	0	0
MSto_000100682	no rank	root	0.646892655367232									GBCH11337-13		1	0	0	0	0	0	0	2	0	0	0	0	0	0	0	0	0	0	0	0	0	0	0	0	0	0	0	0	0	0	0	0	0	0	0	0
MSto_000101418	no rank	root	0.617563739376771									BOM405-07		1	0	0	0	0	0	0	1	0	0	0	0	0	0	0	0	0	0	0	0	0	0	0	0	1	0	0	0	0	0	0	0	0	0	0	0
MSto_000101850	no rank	root	0.595108695652174									CP003837	Paraglaciecola psychrophila| Corynactis californica| Photobacterium profundum| Isotoma riparia	1	0	0	0	0	0	0	1	0	1	0	0	0	0	0	0	0	0	0	0	0	0	0	0	0	0	0	0	0	0	0	0	0	0	0	0
MSto_000102092	no rank	root	0.579831932773109									GBMIN42239-14		1	0	0	0	0	0	0	2	0	0	0	0	0	0	0	0	0	0	0	0	0	0	0	0	0	0	0	0	0	0	0	0	0	0	0	0
MSto_000102759	no rank	root	0.678571428571429									GBCMA0118-06	Scopelocheirus schellenbergi| Engraulis japonicus| Eurythenes gryllus| Scapharca broughtonii| Terebella tantabiddycreekensis| Pavona clavus| Leptoseris foliosa| Chloeia parva| Solenocera crassicornis	1	0	0	0	0	0	0	1	0	0	0	0	0	0	0	0	0	0	0	0	0	1	0	0	0	0	0	0	0	0	0	0	0	0	0	0
MSto_000104649	no rank	root	0.615803814713896									JX891588		1	0	0	0	0	0	0	2	0	0	0	0	0	0	0	0	0	0	0	0	0	0	0	0	0	0	0	0	0	0	0	0	0	0	0	0
MSto_000104979	no rank	root	0.676136363636364									GBCH7678-13		1	0	0	0	0	0	0	2	0	0	0	0	0	0	0	0	0	0	0	0	0	0	0	0	0	0	0	0	0	0	0	0	0	0	0	0
MSto_000105164	no rank	root	0.672222222222222									GBCI826-07		1	0	0	0	0	0	0	2	0	0	0	0	0	0	0	0	0	0	0	0	0	0	0	0	0	0	0	0	0	0	0	0	0	0	0	0
MSto_000105183	no rank	root	0.6									GQ120067		1	0	0	0	0	0	0	1	0	0	0	0	0	0	0	0	0	0	0	0	0	0	0	0	0	0	0	0	0	0	0	0	0	0	0	0
MSto_000105895	no rank	root	0.606060606060606									GBAN2251-09		1	0	0	0	0	0	0	2	0	0	0	0	0	0	0	0	0	0	0	0	0	0	0	0	0	0	0	0	0	0	0	0	0	0	0	0
MSto_000108062	no rank	root	0.653739612188366									GBCMA0127-06		1	0	0	0	0	0	0	1	1	0	0	0	0	0	0	0	0	0	0	0	0	0	0	0	0	0	0	0	0	0	0	0	0	0	0	0
MSto_000108240	no rank	root	0.601604278074866									BBPEC045-09		1	0	0	0	0	0	0	2	0	0	0	0	0	0	0	0	0	0	0	0	0	0	0	0	0	0	0	0	0	0	0	0	0	0	0	0
MSto_000109031	no rank	root	0.627507163323782									OWI_BACTER007		1	0	0	0	0	0	0	1	1	0	0	0	0	0	0	0	0	0	0	0	0	0	0	0	0	0	0	0	0	0	0	0	0	0	0	0
MSto_000109359	no rank	root	0.731988472622478									HGM012-11		1	0	0	0	0	0	0	1	0	0	0	0	0	0	0	0	0	0	0	0	0	0	0	0	0	0	0	0	0	0	0	0	0	0	0	0
MSto_000110638	no rank	root	0.602666666666667									AB355906		1	0	0	0	0	0	0	2	0	0	0	0	0	0	0	0	0	0	0	0	0	0	0	0	0	0	0	0	0	0	0	0	0	0	0	0
MSto_000111224	no rank	root	0.562841530054645									GBFCG376-14		1	0	0	0	0	0	0	2	0	0	0	0	0	0	0	0	0	0	0	0	0	0	0	0	0	0	0	0	0	0	0	0	0	0	0	0
MSto_000111580	no rank	root	0.753048780487805									JX145705		1	0	0	0	0	0	0	2	0	0	0	0	0	0	0	0	0	0	0	0	0	0	0	0	0	0	0	0	0	0	0	0	0	0	0	0
MSto_000112858	no rank	root	0.670391061452514									TUNSA008-14		1	0	0	0	0	0	0	2	0	0	0	0	0	0	0	0	0	0	0	0	0	0	0	0	0	0	0	0	0	0	0	0	0	0	0	0
MSto_000113098	no rank	root	0.602739726027397									ABMMC1223-07		1	0	0	0	0	0	0	1	0	0	0	0	0	0	0	0	1	0	0	0	0	0	0	0	0	0	0	0	0	0	0	0	0	0	0	0
MSto_000115253	no rank	root	0.617728531855956									GBCDA074-12		1	0	0	0	0	0	0	2	0	0	0	0	0	0	0	0	0	0	0	0	0	0	0	0	0	0	0	0	0	0	0	0	0	0	0	0
MSto_000117808	no rank	root	0.668523676880223									TUNSA061-14		1	0	0	0	0	0	0	1	0	0	0	0	0	0	0	0	0	0	1	0	0	0	0	0	0	0	0	0	0	0	0	0	0	0	0	0
MSto_000119103	no rank	root	0.693877551020408									OWI_BACTER002	Engraulis japonicus| Scapharca broughtonii| Terebella tantabiddycreekensis| Chloeia parva| Methylotenera versatilis	1	0	0	0	0	0	0	2	0	0	0	0	0	0	0	0	0	0	0	0	0	0	0	0	0	0	0	0	0	0	0	0	0	0	0	0
MSto_000120640	no rank	root	0.644886363636364									GBCH5455-11		1	0	0	0	0	0	0	2	0	0	0	0	0	0	0	0	0	0	0	0	0	0	0	0	0	0	0	0	0	0	0	0	0	0	0	0
MSto_000121467	no rank	root	0.676646706586826									KC568457		1	0	0	0	0	0	0	1	0	0	0	0	0	0	0	0	0	0	1	0	0	0	0	0	0	0	0	0	0	0	0	0	0	0	0	0
MSto_000121576	no rank	root	0.585106382978723									FJ858268		1	0	0	0	0	0	0	1	0	0	0	0	0	0	0	0	0	0	0	1	0	0	0	0	0	0	0	0	0	0	0	0	0	0	0	0
MSto_000121950	no rank	root	0.601604278074866									RBGC120-03		1	0	0	0	0	0	0	1	1	0	0	0	0	0	0	0	0	0	0	0	0	0	0	0	0	0	0	0	0	0	0	0	0	0	0	0
MSto_000126848	no rank	root	0.688760806916426									TUNSA058-14		1	0	0	0	0	0	0	1	0	0	0	0	0	0	0	0	0	0	0	0	0	0	0	0	0	0	0	0	0	0	0	0	0	0	0	0
MSto_000128362	no rank	root	0.611859838274933									GBCL1403-06		1	0	0	0	0	0	0	2	0	0	0	0	0	0	0	0	0	0	0	0	0	0	0	0	0	0	0	0	0	0	0	0	0	0	0	0
MSto_000128748	no rank	root	0.624664879356568									LGEN038-13		1	0	0	0	0	0	0	1	0	0	0	0	0	0	0	0	0	0	0	0	0	0	0	0	0	0	0	0	0	0	0	0	0	0	0	1
MSto_000129035	no rank	root	0.638655462184874									GBDP5068-08		1	0	0	0	0	0	0	1	0	0	0	0	0	0	0	0	0	0	0	0	0	0	0	0	0	0	0	0	0	0	0	1	0	0	0	0
MSto_000129813	no rank	root	0.616847826086957									GBNA1281-07		1	0	0	0	0	0	0	2	0	0	0	0	0	0	0	0	0	0	0	0	0	0	0	0	0	0	0	0	0	0	0	0	0	0	0	0
MSto_000130893	no rank	root	0.693409742120344									TUNSA061-14		1	0	0	0	0	0	0	1	0	0	0	0	0	0	0	0	0	0	0	0	0	0	0	0	0	0	0	0	1	0	0	0	0	0	0	0
MSto_000132456	no rank	root	0.617079889807163									HF563529		1	0	0	0	0	0	0	1	0	0	0	0	0	1	0	0	0	0	0	0	0	0	0	0	0	0	0	0	0	0	0	0	0	0	0	0
MSto_000132503	no rank	root	0.668555240793201									TUNSA061-14		1	0	0	0	0	0	0	1	0	0	0	0	0	0	0	0	0	0	0	0	0	0	0	0	0	0	0	0	0	0	0	0	1	0	0	0
MSto_000133843	no rank	root	0.759146341463415									VAQT140-08		1	0	0	0	0	0	0	2	0	0	0	0	0	0	0	0	0	0	0	0	0	0	0	0	0	0	0	0	0	0	0	0	0	0	0	0
MSto_000133970	no rank	root	0.628099173553719									HQ874522		1	0	0	0	0	0	0	2	0	0	0	0	0	0	0	0	0	0	0	0	0	0	0	0	0	0	0	0	0	0	0	0	0	0	0	0
MSto_000134225	no rank	root	0.778787878787879									GRHOD133-10		1	0	0	0	0	0	0	1	0	1	0	0	0	0	0	0	0	0	0	0	0	0	0	0	0	0	0	0	0	0	0	0	0	0	0	0
MSto_000134715	no rank	root	0.610810810810811									CR378676	Paraglaciecola psychrophila| Photobacterium profundum| Stramonita haemastoma	1	0	0	0	0	0	0	1	0	0	0	0	0	0	0	1	0	0	0	0	0	0	0	0	0	0	0	0	0	0	0	0	0	0	0	0
MSto_000136091	no rank	root	0.826086956521739									RMICR032-10		1	0	0	0	0	0	0	1	0	0	0	0	0	0	0	0	0	0	0	0	0	0	0	0	0	0	0	0	0	0	0	0	0	0	0	0
MSto_000136263	no rank	root	0.58659217877095									GBCPH0022-06		1	0	0	0	0	0	0	2	0	0	0	0	0	0	0	0	0	0	0	0	0	0	0	0	0	0	0	0	0	0	0	0	0	0	0	0
MSto_000137048	no rank	root	0.689265536723164									GBCM1618-14	Scopelocheirus schellenbergi| Gammarus komareki| Eurythenes gryllus	1	0	0	0	0	0	0	2	0	0	0	0	0	0	0	0	0	0	0	0	0	0	0	0	0	0	0	0	0	0	0	0	0	0	0	0
MSto_000139418	no rank	root	0.738095238095238									REDEU444-11		1	0	0	0	0	0	0	2	0	0	0	0	0	0	0	0	0	0	0	0	0	0	0	0	0	0	0	0	0	0	0	0	0	0	0	0
MSto_000139517	no rank	root	0.627345844504021									GBCMD8083-13		1	0	0	0	0	0	0	2	0	0	0	0	0	0	0	0	0	0	0	0	0	0	0	0	0	0	0	0	0	0	0	0	0	0	0	0
MSto_000141808	no rank	root	0.666666666666667									AF303510		1	0	0	0	0	0	0	2	0	0	0	0	0	0	0	0	0	0	0	0	0	0	0	0	0	0	0	0	0	0	0	0	0	0	0	0
MSto_000142175	no rank	root	0.647727272727273									ABMMC6655-10		1	0	0	0	0	0	0	1	1	0	0	0	0	0	0	0	0	0	0	0	0	0	0	0	0	0	0	0	0	0	0	0	0	0	0	0
MSto_000147211	no rank	root	0.610315186246418									HZPLY925-13		1	0	0	0	0	0	0	1	0	0	0	0	0	0	0	0	0	0	0	0	0	0	1	0	0	0	0	0	0	0	0	0	0	0	0	0
MSto_000148960	no rank	root	0.602305475504323									MUSH102-07		1	0	0	0	0	0	0	2	0	0	0	0	0	0	0	0	0	0	0	0	0	0	0	0	0	0	0	0	0	0	0	0	0	0	0	0
MSto_000149318	no rank	root	0.645429362880886									GBCPH0022-06		1	0	0	0	0	0	0	1	0	0	0	0	0	0	0	0	0	0	0	0	0	0	0	0	0	0	0	0	0	0	0	0	0	0	0	0
MSto_000150693	no rank	root	0.619834710743802									CHIPS132-10		1	0	0	0	0	0	0	2	0	0	0	0	0	0	0	0	0	0	0	0	0	0	0	0	0	0	0	0	0	0	0	0	0	0	0	0
MSto_000153204	no rank	root	0.672364672364672									DBCOI_000000292		1	0	0	0	0	0	0	1	0	0	0	0	0	0	0	0	0	0	0	0	0	0	0	0	0	0	0	0	1	0	0	0	0	0	0	0
MSto_000154153	no rank	root	0.550135501355014									OWI_BACTER007		1	0	0	0	0	0	0	1	0	0	0	0	0	0	0	0	0	0	0	0	0	0	0	0	0	0	0	0	0	0	0	0	0	0	0	0
MSto_000155179	no rank	root	0.666666666666667									HQ874522		1	0	0	0	0	0	0	2	0	0	0	0	0	0	0	0	0	0	0	0	0	0	0	0	0	0	0	0	0	0	0	0	0	0	0	0
MSto_000157119	no rank	root	0.642045454545455									AY309259		1	0	0	0	0	0	0	2	0	0	0	0	0	0	0	0	0	0	0	0	0	0	0	0	0	0	0	0	0	0	0	0	0	0	0	0
MSto_000157259	no rank	root	0.594972067039106									GBCPH0022-06		1	0	0	0	0	0	0	1	0	0	0	0	0	0	0	0	0	0	0	0	0	0	1	0	0	0	0	0	0	0	0	0	0	0	0	0
MSto_000159875	no rank	root	0.686746987951807									TUNSA061-14		1	0	0	0	0	0	0	2	0	0	0	0	0	0	0	0	0	0	0	0	0	0	0	0	0	0	0	0	0	0	0	0	0	0	0	0
MSto_000160670	no rank	root	0.683139534883721									OWI_BACTER008		1	0	0	0	0	0	0	2	0	0	0	0	0	0	0	0	0	0	0	0	0	0	0	0	0	0	0	0	0	0	0	0	0	0	0	0
MSto_000162270	no rank	root	0.553719008264463									DACOI005-09		1	0	0	0	0	0	0	1	0	0	0	0	0	0	0	0	0	0	0	0	0	0	0	0	0	0	0	0	0	0	0	0	0	0	0	0
MSto_000162844	no rank	root	0.630252100840336									GBCMD10056-13		1	0	0	0	0	0	0	2	0	0	0	0	0	0	0	0	0	0	0	0	0	0	0	0	0	0	0	0	0	0	0	0	0	0	0	0
MSto_000163666	no rank	root	0.744807121661721									SWRC324-08		1	0	0	0	0	0	0	2	0	0	0	0	0	0	0	0	0	0	0	0	0	0	0	0	0	0	0	0	0	0	0	0	0	0	0	0
MSto_000164934	no rank	root	0.564864864864865									ZISPA066-10		1	0	0	0	0	0	0	2	0	0	0	0	0	0	0	0	0	0	0	0	0	0	0	0	0	0	0	0	0	0	0	0	0	0	0	0
MSto_000168694	no rank	root	0.684659090909091									TUNSA061-14		1	0	0	0	0	0	0	1	0	0	0	0	0	0	0	0	0	0	0	0	0	0	0	0	0	0	0	0	0	0	0	0	0	0	0	0
MSto_000168801	no rank	root	0.686746987951807									OWI_BACTER011	Scopelocheirus schellenbergi| Engraulis japonicus| Eurythenes gryllus| Scapharca broughtonii| Solenocera crassicornis	1	0	0	0	0	0	0	1	0	0	0	0	0	0	0	0	0	0	0	0	0	0	0	0	0	0	0	0	0	0	0	0	0	0	0	0
MSto_000168803	no rank	root	0.593667546174143									MSA106-13		1	0	0	0	0	0	0	2	0	0	0	0	0	0	0	0	0	0	0	0	0	0	0	0	0	0	0	0	0	0	0	0	0	0	0	0
MSto_000168952	no rank	root	0.633333333333333									ABMMC13059-10		1	0	0	0	0	0	0	2	0	0	0	0	0	0	0	0	0	0	0	0	0	0	0	0	0	0	0	0	0	0	0	0	0	0	0	0
MSto_000171452	no rank	root	0.647398843930636									GBLN0414-06		1	0	0	0	0	0	0	1	0	0	0	0	1	0	0	0	0	0	0	0	0	0	0	0	0	0	0	0	0	0	0	0	0	0	0	0
MSto_000173309	no rank	root	0.65546218487395									CAISN421-13		1	0	0	0	0	0	0	2	0	0	0	0	0	0	0	0	0	0	0	0	0	0	0	0	0	0	0	0	0	0	0	0	0	0	0	0
MSto_000174562	no rank	root	0.698507462686567									OWI_BACTER007	Gammarus komareki	1	0	0	0	0	0	0	1	0	0	0	0	0	0	0	0	1	0	0	0	0	0	0	0	0	0	0	0	0	0	0	0	0	0	0	0
MSto_000174717	no rank	root	0.563685636856369									GBCL0254-06		1	0	0	0	0	0	0	1	0	0	0	0	0	0	0	0	0	0	1	0	0	0	0	0	0	0	0	0	0	0	0	0	0	0	0	0
MSto_000175021	no rank	root	0.597855227882037									OWI_BACTER003		1	0	0	0	0	0	0	2	0	0	0	0	0	0	0	0	0	0	0	0	0	0	0	0	0	0	0	0	0	0	0	0	0	0	0	0
MSto_000176153	no rank	root	0.692982456140351									AY843445		1	0	0	0	0	0	0	1	0	0	0	0	0	0	0	0	0	0	0	0	0	0	0	0	1	0	0	0	0	0	0	0	0	0	0	0
MSto_000176557	no rank	root	0.658263305322129									TUNSA061-14		1	0	0	0	0	0	0	1	0	0	0	0	0	0	0	0	0	0	0	1	0	0	0	0	0	0	0	0	0	0	0	0	0	0	0	0
MSto_000176988	no rank	root	0.619444444444444									GBMLG10323-13		1	0	0	0	0	0	0	2	0	0	0	0	0	0	0	0	0	0	0	0	0	0	0	0	0	0	0	0	0	0	0	0	0	0	0	0
MSto_000177003	no rank	root	0.561253561253561									OWI_BACTER011		1	0	0	0	0	0	0	1	0	0	0	0	0	0	0	0	0	0	0	0	0	0	0	0	0	0	0	0	1	0	0	0	0	0	0	0
MSto_000177422	no rank	root	0.711656441717791									KF684613		1	0	0	0	0	0	0	1	0	0	0	0	0	0	0	0	0	0	0	0	0	0	0	0	0	0	0	1	0	0	0	0	0	0	0	0
MSto_000179657	no rank	root	0.607954545454545									HQ874522		1	0	0	0	0	0	0	2	0	0	0	0	0	0	0	0	0	0	0	0	0	0	0	0	0	0	0	0	0	0	0	0	0	0	0	0
MSto_000180015	no rank	root	0.612021857923497									AY595555		1	0	0	0	0	0	0	1	0	0	0	0	0	0	0	0	1	0	0	0	0	0	0	0	0	0	0	0	0	0	0	0	0	0	0	0
MSto_000181638	no rank	root	0.609550561797753									KC700022		1	0	0	0	0	0	0	1	0	0	0	0	0	0	0	0	0	0	0	0	0	0	0	0	1	0	0	0	0	0	0	0	0	0	0	0
MSto_000182749	no rank	root	0.694050991501416									KC353356		1	0	0	0	0	0	0	1	0	0	0	0	0	0	0	0	0	0	0	0	0	0	0	0	0	0	0	0	0	0	0	0	0	0	0	0
MSto_000184094	no rank	root	0.736526946107784									OZSEA516-10		1	0	0	0	0	0	0	2	0	0	0	0	0	0	0	0	0	0	0	0	0	0	0	0	0	0	0	0	0	0	0	0	0	0	0	0
MSto_000184171	no rank	root	0.672268907563025									TUNSA058-14		1	0	0	0	0	0	0	1	0	0	0	0	0	1	0	0	0	0	0	0	0	0	0	0	0	0	0	0	0	0	0	0	0	0	0	0
MSto_000185006	no rank	root	0.681818181818182									TUNSA061-14		1	0	0	0	0	0	0	1	0	0	0	0	0	0	0	0	0	0	0	0	0	0	0	0	0	0	1	0	0	0	0	0	0	0	0	0
MSto_000186908	no rank	root	0.626062322946176									OWI_BACTER011		1	0	0	0	0	0	0	2	0	0	0	0	0	0	0	0	0	0	0	0	0	0	0	0	0	0	0	0	0	0	0	0	0	0	0	0
MSto_000188311	no rank	root	0.625668449197861									ABMMC7733-10		1	0	0	0	0	0	0	1	0	0	0	0	0	0	0	0	0	0	0	0	0	0	0	0	0	0	0	0	0	0	0	0	0	0	0	0
MSto_000189246	no rank	root	0.631728045325779									OWI_BACTER011		1	0	0	0	0	0	0	2	0	0	0	0	0	0	0	0	0	0	0	0	0	0	0	0	0	0	0	0	0	0	0	0	0	0	0	0
MSto_000189529	no rank	root	0.629427792915531									GBMIN34930-13		1	0	0	0	0	0	0	1	0	0	0	0	0	0	0	0	0	0	0	0	0	0	0	0	0	0	0	0	0	0	0	0	0	0	0	0
MSto_000193730	no rank	root	0.602666666666667									GBCI876-08		1	0	0	0	0	0	0	1	0	0	0	0	0	0	0	0	0	0	0	1	0	0	0	0	0	0	0	0	0	0	0	0	0	0	0	0
MSto_000195868	no rank	root	0.615384615384615									RBGC059-03		1	0	0	0	0	0	0	1	0	0	0	0	0	0	0	0	1	0	0	0	0	0	0	0	0	0	0	0	0	0	0	0	0	0	0	0
MSto_000196238	no rank	root	0.685015290519878									LJMAY302-11		1	0	0	0	0	0	0	1	0	0	0	0	0	1	0	0	0	0	0	0	0	0	0	0	0	0	0	0	0	0	0	0	0	0	0	0
MSto_000200753	no rank	root	0.666666666666667									OWI_BACTER011	Scopelocheirus schellenbergi| Engraulis japonicus| Eurythenes gryllus| Scapharca broughtonii| Solenocera crassicornis	1	0	0	0	0	0	0	1	0	0	0	0	0	0	0	0	0	0	1	0	0	0	0	0	0	0	0	0	0	0	0	0	0	0	0	0
MSto_000201131	no rank	root	0.614130434782609									COLFG005-13		1	0	0	0	0	0	0	1	0	0	0	0	0	0	0	0	0	0	0	0	0	0	0	0	0	0	0	0	0	0	0	0	0	0	0	0
MSto_000201618	no rank	root	0.632876712328767									FM995166		1	0	0	0	0	0	0	0	1	0	0	0	0	0	0	0	0	0	0	0	0	0	0	0	0	0	0	0	0	1	0	0	0	0	0	0
MSto_000202854	no rank	root	0.613888888888889									MRD007-08		1	0	0	0	0	0	0	0	1	0	0	0	0	0	0	0	0	0	0	1	0	0	0	0	0	0	0	0	0	0	0	0	0	0	0	0
MSto_000203921	no rank	root	0.616847826086957									ABMMC14947-11		1	0	0	0	0	0	0	0	2	0	0	0	0	0	0	0	0	0	0	0	0	0	0	0	0	0	0	0	0	0	0	0	0	0	0	0
MSto_000204433	no rank	root	0.645348837209302									FJ858268		1	0	0	0	0	0	0	0	1	0	0	0	0	0	0	0	0	0	1	0	0	0	0	0	0	0	0	0	0	0	0	0	0	0	0	0
MSto_000205718	no rank	root	0.727810650887574									ABMMC1935-07		1	0	0	0	0	0	0	0	2	0	0	0	0	0	0	0	0	0	0	0	0	0	0	0	0	0	0	0	0	0	0	0	0	0	0	0
MSto_000205941	no rank	root	0.548209366391185									OWI_BACTER007		1	0	0	0	0	0	0	0	2	0	0	0	0	0	0	0	0	0	0	0	0	0	0	0	0	0	0	0	0	0	0	0	0	0	0	0
MSto_000206823	no rank	root	0.670422535211268									TUNSA007-14		1	0	0	0	0	0	0	0	1	0	0	0	0	0	0	0	0	0	0	0	0	0	0	0	0	0	0	0	0	0	0	0	0	0	0	0
MSto_000209944	no rank	root	0.638176638176638									AB576742		1	0	0	0	0	0	0	0	2	0	0	0	0	0	0	0	0	0	0	0	0	0	0	0	0	0	0	0	0	0	0	0	0	0	0	0
MSto_000210269	no rank	root	0.69054441260745									GBCMA0118-06	Scopelocheirus schellenbergi| Engraulis japonicus| Eurythenes gryllus| Scapharca broughtonii| Terebella tantabiddycreekensis| Solenocera crassicornis	1	0	0	0	0	0	0	0	2	0	0	0	0	0	0	0	0	0	0	0	0	0	0	0	0	0	0	0	0	0	0	0	0	0	0	0
MSto_000210799	no rank	root	0.6797583081571									TUNSA008-14		1	0	0	0	0	0	0	0	1	0	0	0	0	0	0	0	0	0	0	0	0	0	0	0	0	0	0	0	0	0	0	0	0	0	0	0
MSto_000210804	no rank	root	0.708823529411765									ABMMC7551-10		1	0	0	0	0	0	0	0	1	0	0	0	0	0	0	0	0	0	0	0	0	0	0	0	0	0	0	0	0	0	0	1	0	0	0	0
MSto_000210985	no rank	root	0.669540229885057									GBMLB2938-08		1	0	0	0	0	0	0	0	1	0	0	0	0	0	0	0	0	0	0	0	0	0	0	0	0	1	0	0	0	0	0	0	0	0	0	0
MSto_000211237	no rank	root	0.607344632768362									OWI_BACTER011		1	0	0	0	0	0	0	0	1	0	0	0	0	0	0	0	0	0	0	0	0	0	0	0	0	0	0	0	0	0	0	0	0	0	0	0
MSto_000212365	no rank	root	0.598360655737705									OWI_BACTER002		1	0	0	0	0	0	0	0	1	0	0	0	0	0	0	0	0	0	0	0	0	1	0	0	0	0	0	0	0	0	0	0	0	0	0	0
MSto_000212536	no rank	root	0.801857585139319									INV136-13		1	0	0	0	0	0	0	0	2	0	0	0	0	0	0	0	0	0	0	0	0	0	0	0	0	0	0	0	0	0	0	0	0	0	0	0
MSto_000212712	no rank	root	0.675675675675676									KM252919		1	0	0	0	0	0	0	0	2	0	0	0	0	0	0	0	0	0	0	0	0	0	0	0	0	0	0	0	0	0	0	0	0	0	0	0
MSto_000212941	no rank	root	0.685131195335277									TUNSA007-14		1	0	0	0	0	0	0	0	2	0	0	0	0	0	0	0	0	0	0	0	0	0	0	0	0	0	0	0	0	0	0	0	0	0	0	0
MSto_000213311	no rank	root	0.574229691876751									EF615584		1	0	0	0	0	0	0	0	2	0	0	0	0	0	0	0	0	0	0	0	0	0	0	0	0	0	0	0	0	0	0	0	0	0	0	0
MSto_000213421	no rank	root	0.683908045977011									TUNSA061-14		1	0	0	0	0	0	0	0	1	0	0	0	0	0	0	0	0	0	0	0	0	0	0	0	0	0	0	0	0	0	0	0	0	0	0	0
MSto_000214063	no rank	root	0.801223241590214									LSM1426-11		1	0	0	0	0	0	0	0	2	0	0	0	0	0	0	0	0	0	0	0	0	0	0	0	0	0	0	0	0	0	0	0	0	0	0	0
MSto_000214933	no rank	root	0.55									OWI_BACTER011		1	0	0	0	0	0	0	0	1	0	0	0	0	0	0	0	0	0	0	0	0	0	0	0	0	0	0	0	0	0	0	0	0	0	1	0
MSto_000216188	no rank	root	0.625698324022346									GBCMA0129-06		1	0	0	0	0	0	0	0	1	0	0	0	0	0	0	0	0	0	0	0	0	0	0	0	0	0	0	0	0	0	0	0	0	0	1	0
MSto_000216731	no rank	root	0.693877551020408									GBCMA0131-06		1	0	0	0	0	0	0	0	2	0	0	0	0	0	0	0	0	0	0	0	0	0	0	0	0	0	0	0	0	0	0	0	0	0	0	0
MSto_000216901	no rank	root	0.544973544973545									GBCMD8266-13		1	0	0	0	0	0	0	0	2	0	0	0	0	0	0	0	0	0	0	0	0	0	0	0	0	0	0	0	0	0	0	0	0	0	0	0
MSto_000217167	no rank	root	0.74390243902439									ABMMC13617-10		1	0	0	0	0	0	0	0	2	0	0	0	0	0	0	0	0	0	0	0	0	0	0	0	0	0	0	0	0	0	0	0	0	0	0	0
MSto_000217343	no rank	root	0.725609756097561									ABMMC14231-10		1	0	0	0	0	0	0	0	2	0	0	0	0	0	0	0	0	0	0	0	0	0	0	0	0	0	0	0	0	0	0	0	0	0	0	0
MSto_000218108	no rank	root	0.630252100840336									TDCRH023-11		1	0	0	0	0	0	0	0	2	0	0	0	0	0	0	0	0	0	0	0	0	0	0	0	0	0	0	0	0	0	0	0	0	0	0	0
MSto_000218511	no rank	root	0.597333333333333									HVDBM771-12		1	0	0	0	0	0	0	0	1	0	0	0	0	0	0	0	0	0	0	1	0	0	0	0	0	0	0	0	0	0	0	0	0	0	0	0
MSto_000218908	no rank	root	0.590296495956873									AY039175		1	0	0	0	0	0	0	0	2	0	0	0	0	0	0	0	0	0	0	0	0	0	0	0	0	0	0	0	0	0	0	0	0	0	0	0
MSto_000219536	no rank	root	0.636363636363636									OWI_BACTER007		1	0	0	0	0	0	0	0	1	0	0	0	0	0	0	0	0	0	0	0	0	1	0	0	0	0	0	0	0	0	0	0	0	0	0	0
MSto_000219947	no rank	root	0.617816091954023									KF726772		1	0	0	0	0	0	0	0	2	0	0	0	0	0	0	0	0	0	0	0	0	0	0	0	0	0	0	0	0	0	0	0	0	0	0	0
MSto_000220070	no rank	root	0.688622754491018									MACRO3178-11		1	0	0	0	0	0	0	0	1	0	0	0	0	0	0	0	0	0	0	0	0	0	0	0	0	0	0	0	0	0	0	0	0	0	0	0
MSto_000220289	no rank	root	0.643874643874644									OWI_BACTER007		1	0	0	0	0	0	0	0	2	0	0	0	0	0	0	0	0	0	0	0	0	0	0	0	0	0	0	0	0	0	0	0	0	0	0	0
MSto_000220984	no rank	root	0.634078212290503									ORTEU081-10		1	0	0	0	0	0	0	0	2	0	0	0	0	0	0	0	0	0	0	0	0	0	0	0	0	0	0	0	0	0	0	0	0	0	0	0
MSto_000221274	no rank	root	0.705521472392638									GBCH11094-13		1	0	0	0	0	0	0	0	2	0	0	0	0	0	0	0	0	0	0	0	0	0	0	0	0	0	0	0	0	0	0	0	0	0	0	0
MSto_000221434	no rank	root	0.615176151761518									EU442747		1	0	0	0	0	0	0	0	2	0	0	0	0	0	0	0	0	0	0	0	0	0	0	0	0	0	0	0	0	0	0	0	0	0	0	0
MSto_000221887	no rank	root	0.62									GBCDA076-12		1	0	0	0	0	0	0	0	1	0	0	0	0	0	0	0	0	0	0	0	0	0	0	0	0	0	0	0	0	0	0	0	0	0	0	0
MSto_000222544	no rank	root	0.67887323943662									EWSJB321-10		1	0	0	0	0	0	0	0	2	0	0	0	0	0	0	0	0	0	0	0	0	0	0	0	0	0	0	0	0	0	0	0	0	0	0	0
MSto_000222566	no rank	root	0.694285714285714									AB907090		1	0	0	0	0	0	0	0	1	0	0	0	0	0	0	0	0	0	1	0	0	0	0	0	0	0	0	0	0	0	0	0	0	0	0	0
MSto_000223086	no rank	root	0.664772727272727									DBCOI_000000285		1	0	0	0	0	0	0	0	1	0	0	0	0	0	0	0	0	0	0	0	0	0	0	0	0	0	0	0	0	0	0	0	0	0	0	0
MSto_000223507	no rank	root	0.598404255319149									WSPO083-09		1	0	0	0	0	0	0	0	2	0	0	0	0	0	0	0	0	0	0	0	0	0	0	0	0	0	0	0	0	0	0	0	0	0	0	0
MSto_000224751	no rank	root	0.63905325443787									OWI_BACTER002		1	0	0	0	0	0	0	0	2	0	0	0	0	0	0	0	0	0	0	0	0	0	0	0	0	0	0	0	0	0	0	0	0	0	0	0
MSto_000226215	no rank	root	0.60377358490566									OWI_BACTER006		1	0	0	0	0	0	0	0	1	0	0	0	0	0	0	0	1	0	0	0	0	0	0	0	0	0	0	0	0	0	0	0	0	0	0	0
MSto_000226784	no rank	root	0.625352112676056									OWI_BACTER007		1	0	0	0	0	0	0	0	2	0	0	0	0	0	0	0	0	0	0	0	0	0	0	0	0	0	0	0	0	0	0	0	0	0	0	0
MSto_000226982	no rank	root	0.725373134328358									MHCLB059-09		1	0	0	0	0	0	0	0	2	0	0	0	0	0	0	0	0	0	0	0	0	0	0	0	0	0	0	0	0	0	0	0	0	0	0	0
MSto_000228581	no rank	root	0.606469002695418									VAFIV040-14		1	0	0	0	0	0	0	0	1	0	0	0	1	0	0	0	0	0	0	0	0	0	0	0	0	0	0	0	0	0	0	0	0	0	0	0
MSto_000228722	no rank	root	0.772307692307692									GBDP1133-06		1	0	0	0	0	0	0	0	1	0	0	0	0	0	0	0	0	0	0	0	0	1	0	0	0	0	0	0	0	0	0	0	0	0	0	0
MSto_000229341	no rank	root	0.660968660968661									KJ803830		1	0	0	0	0	0	0	0	2	0	0	0	0	0	0	0	0	0	0	0	0	0	0	0	0	0	0	0	0	0	0	0	0	0	0	0
MSto_000229360	no rank	root	0.726993865030675									GBMH3935-08		1	0	0	0	0	0	0	0	2	0	0	0	0	0	0	0	0	0	0	0	0	0	0	0	0	0	0	0	0	0	0	0	0	0	0	0
MSto_000229565	no rank	root	0.740181268882175									GBDP4282-07		1	0	0	0	0	0	0	0	1	0	0	0	0	0	0	0	0	0	0	0	0	0	0	0	0	0	0	0	0	0	0	0	0	0	0	0
MSto_000230453	no rank	root	0.592493297587131									CR378676		1	0	0	0	0	0	0	0	1	0	0	0	0	0	0	0	0	0	0	1	0	0	0	0	0	0	0	0	0	0	0	0	0	0	0	0
MSto_000230516	no rank	root	0.688760806916426									AB907090		1	0	0	0	0	0	0	0	2	0	0	0	0	0	0	0	0	0	0	0	0	0	0	0	0	0	0	0	0	0	0	0	0	0	0	0
MSto_000232285	no rank	root	0.783132530120482									GBCH7629-13		1	0	0	0	0	0	0	0	2	0	0	0	0	0	0	0	0	0	0	0	0	0	0	0	0	0	0	0	0	0	0	0	0	0	0	0
MSto_000232562	no rank	root	0.614973262032086									EWSJA474-08		1	0	0	0	0	0	0	0	2	0	0	0	0	0	0	0	0	0	0	0	0	0	0	0	0	0	0	0	0	0	0	0	0	0	0	0
MSto_000233273	no rank	root	0.665745856353591									GBCMI499-08		1	0	0	0	0	0	0	0	2	0	0	0	0	0	0	0	0	0	0	0	0	0	0	0	0	0	0	0	0	0	0	0	0	0	0	0
MSto_000233451	no rank	root	0.654761904761905									AB235846		1	0	0	0	0	0	0	0	1	0	0	0	0	0	0	0	0	0	0	0	0	0	0	0	0	0	0	0	0	0	0	0	0	0	0	0
MSto_000233474	no rank	root	0.595174262734584									GBSP5026-12		1	0	0	0	0	0	0	0	1	0	0	0	0	0	0	0	0	0	0	0	1	0	0	0	0	0	0	0	0	0	0	0	0	0	0	0
MSto_000233644	no rank	root	0.735384615384615									DQ060932		1	0	0	0	0	0	0	0	2	0	0	0	0	0	0	0	0	0	0	0	0	0	0	0	0	0	0	0	0	0	0	0	0	0	0	0
MSto_000233966	no rank	root	0.708823529411765									GBMLG2692-06		1	0	0	0	0	0	0	0	2	0	0	0	0	0	0	0	0	0	0	0	0	0	0	0	0	0	0	0	0	0	0	0	0	0	0	0
MSto_000235117	no rank	root	0.658959537572254									OWI_BACTER006		1	0	0	0	0	0	0	0	2	0	0	0	0	0	0	0	0	0	0	0	0	0	0	0	0	0	0	0	0	0	0	0	0	0	0	0
MSto_000235205	no rank	root	0.695266272189349									GBAN2251-09	Engraulis japonicus| Eurythenes gryllus| Terebella tantabiddycreekensis| Chloeia parva| Solenocera crassicornis	1	0	0	0	0	0	0	0	1	0	0	0	0	0	0	0	0	0	1	0	0	0	0	0	0	0	0	0	0	0	0	0	0	0	0	0
MSto_000235389	no rank	root	0.654178674351585									COLFE824-13		1	0	0	0	0	0	0	0	1	0	0	0	0	0	0	0	0	0	0	0	0	0	0	1	0	0	0	0	0	0	0	0	0	0	0	0
MSto_000235914	no rank	root	0.66189111747851									OWI_BACTER006		1	0	0	0	0	0	0	0	2	0	0	0	0	0	0	0	0	0	0	0	0	0	0	0	0	0	0	0	0	0	0	0	0	0	0	0
MSto_000236203	no rank	root	0.692307692307692									EU407804		1	0	0	0	0	0	0	0	1	0	0	0	0	0	0	0	0	0	0	0	0	0	0	0	0	0	0	0	0	0	0	0	0	0	0	0
MSto_000236286	no rank	root	0.66374269005848									OWI_BACTER003	Rickettsia endosymbiont of Macrolophus pygmaeus| Engraulis japonicus| Eurythenes gryllus| Scapharca broughtonii| Terebella tantabiddycreekensis| Solenocera crassicornis| Chloeia parva| Methylotenera versatilis	1	0	0	0	0	0	0	0	2	0	0	0	0	0	0	0	0	0	0	0	0	0	0	0	0	0	0	0	0	0	0	0	0	0	0	0
MSto_000236606	no rank	root	0.610810810810811									COLLA223-07		1	0	0	0	0	0	0	0	1	0	0	0	0	0	0	0	0	0	0	1	0	0	0	0	0	0	0	0	0	0	0	0	0	0	0	0
MSto_000237758	no rank	root	0.625714285714286									OWI_BACTER001		1	0	0	0	0	0	0	0	2	0	0	0	0	0	0	0	0	0	0	0	0	0	0	0	0	0	0	0	0	0	0	0	0	0	0	0
MSto_000238419	no rank	root	0.60968660968661									AM698041		1	0	0	0	0	0	0	0	1	0	0	0	0	0	0	0	0	0	0	0	0	0	0	0	0	0	0	0	0	0	0	0	0	0	0	0
MSto_000238692	no rank	root	0.75226586102719									GBSP4650-12		1	0	0	0	0	0	0	0	1	0	0	0	0	0	0	1	0	0	0	0	0	0	0	0	0	0	0	0	0	0	0	0	0	0	0	0
MSto_000238957	no rank	root	0.694189602446483									AB000210		1	0	0	0	0	0	0	0	2	0	0	0	0	0	0	0	0	0	0	0	0	0	0	0	0	0	0	0	0	0	0	0	0	0	0	0
MSto_000240257	no rank	root	0.632596685082873									HQ203168		1	0	0	0	0	0	0	0	1	0	0	0	0	0	0	0	0	0	0	0	0	0	0	0	0	0	0	0	0	0	0	0	0	0	0	0
MSto_000240776	no rank	root	0.697530864197531									OWI_BACTER008	Scopelocheirus schellenbergi| Methylotenera versatilis| Reclinomonas americana| Eurythenes gryllus	1	0	0	0	0	0	0	0	2	0	0	0	0	0	0	0	0	0	0	0	0	0	0	0	0	0	0	0	0	0	0	0	0	0	0	0
MSto_000241713	no rank	root	0.610795454545455									MDECA632-10		1	0	0	0	0	0	0	0	2	0	0	0	0	0	0	0	0	0	0	0	0	0	0	0	0	0	0	0	0	0	0	0	0	0	0	0
MSto_000242301	no rank	root	0.693409742120344									DQ060979		1	0	0	0	0	0	0	0	2	0	0	0	0	0	0	0	0	0	0	0	0	0	0	0	0	0	0	0	0	0	0	0	0	0	0	0
MSto_000242710	no rank	root	0.564383561643836									MNCN339-08		1	0	0	0	0	0	0	0	2	0	0	0	0	0	0	0	0	0	0	0	0	0	0	0	0	0	0	0	0	0	0	0	0	0	0	0
MSto_000243476	no rank	root	0.764525993883792									JQ346688		1	0	0	0	0	0	0	0	2	0	0	0	0	0	0	0	0	0	0	0	0	0	0	0	0	0	0	0	0	0	0	0	0	0	0	0
MSto_000243522	no rank	root	0.748484848484849									OOMYA1432-08		1	0	0	0	0	0	0	0	1	0	0	0	0	0	0	0	0	0	0	0	0	0	0	0	0	1	0	0	0	0	0	0	0	0	0	0
MSto_000243552	no rank	root	0.624657534246575									AB775224		1	0	0	0	0	0	0	0	1	0	0	0	0	0	0	0	1	0	0	0	0	0	0	0	0	0	0	0	0	0	0	0	0	0	0	0
MSto_000244429	no rank	root	0.659025787965616									GBMLB6021-14		1	0	0	0	0	0	0	0	2	0	0	0	0	0	0	0	0	0	0	0	0	0	0	0	0	0	0	0	0	0	0	0	0	0	0	0
MSto_000244542	no rank	root	0.593837535014006									GBMLB1790-06		1	0	0	0	0	0	0	0	1	0	0	0	0	0	0	0	0	0	0	1	0	0	0	0	0	0	0	0	0	0	0	0	0	0	0	0
MSto_000244699	no rank	root	0.60377358490566									GBCI0714-06		1	0	0	0	0	0	0	0	1	0	0	0	0	0	0	0	0	0	0	0	0	0	0	0	0	0	0	0	0	0	0	0	0	0	0	0
MSto_000244813	no rank	root	0.694864048338369									AJ389605		1	0	0	0	0	0	0	0	1	0	0	0	0	0	0	0	0	0	0	0	0	0	0	0	0	0	0	0	0	0	0	0	0	0	0	0
MSto_000245361	no rank	root	0.679640718562874									KM252919		1	0	0	0	0	0	0	0	2	0	0	0	0	0	0	0	0	0	0	0	0	0	0	0	0	0	0	0	0	0	0	0	0	0	0	0
MSto_000246666	no rank	root	0.698005698005698									TUNSA008-14		1	0	0	0	0	0	0	0	2	0	0	0	0	0	0	0	0	0	0	0	0	0	0	0	0	0	0	0	0	0	0	0	0	0	0	0
MSto_000248031	no rank	root	0.596205962059621									GBMBV2047-13		1	0	0	0	0	0	0	0	1	0	0	0	0	0	0	0	0	0	0	0	0	0	0	0	0	0	0	0	0	0	0	1	0	0	0	0
MSto_000248190	no rank	root	0.723926380368098									GBDP4398-08		1	0	0	0	0	0	0	0	2	0	0	0	0	0	0	0	0	0	0	0	0	0	0	0	0	0	0	0	0	0	0	0	0	0	0	0
MSto_000248420	no rank	root	0.55256064690027									GBCMD10146-13		1	0	0	0	0	0	0	0	1	0	0	0	0	0	0	0	0	0	0	0	1	0	0	0	0	0	0	0	0	0	0	0	0	0	0	0
MSto_000248687	no rank	root	0.622641509433962									HM033191		1	0	0	0	0	0	0	0	1	0	0	0	0	0	0	0	0	0	0	0	0	0	0	0	0	1	0	0	0	0	0	0	0	0	0	0
MSto_000250188	no rank	root	0.768518518518518									ABMMC9694-10		1	0	0	0	0	0	0	0	1	0	0	0	0	0	0	1	0	0	0	0	0	0	0	0	0	0	0	0	0	0	0	0	0	0	0	0
MSto_000250486	no rank	root	0.605479452054794									FM995166		1	0	0	0	0	0	0	0	1	0	0	0	0	0	0	0	0	0	0	0	0	0	0	0	0	0	0	0	0	0	0	0	0	0	0	1
MSto_000251190	no rank	root	0.606741573033708									FM995166		1	0	0	0	0	0	0	0	1	0	0	0	0	0	0	0	1	0	0	0	0	0	0	0	0	0	0	0	0	0	0	0	0	0	0	0
MSto_000251250	no rank	root	0.698863636363636									GBCH5614-13		1	0	0	0	0	0	0	0	1	0	0	0	0	0	0	0	0	0	0	0	0	0	0	0	0	0	0	0	1	0	0	0	0	0	0	0
MSto_000251862	no rank	root	0.749235474006116									COLFF388-13		1	0	0	0	0	0	0	0	1	0	0	0	0	0	0	0	0	0	0	0	0	0	0	0	0	0	0	0	0	0	0	0	0	0	0	0
MSto_000252700	no rank	root	0.698005698005698									OWI_BACTER010		1	0	0	0	0	0	0	0	2	0	0	0	0	0	0	0	0	0	0	0	0	0	0	0	0	0	0	0	0	0	0	0	0	0	0	0
MSto_000252705	no rank	root	0.590296495956873									GBMLB1764-06		1	0	0	0	0	0	0	0	2	0	0	0	0	0	0	0	0	0	0	0	0	0	0	0	0	0	0	0	0	0	0	0	0	0	0	0
MSto_000252841	no rank	root	0.614285714285714									BBUSE442-11		1	0	0	0	0	0	0	0	1	0	0	0	0	0	0	0	1	0	0	0	0	0	0	0	0	0	0	0	0	0	0	0	0	0	0	0
MSto_000253153	no rank	root	0.562666666666667									MLMAM285-12		1	0	0	0	0	0	0	0	1	0	0	0	0	0	0	0	0	0	0	0	0	0	0	0	0	0	0	0	0	0	0	0	0	0	0	0
MSto_000253839	no rank	root	0.553370786516854									USNME113-11		1	0	0	0	0	0	0	0	2	0	0	0	0	0	0	0	0	0	0	0	0	0	0	0	0	0	0	0	0	0	0	0	0	0	0	0
MSto_000254673	no rank	root	0.674698795180723									SAFMB024-08		1	0	0	0	0	0	0	0	1	0	1	0	0	0	0	0	0	0	0	0	0	0	0	0	0	0	0	0	0	0	0	0	0	0	0	0
MSto_000255571	no rank	root	0.60655737704918									OWI_BACTER003		1	0	0	0	0	0	0	0	1	0	0	0	0	0	0	0	0	0	0	0	0	0	0	0	0	0	0	0	0	0	0	0	0	0	0	0
MSto_000255965	no rank	root	0.692307692307692									ANGBF9415-12		1	0	0	0	0	0	0	0	2	0	0	0	0	0	0	0	0	0	0	0	0	0	0	0	0	0	0	0	0	0	0	0	0	0	0	0
MSto_000256011	no rank	root	0.595									CP003837	Paraglaciecola psychrophila| Corynactis californica| Photobacterium profundum| Isotoma riparia	1	0	0	0	0	0	0	0	1	0	0	0	0	0	0	0	0	0	0	0	0	0	0	0	0	0	0	0	0	0	0	0	1	0	0	0
MSto_000256021	no rank	root	0.693409742120344									TUNSA007-14		1	0	0	0	0	0	0	0	1	0	0	0	0	0	0	0	0	0	0	0	0	0	0	0	1	0	0	0	0	0	0	0	0	0	0	0
MSto_000256546	no rank	root	0.626436781609195									ANZR695-10		1	0	0	0	0	0	0	0	2	0	0	0	0	0	0	0	0	0	0	0	0	0	0	0	0	0	0	0	0	0	0	0	0	0	0	0
MSto_000257346	no rank	root	0.686567164179104									OWI_BACTER002	Engraulis japonicus| Eurythenes gryllus| Scapharca broughtonii| Terebella tantabiddycreekensis| Solenocera crassicornis| Chloeia parva| Methylotenera versatilis	1	0	0	0	0	0	0	0	2	0	0	0	0	0	0	0	0	0	0	0	0	0	0	0	0	0	0	0	0	0	0	0	0	0	0	0
MSto_000258081	no rank	root	0.5625									ENSWD345-11		1	0	0	0	0	0	0	0	1	0	0	0	0	0	0	0	0	0	0	0	0	0	1	0	0	0	0	0	0	0	0	0	0	0	0	0
MSto_000258315	no rank	root	0.719298245614035									GBMIN3802-12		1	0	0	0	0	0	0	0	2	0	0	0	0	0	0	0	0	0	0	0	0	0	0	0	0	0	0	0	0	0	0	0	0	0	0	0
MSto_000258529	no rank	root	0.741741741741742									SSJAB2159-13		1	0	0	0	0	0	0	0	2	0	0	0	0	0	0	0	0	0	0	0	0	0	0	0	0	0	0	0	0	0	0	0	0	0	0	0
MSto_000259115	no rank	root	0.678062678062678									GBAN1880-08		1	0	0	0	0	0	0	0	2	0	0	0	0	0	0	0	0	0	0	0	0	0	0	0	0	0	0	0	0	0	0	0	0	0	0	0
MSto_000259230	no rank	root	0.591891891891892									OWI_BACTER011		1	0	0	0	0	0	0	0	1	0	0	0	0	0	0	0	0	0	0	0	0	0	0	0	0	0	0	0	0	0	0	0	0	0	0	0
MSto_000259656	no rank	root	0.6875									TUNSA058-14		1	0	0	0	0	0	0	0	1	0	0	0	0	0	0	0	1	0	0	0	0	0	0	0	0	0	0	0	0	0	0	0	0	0	0	0
MSto_000262109	no rank	root	0.697947214076246									HQ874522		1	0	0	0	0	0	0	0	1	0	0	0	0	0	0	0	0	0	0	0	0	0	0	0	0	0	0	0	1	0	0	0	0	0	0	0
MSto_000262512	no rank	root	0.603351955307263									OWI_BACTER011		1	0	0	0	0	0	0	0	1	0	0	0	0	0	0	0	0	0	0	0	0	1	0	0	0	0	0	0	0	0	0	0	0	0	0	0
MSto_000262533	no rank	root	0.688622754491018									KJ201908		1	0	0	0	0	0	0	0	1	0	0	0	0	0	0	0	0	0	0	0	1	0	0	0	0	0	0	0	0	0	0	0	0	0	0	0
MSto_000263310	no rank	root	0.686046511627907									BERMR190-10		1	0	0	0	0	0	0	0	2	0	0	0	0	0	0	0	0	0	0	0	0	0	0	0	0	0	0	0	0	0	0	0	0	0	0	0
MSto_000263539	no rank	root	0.556135770234987									VATWO071-14		1	0	0	0	0	0	0	0	1	0	0	0	0	0	0	0	0	0	0	0	0	0	0	0	0	0	0	0	0	0	0	0	0	0	0	0
MSto_000264685	no rank	root	0.630372492836676									FM995166		1	0	0	0	0	0	0	0	1	0	0	0	0	0	0	0	0	1	0	0	0	0	0	0	0	0	0	0	0	0	0	0	0	0	0	0
MSto_000264965	no rank	root	0.697058823529412									ABMMC12027-10		1	0	0	0	0	0	0	0	2	0	0	0	0	0	0	0	0	0	0	0	0	0	0	0	0	0	0	0	0	0	0	0	0	0	0	0
MSto_000265626	no rank	root	0.648571428571429									TSB1889-11		1	0	0	0	0	0	0	0	1	0	0	0	0	0	0	0	0	0	0	0	1	0	0	0	0	0	0	0	0	0	0	0	0	0	0	0
MSto_000265641	no rank	root	0.607344632768362									GBCMD7881-13		1	0	0	0	0	0	0	0	1	0	0	0	0	0	0	0	0	0	0	0	0	0	0	0	0	1	0	0	0	0	0	0	0	0	0	0
MSto_000266071	no rank	root	0.689655172413793									CP000053		1	0	0	0	0	0	0	0	1	0	0	0	0	0	0	0	0	0	0	0	0	0	0	0	0	0	0	0	0	0	0	0	0	0	0	0
MSto_000267046	no rank	root	0.596730245231608									CR378676	Stramonita floridana| Stramonita haemastoma| Stramonita rustica| Stramonita canaliculata| Stramonita biserialis| Paraglaciecola psychrophila| Conus rattus| Photobacterium profundum	1	0	0	0	0	0	0	0	1	0	0	0	0	0	0	0	0	0	0	0	0	1	0	0	0	0	0	0	0	0	0	0	0	0	0	0
MSto_000267198	no rank	root	0.676384839650146									ZOOP332-12		1	0	0	0	0	0	0	0	2	0	0	0	0	0	0	0	0	0	0	0	0	0	0	0	0	0	0	0	0	0	0	0	0	0	0	0
MSto_000268593	no rank	root	0.626822157434402									OWI_BACTER007		1	0	0	0	0	0	0	0	1	0	0	0	0	0	0	0	0	0	0	0	0	0	0	0	0	0	0	0	0	0	0	0	0	0	0	0
MSto_000269782	no rank	root	0.617647058823529									DHF197-09		1	0	0	0	0	0	0	0	1	0	0	0	0	0	0	0	1	0	0	0	0	0	0	0	0	0	0	0	0	0	0	0	0	0	0	0
MSto_000271542	no rank	root	0.63943661971831									YYY005-10		1	0	0	0	0	0	0	0	1	0	0	0	0	0	0	0	0	0	0	1	0	0	0	0	0	0	0	0	0	0	0	0	0	0	0	0
MSto_000271565	no rank	root	0.626062322946176									CNIDC075-14		1	0	0	0	0	0	0	0	1	0	0	0	0	0	0	0	0	0	0	0	0	0	0	0	0	0	0	0	0	0	0	1	0	0	0	0
MSto_000271609	no rank	root	0.689759036144578									MDECA655-10		1	0	0	0	0	0	0	0	1	0	0	0	0	0	0	0	0	0	0	0	0	0	0	0	0	0	0	0	0	0	0	0	0	0	1	0
MSto_000271956	no rank	root	0.594972067039106									OWI_BACTER011		1	0	0	0	0	0	0	0	1	0	0	0	0	1	0	0	0	0	0	0	0	0	0	0	0	0	0	0	0	0	0	0	0	0	0	0
MSto_000271969	no rank	root	0.623595505617977									NERIT003-10		1	0	0	0	0	0	0	0	1	0	0	0	0	0	0	0	0	0	0	0	0	0	0	0	1	0	0	0	0	0	0	0	0	0	0	0
MSto_000273393	no rank	root	0.699088145896657									OWI_BACTER009	Scopelocheirus schellenbergi| Solenocera crassicornis| Eurythenes gryllus	1	0	0	0	0	0	0	0	1	0	0	0	0	0	0	1	0	0	0	0	0	0	0	0	0	0	0	0	0	0	0	0	0	0	0	0
MSto_000273749	no rank	root	0.683890577507599									DQ916502		1	0	0	0	0	0	0	0	1	0	0	0	0	0	0	0	0	0	0	0	0	1	0	0	0	0	0	0	0	0	0	0	0	0	0	0
MSto_000273795	no rank	root	0.676923076923077									TUNSA058-14		1	0	0	0	0	0	0	0	1	0	0	0	0	0	0	0	0	0	0	0	0	0	0	0	0	0	0	0	0	0	0	0	0	0	0	0
MSto_000276586	no rank	root	0.611413043478261									HQ874522		1	0	0	0	0	0	0	0	0	1	0	0	0	0	0	0	0	0	0	0	0	0	0	0	0	0	0	1	0	0	0	0	0	0	0	0
MSto_000276602	no rank	root	0.565683646112601									GBSP9988-13		1	0	0	0	0	0	0	0	0	2	0	0	0	0	0	0	0	0	0	0	0	0	0	0	0	0	0	0	0	0	0	0	0	0	0	0
MSto_000277715	no rank	root	0.670588235294118									ANIAG1028-11		1	0	0	0	0	0	0	0	0	2	0	0	0	0	0	0	0	0	0	0	0	0	0	0	0	0	0	0	0	0	0	0	0	0	0	0
MSto_000278183	no rank	root	0.632768361581921									GBMBU673-13		1	0	0	0	0	0	0	0	0	2	0	0	0	0	0	0	0	0	0	0	0	0	0	0	0	0	0	0	0	0	0	0	0	0	0	0
MSto_000278598	no rank	root	0.8328173374613									GRHOD172-10		1	0	0	0	0	0	0	0	0	1	0	0	0	0	0	0	0	0	0	0	0	0	0	0	0	0	0	0	0	0	0	0	0	0	0	0
MSto_000280893	no rank	root	0.554054054054054									AB003088		1	0	0	0	0	0	0	0	0	2	0	0	0	0	0	0	0	0	0	0	0	0	0	0	0	0	0	0	0	0	0	0	0	0	0	0
MSto_000281386	no rank	root	0.557951482479784									EU306617		1	0	0	0	0	0	0	0	0	1	0	0	0	0	0	0	0	0	0	0	0	0	1	0	0	0	0	0	0	0	0	0	0	0	0	0
MSto_000281469	no rank	root	0.563968668407311									GBCDA065-12		1	0	0	0	0	0	0	0	0	2	0	0	0	0	0	0	0	0	0	0	0	0	0	0	0	0	0	0	0	0	0	0	0	0	0	0
MSto_000282546	no rank	root	0.642458100558659									HVDBC055-11		1	0	0	0	0	0	0	0	0	2	0	0	0	0	0	0	0	0	0	0	0	0	0	0	0	0	0	0	0	0	0	0	0	0	0	0
MSto_000283669	no rank	root	0.69811320754717									OWI_BACTER005	Chloeia parva| Stictyosiphon soriferus| Terebella tantabiddycreekensis| Methylotenera versatilis	1	0	0	0	0	0	0	0	0	1	0	0	0	0	0	0	0	0	0	0	0	0	0	0	0	0	0	0	0	0	0	0	0	0	0	0
MSto_000283814	no rank	root	0.60752688172043									COAPP548-13		1	0	0	0	0	0	0	0	0	2	0	0	0	0	0	0	0	0	0	0	0	0	0	0	0	0	0	0	0	0	0	0	0	0	0	0
MSto_000283836	no rank	root	0.612994350282486									CP001227		1	0	0	0	0	0	0	0	0	1	0	0	0	0	0	0	0	0	0	0	0	0	0	0	0	0	0	0	0	0	0	0	0	0	1	0
MSto_000283840	no rank	root	0.594520547945205									CP003837	Paraglaciecola psychrophila| Corynactis californica| Pachyta lamed| Isotoma riparia| Photobacterium profundum	1	0	0	0	0	0	0	0	0	1	0	0	0	0	0	0	0	0	0	0	0	0	0	0	0	0	0	0	1	0	0	0	0	0	0	0
MSto_000284381	no rank	root	0.609195402298851									CHACA920-09		1	0	0	0	0	0	0	0	0	2	0	0	0	0	0	0	0	0	0	0	0	0	0	0	0	0	0	0	0	0	0	0	0	0	0	0
MSto_000285148	no rank	root	0.766871165644172									COLFD292-12		1	0	0	0	0	0	0	0	0	2	0	0	0	0	0	0	0	0	0	0	0	0	0	0	0	0	0	0	0	0	0	0	0	0	0	0
MSto_000285961	no rank	root	0.753048780487805									GBCMD0459-06		1	0	0	0	0	0	0	0	0	2	0	0	0	0	0	0	0	0	0	0	0	0	0	0	0	0	0	0	0	0	0	0	0	0	0	0
MSto_000286679	no rank	root	0.677611940298507									TUNSA061-14		1	0	0	0	0	0	0	0	0	2	0	0	0	0	0	0	0	0	0	0	0	0	0	0	0	0	0	0	0	0	0	0	0	0	0	0
MSto_000287129	no rank	root	0.56353591160221									HQ874522		1	0	0	0	0	0	0	0	0	2	0	0	0	0	0	0	0	0	0	0	0	0	0	0	0	0	0	0	0	0	0	0	0	0	0	0
MSto_000288657	no rank	root	0.698830409356725									OWI_BACTER006	Ophiocytium majus| Alaria crassifolia| Neoagarum fimbriatum| Methylotenera versatilis	1	0	0	0	0	0	0	0	0	2	0	0	0	0	0	0	0	0	0	0	0	0	0	0	0	0	0	0	0	0	0	0	0	0	0	0
MSto_000289445	no rank	root	0.766272189349112									LPNGA534-05		1	0	0	0	0	0	0	0	0	2	0	0	0	0	0	0	0	0	0	0	0	0	0	0	0	0	0	0	0	0	0	0	0	0	0	0
MSto_000290829	no rank	root	0.564383561643836									GBCMD8931-13		1	0	0	0	0	0	0	0	0	2	0	0	0	0	0	0	0	0	0	0	0	0	0	0	0	0	0	0	0	0	0	0	0	0	0	0
MSto_000290904	no rank	root	0.593220338983051									OWI_BACTER011		1	0	0	0	0	0	0	0	0	2	0	0	0	0	0	0	0	0	0	0	0	0	0	0	0	0	0	0	0	0	0	0	0	0	0	0
MSto_000291560	no rank	root	0.549180327868853									GBCMD14329-14		1	0	0	0	0	0	0	0	0	2	0	0	0	0	0	0	0	0	0	0	0	0	0	0	0	0	0	0	0	0	0	0	0	0	0	0
MSto_000291888	no rank	root	0.546961325966851									MYMCC166-11		1	0	0	0	0	0	0	0	0	2	0	0	0	0	0	0	0	0	0	0	0	0	0	0	0	0	0	0	0	0	0	0	0	0	0	0
MSto_000293511	no rank	root	0.608695652173913									KU600823		1	0	0	0	0	0	0	0	0	2	0	0	0	0	0	0	0	0	0	0	0	0	0	0	0	0	0	0	0	0	0	0	0	0	0	0
MSto_000293573	no rank	root	0.683760683760684									OWI_BACTER007	Scopelocheirus schellenbergi| Gammarus komareki| Eurythenes gryllus	1	0	0	0	0	0	0	0	0	2	0	0	0	0	0	0	0	0	0	0	0	0	0	0	0	0	0	0	0	0	0	0	0	0	0	0
MSto_000294078	no rank	root	0.785498489425982									SPIEU1341-11		1	0	0	0	0	0	0	0	0	2	0	0	0	0	0	0	0	0	0	0	0	0	0	0	0	0	0	0	0	0	0	0	0	0	0	0
MSto_000298606	no rank	root	0.689655172413793									TUNSA058-14		1	0	0	0	0	0	0	0	0	1	0	0	0	0	0	0	0	0	0	0	0	0	0	0	0	0	0	0	0	0	0	0	0	0	0	0
MSto_000298650	no rank	root	0.557333333333333									RBCMI288-14		1	0	0	0	0	0	0	0	0	2	0	0	0	0	0	0	0	0	0	0	0	0	0	0	0	0	0	0	0	0	0	0	0	0	0	0
MSto_000298825	no rank	root	0.677142857142857									DBCOI_000000253		1	0	0	0	0	0	0	0	0	2	0	0	0	0	0	0	0	0	0	0	0	0	0	0	0	0	0	0	0	0	0	0	0	0	0	0
MSto_000301921	no rank	root	0.560344827586207									OWI_BACTER007		1	0	0	0	0	0	0	0	0	1	0	0	0	0	0	0	0	0	0	0	0	0	0	0	1	0	0	0	0	0	0	0	0	0	0	0
MSto_000302287	no rank	root	0.651428571428571									GBAH4228-09		1	0	0	0	0	0	0	0	0	1	0	0	0	0	0	1	0	0	0	0	0	0	0	0	0	0	0	0	0	0	0	0	0	0	0	0
MSto_000303321	no rank	root	0.536388140161725									EICOL014-11		1	0	0	0	0	0	0	0	0	2	0	0	0	0	0	0	0	0	0	0	0	0	0	0	0	0	0	0	0	0	0	0	0	0	0	0
MSto_000303545	no rank	root	0.560646900269542									GBGC0577-06		1	0	0	0	0	0	0	0	0	2	0	0	0	0	0	0	0	0	0	0	0	0	0	0	0	0	0	0	0	0	0	0	0	0	0	0
MSto_000303815	no rank	root	0.548812664907652									ABRAF063-06		1	0	0	0	0	0	0	0	0	2	0	0	0	0	0	0	0	0	0	0	0	0	0	0	0	0	0	0	0	0	0	0	0	0	0	0
MSto_000304908	no rank	root	0.774390243902439									COLFE1416-13		1	0	0	0	0	0	0	0	0	1	0	0	0	0	0	1	0	0	0	0	0	0	0	0	0	0	0	0	0	0	0	0	0	0	0	0
MSto_000306059	no rank	root	0.695384615384615									OWI_BACTER007	Gammarus komareki	1	0	0	0	0	0	0	0	0	2	0	0	0	0	0	0	0	0	0	0	0	0	0	0	0	0	0	0	0	0	0	0	0	0	0	0
MSto_000306250	no rank	root	0.606648199445983									GBSP4354-12		1	0	0	0	0	0	0	0	0	1	0	0	0	0	0	0	1	0	0	0	0	0	0	0	0	0	0	0	0	0	0	0	0	0	0	0
MSto_000306630	no rank	root	0.576923076923077									JCOCH036-10		1	0	0	0	0	0	0	0	0	2	0	0	0	0	0	0	0	0	0	0	0	0	0	0	0	0	0	0	0	0	0	0	0	0	0	0
MSto_000307391	no rank	root	0.568306010928962									KF946793		1	0	0	0	0	0	0	0	0	2	0	0	0	0	0	0	0	0	0	0	0	0	0	0	0	0	0	0	0	0	0	0	0	0	0	0
MSto_000307574	no rank	root	0.752293577981651									AY633015		1	0	0	0	0	0	0	0	0	1	0	0	0	0	0	0	0	0	0	0	0	0	0	1	0	0	0	0	0	0	0	0	0	0	0	0
MSto_000309037	no rank	root	0.730434782608696									GBDP8698-10		1	0	0	0	0	0	0	0	0	1	0	0	0	0	0	0	0	0	0	0	0	0	0	0	0	0	0	0	0	0	0	0	0	0	0	0
MSto_000309978	no rank	root	0.566929133858268									ENKDF193-11		1	0	0	0	0	0	0	0	0	2	0	0	0	0	0	0	0	0	0	0	0	0	0	0	0	0	0	0	0	0	0	0	0	0	0	0
MSto_000311919	no rank	root	0.578947368421053									GBAN2513-09		1	0	0	0	0	0	0	0	0	1	0	0	0	0	0	0	0	0	0	0	0	0	0	0	0	0	0	0	0	1	0	0	0	0	0	0
MSto_000313438	no rank	root	0.557103064066852									GBCOU1456-13		1	0	0	0	0	0	0	0	0	2	0	0	0	0	0	0	0	0	0	0	0	0	0	0	0	0	0	0	0	0	0	0	0	0	0	0
MSto_000313575	no rank	root	0.562326869806094									CBOLN028-08		1	0	0	0	0	0	0	0	0	1	0	0	0	0	0	0	0	0	0	0	1	0	0	0	0	0	0	0	0	0	0	0	0	0	0	0
MSto_000314639	no rank	root	0.643258426966292									OWI_BACTER003		1	0	0	0	0	0	0	0	0	1	0	0	0	0	0	0	0	0	0	0	0	0	0	0	1	0	0	0	0	0	0	0	0	0	0	0
MSto_000317743	no rank	root	0.574123989218329									GBIR1845-09		1	0	0	0	0	0	0	0	0	2	0	0	0	0	0	0	0	0	0	0	0	0	0	0	0	0	0	0	0	0	0	0	0	0	0	0
MSto_000317766	no rank	root	0.569444444444444									JN801449		1	0	0	0	0	0	0	0	0	1	0	0	0	0	0	0	0	0	0	0	0	0	0	0	0	0	0	1	0	0	0	0	0	0	0	0
MSto_000318251	no rank	root	0.54177897574124									AB003088		1	0	0	0	0	0	0	0	0	2	0	0	0	0	0	0	0	0	0	0	0	0	0	0	0	0	0	0	0	0	0	0	0	0	0	0
MSto_000319183	no rank	root	0.628169014084507									AB334467		1	0	0	0	0	0	0	0	0	1	0	0	0	0	0	0	0	0	0	0	0	0	0	0	0	1	0	0	0	0	0	0	0	0	0	0
MSto_000319746	no rank	root	0.538057742782152									GBCMA0112-06		1	0	0	0	0	0	0	0	0	2	0	0	0	0	0	0	0	0	0	0	0	0	0	0	0	0	0	0	0	0	0	0	0	0	0	0
MSto_000320422	no rank	root	0.630177514792899									GBCL4075-09		1	0	0	0	0	0	0	0	0	1	0	0	0	0	0	0	0	0	0	0	0	0	0	0	0	0	0	1	0	0	0	0	0	0	0	0
MSto_000321393	no rank	root	0.594520547945205									GBCPH0022-06		1	0	0	0	0	0	0	0	0	1	0	0	0	0	0	0	0	0	0	0	0	0	0	0	0	0	0	1	0	0	0	0	0	0	0	0
MSto_000321784	no rank	root	0.554016620498615									DQ317046		1	0	0	0	0	0	0	0	0	1	0	0	0	0	0	0	0	0	0	0	0	0	0	0	0	0	0	0	0	0	0	0	0	0	0	0
MSto_000322804	no rank	root	0.549180327868853									GBSP4457-12		1	0	0	0	0	0	0	0	0	2	0	0	0	0	0	0	0	0	0	0	0	0	0	0	0	0	0	0	0	0	0	0	0	0	0	0
MSto_000325494	no rank	root	0.55858310626703									GBAH9067-14		1	0	0	0	0	0	0	0	0	1	0	0	0	0	0	0	0	0	0	0	0	0	0	0	0	1	0	0	0	0	0	0	0	0	0	0
MSto_000327093	no rank	root	0.596858638743455									FJ858268		1	0	0	0	0	0	0	0	0	1	0	0	0	0	0	0	0	0	0	0	0	0	0	0	0	0	0	0	0	0	0	0	0	0	0	0
MSto_000328403	no rank	root	0.565789473684211									FJ027540		1	0	0	0	0	0	0	0	0	2	0	0	0	0	0	0	0	0	0	0	0	0	0	0	0	0	0	0	0	0	0	0	0	0	0	0
MSto_000330095	no rank	root	0.56639566395664									DACOI008-09		1	0	0	0	0	0	0	0	0	1	0	0	0	0	0	0	0	0	0	0	0	0	0	1	0	0	0	0	0	0	0	0	0	0	0	0
MSto_000332323	no rank	root	0.586894586894587									EWSJB1054-10		1	0	0	0	0	0	0	0	0	1	0	0	0	0	0	0	0	0	0	0	0	0	0	0	0	0	0	0	0	0	0	1	0	0	0	0
MSto_000337646	no rank	root	0.764525993883792									SWRCB114-08		1	0	0	0	0	0	0	0	0	1	0	0	0	0	0	0	0	0	0	0	0	0	0	0	0	0	0	0	0	0	0	0	0	0	0	0
MSto_000339882	no rank	root	0.62568306010929									FM995166		1	0	0	0	0	0	0	0	0	1	0	0	0	0	0	0	1	0	0	0	0	0	0	0	0	0	0	0	0	0	0	0	0	0	0	0
MSto_000340352	no rank	root	0.697674418604651									OGLA2316-11		1	0	0	0	0	0	0	0	0	1	0	0	0	0	0	0	0	0	0	0	0	0	0	0	0	0	0	0	0	0	0	0	0	0	0	0
MSto_000341134	no rank	root	0.773006134969325									LYNYM543-09		1	0	0	0	0	0	0	0	0	1	0	0	0	0	0	0	0	0	0	0	0	0	0	0	0	0	0	0	0	1	0	0	0	0	0	0
MSto_000341879	no rank	root	0.611898016997167									GBCI0727-06		1	0	0	0	0	0	0	0	0	0	2	0	0	0	0	0	0	0	0	0	0	0	0	0	0	0	0	0	0	0	0	0	0	0	0	0
MSto_000345801	no rank	root	0.608571428571429									AE017321		1	0	0	0	0	0	0	0	0	0	2	0	0	0	0	0	0	0	0	0	0	0	0	0	0	0	0	0	0	0	0	0	0	0	0	0
MSto_000345826	no rank	root	0.553672316384181									EWNOR276-08		1	0	0	0	0	0	0	0	0	0	2	0	0	0	0	0	0	0	0	0	0	0	0	0	0	0	0	0	0	0	0	0	0	0	0	0
MSto_000346267	no rank	root	0.583333333333333									FJ858268		1	0	0	0	0	0	0	0	0	0	2	0	0	0	0	0	0	0	0	0	0	0	0	0	0	0	0	0	0	0	0	0	0	0	0	0
MSto_000346339	no rank	root	0.690184049079755									WW461-08		1	0	0	0	0	0	0	0	0	0	1	0	0	0	0	0	0	0	0	0	0	0	0	0	0	0	0	0	0	0	0	0	0	0	0	0
MSto_000347733	no rank	root	0.583098591549296									GBMLG3334-07		1	0	0	0	0	0	0	0	0	0	1	0	0	0	0	0	0	0	0	0	0	0	1	0	0	0	0	0	0	0	0	0	0	0	0	0
MSto_000347958	no rank	root	0.611428571428571									YYY005-10		1	0	0	0	0	0	0	0	0	0	2	0	0	0	0	0	0	0	0	0	0	0	0	0	0	0	0	0	0	0	0	0	0	0	0	0
MSto_000348477	no rank	root	0.730061349693252									EWPHI072-08		1	0	0	0	0	0	0	0	0	0	1	0	0	0	0	0	0	0	1	0	0	0	0	0	0	0	0	0	0	0	0	0	0	0	0	0
MSto_000349460	no rank	root	0.728070175438597									COLFF214-13		1	0	0	0	0	0	0	0	0	0	2	0	0	0	0	0	0	0	0	0	0	0	0	0	0	0	0	0	0	0	0	0	0	0	0	0
MSto_000349533	no rank	root	0.694285714285714									KC012945		1	0	0	0	0	0	0	0	0	0	1	0	0	0	0	0	0	0	0	0	0	0	0	0	0	1	0	0	0	0	0	0	0	0	0	0
MSto_000350061	no rank	root	0.627118644067797									YYY005-10		1	0	0	0	0	0	0	0	0	0	2	0	0	0	0	0	0	0	0	0	0	0	0	0	0	0	0	0	0	0	0	0	0	0	0	0
MSto_000350292	no rank	root	0.691394658753709									OOMYA323-07		1	0	0	0	0	0	0	0	0	0	1	0	0	0	0	0	0	0	0	0	0	0	0	0	0	0	0	0	0	0	0	0	0	0	1	0
MSto_000350972	no rank	root	0.676829268292683									TUNSA058-14		1	0	0	0	0	0	0	0	0	0	2	0	0	0	0	0	0	0	0	0	0	0	0	0	0	0	0	0	0	0	0	0	0	0	0	0
MSto_000351828	no rank	root	0.558904109589041									AMISD045-08		1	0	0	0	0	0	0	0	0	0	2	0	0	0	0	0	0	0	0	0	0	0	0	0	0	0	0	0	0	0	0	0	0	0	0	0
MSto_000351853	no rank	root	0.727272727272727									GBCH11737-13		1	0	0	0	0	0	0	0	0	0	2	0	0	0	0	0	0	0	0	0	0	0	0	0	0	0	0	0	0	0	0	0	0	0	0	0
MSto_000352147	no rank	root	0.663690476190476									GBAH6139-09		1	0	0	0	0	0	0	0	0	0	1	0	0	0	0	0	0	0	0	0	0	0	0	0	0	0	0	0	0	0	0	0	0	0	0	0
MSto_000352779	no rank	root	0.584415584415584									OWI_BACTER011		1	0	0	0	0	0	0	0	0	0	1	0	0	0	0	0	0	0	0	0	0	0	0	0	0	0	0	0	0	0	0	0	0	0	0	0
MSto_000354735	no rank	root	0.621082621082621									YYY005-10		1	0	0	0	0	0	0	0	0	0	2	0	0	0	0	0	0	0	0	0	0	0	0	0	0	0	0	0	0	0	0	0	0	0	0	0
MSto_000354778	no rank	root	0.585014409221902									GBPL0459-06		1	0	0	0	0	0	0	0	0	0	2	0	0	0	0	0	0	0	0	0	0	0	0	0	0	0	0	0	0	0	0	0	0	0	0	0
MSto_000356530	no rank	root	0.668555240793201									GBPL0469-06		1	0	0	0	0	0	0	0	0	0	2	0	0	0	0	0	0	0	0	0	0	0	0	0	0	0	0	0	0	0	0	0	0	0	0	0
MSto_000356839	no rank	root	0.556135770234987									EWSJC593-10		1	0	0	0	0	0	0	0	0	0	2	0	0	0	0	0	0	0	0	0	0	0	0	0	0	0	0	0	0	0	0	0	0	0	0	0
MSto_000358241	no rank	root	0.73546511627907									GBMH7039-09		1	0	0	0	0	0	0	0	0	0	2	0	0	0	0	0	0	0	0	0	0	0	0	0	0	0	0	0	0	0	0	0	0	0	0	0
MSto_000359842	no rank	root	0.609289617486339									AB334504		1	0	0	0	0	0	0	0	0	0	1	0	1	0	0	0	0	0	0	0	0	0	0	0	0	0	0	0	0	0	0	0	0	0	0	0
MSto_000361359	no rank	root	0.598314606741573									CONO1715-14		1	0	0	0	0	0	0	0	0	0	2	0	0	0	0	0	0	0	0	0	0	0	0	0	0	0	0	0	0	0	0	0	0	0	0	0
MSto_000361859	no rank	root	0.594086021505376									CFWIA442-10		1	0	0	0	0	0	0	0	0	0	2	0	0	0	0	0	0	0	0	0	0	0	0	0	0	0	0	0	0	0	0	0	0	0	0	0
MSto_000366120	no rank	root	0.676829268292683									FLTWO059-14		1	0	0	0	0	0	0	0	0	0	1	0	0	0	0	0	0	0	0	0	0	0	0	0	0	0	0	0	0	0	0	0	0	0	0	0
MSto_000366318	no rank	root	0.622478386167147									GBMLG13740-13		1	0	0	0	0	0	0	0	0	0	1	0	0	0	1	0	0	0	0	0	0	0	0	0	0	0	0	0	0	0	0	0	0	0	0	0
MSto_000366494	no rank	root	0.627118644067797									AB334504		1	0	0	0	0	0	0	0	0	0	2	0	0	0	0	0	0	0	0	0	0	0	0	0	0	0	0	0	0	0	0	0	0	0	0	0
MSto_000366650	no rank	root	0.696022727272727									HQ874522		1	0	0	0	0	0	0	0	0	0	2	0	0	0	0	0	0	0	0	0	0	0	0	0	0	0	0	0	0	0	0	0	0	0	0	0
MSto_000369723	no rank	root	0.666666666666667									GBPL0469-06		1	0	0	0	0	0	0	0	0	0	1	0	0	0	0	0	0	0	0	0	0	0	0	0	0	0	0	0	0	0	0	1	0	0	0	0
MSto_000371707	no rank	root	0.689458689458689									CP000087		1	0	0	0	0	0	0	0	0	0	0	2	0	0	0	0	0	0	0	0	0	0	0	0	0	0	0	0	0	0	0	0	0	0	0	0
MSto_000372126	no rank	root	0.667630057803468									GBMLG12064-13		1	0	0	0	0	0	0	0	0	0	0	2	0	0	0	0	0	0	0	0	0	0	0	0	0	0	0	0	0	0	0	0	0	0	0	0
MSto_000372156	no rank	root	0.647727272727273									GBCMA0118-06		1	0	0	0	0	0	0	0	0	0	0	1	0	0	0	0	0	0	0	0	0	1	0	0	0	0	0	0	0	0	0	0	0	0	0	0
MSto_000372158	no rank	root	0.68955223880597									GBMIN40344-13		1	0	0	0	0	0	0	0	0	0	0	1	0	0	0	0	0	0	0	0	0	0	0	0	0	0	0	0	0	0	0	0	0	0	0	0
MSto_000372287	no rank	root	0.665738161559889									GBAH1874-06		1	0	0	0	0	0	0	0	0	0	0	2	0	0	0	0	0	0	0	0	0	0	0	0	0	0	0	0	0	0	0	0	0	0	0	0
MSto_000373034	no rank	root	0.633152173913043									MYFAB061-10		1	0	0	0	0	0	0	0	0	0	0	2	0	0	0	0	0	0	0	0	0	0	0	0	0	0	0	0	0	0	0	0	0	0	0	0
MSto_000374193	no rank	root	0.699088145896657									GQ120023		1	0	0	0	0	0	0	0	0	0	0	2	0	0	0	0	0	0	0	0	0	0	0	0	0	0	0	0	0	0	0	0	0	0	0	0
MSto_000374407	no rank	root	0.628491620111732									ABMMC13613-10		1	0	0	0	0	0	0	0	0	0	0	2	0	0	0	0	0	0	0	0	0	0	0	0	0	0	0	0	0	0	0	0	0	0	0	0
MSto_000375537	no rank	root	0.605333333333333									MASJI007-14		1	0	0	0	0	0	0	0	0	0	0	1	0	0	1	0	0	0	0	0	0	0	0	0	0	0	0	0	0	0	0	0	0	0	0	0
MSto_000376130	no rank	root	0.617250673854447									JN028496		1	0	0	0	0	0	0	0	0	0	0	2	0	0	0	0	0	0	0	0	0	0	0	0	0	0	0	0	0	0	0	0	0	0	0	0
MSto_000376502	no rank	root	0.657223796033994									GQ120023		1	0	0	0	0	0	0	0	0	0	0	2	0	0	0	0	0	0	0	0	0	0	0	0	0	0	0	0	0	0	0	0	0	0	0	0
MSto_000377187	no rank	root	0.66865671641791									DBCOI_000000042		1	0	0	0	0	0	0	0	0	0	0	2	0	0	0	0	0	0	0	0	0	0	0	0	0	0	0	0	0	0	0	0	0	0	0	0
MSto_000377697	no rank	root	0.739766081871345									ANIC199-06		1	0	0	0	0	0	0	0	0	0	0	1	0	0	0	0	0	0	0	0	0	0	0	0	0	0	0	0	0	0	0	0	0	0	0	0
MSto_000377771	no rank	root	0.554644808743169									BROMB535-07		1	0	0	0	0	0	0	0	0	0	0	2	0	0	0	0	0	0	0	0	0	0	0	0	0	0	0	0	0	0	0	0	0	0	0	0
MSto_000377822	no rank	root	0.563380281690141									OWI_BACTER003		1	0	0	0	0	0	0	0	0	0	0	2	0	0	0	0	0	0	0	0	0	0	0	0	0	0	0	0	0	0	0	0	0	0	0	0
MSto_000378266	no rank	root	0.65									GBMLG12562-13		1	0	0	0	0	0	0	0	0	0	0	1	0	0	0	0	0	0	0	0	0	0	0	0	0	0	0	0	0	1	0	0	0	0	0	0
MSto_000378867	no rank	root	0.627167630057804									OZSEA1579-10		1	0	0	0	0	0	0	0	0	0	0	2	0	0	0	0	0	0	0	0	0	0	0	0	0	0	0	0	0	0	0	0	0	0	0	0
MSto_000379327	no rank	root	0.635359116022099									GBDP12007-12		1	0	0	0	0	0	0	0	0	0	0	1	0	0	0	0	1	0	0	0	0	0	0	0	0	0	0	0	0	0	0	0	0	0	0	0
MSto_000379849	no rank	root	0.73394495412844									HF562260		1	0	0	0	0	0	0	0	0	0	0	0	2	0	0	0	0	0	0	0	0	0	0	0	0	0	0	0	0	0	0	0	0	0	0	0
MSto_000381066	no rank	root	0.627450980392157									OWI_BACTER011		1	0	0	0	0	0	0	0	0	0	0	0	2	0	0	0	0	0	0	0	0	0	0	0	0	0	0	0	0	0	0	0	0	0	0	0
MSto_000381312	no rank	root	0.610315186246418									OZSEA2700-11		1	0	0	0	0	0	0	0	0	0	0	0	1	0	0	0	0	0	0	0	0	0	0	0	0	0	1	0	0	0	0	0	0	0	0	0
MSto_000381631	no rank	root	0.596256684491979									EU069523		1	0	0	0	0	0	0	0	0	0	0	0	1	0	0	0	0	0	0	0	0	0	0	0	0	0	0	0	0	0	0	0	0	0	0	0
MSto_000382440	no rank	root	0.584795321637427									OWI_BACTER003		1	0	0	0	0	0	0	0	0	0	0	0	1	0	0	0	0	0	0	0	0	0	0	0	0	0	0	0	0	0	0	0	0	0	0	0
MSto_000382527	no rank	root	0.55586592178771									GBFCE0180-06		1	0	0	0	0	0	0	0	0	0	0	0	2	0	0	0	0	0	0	0	0	0	0	0	0	0	0	0	0	0	0	0	0	0	0	0
MSto_000382593	no rank	root	0.67741935483871									AY896938		1	0	0	0	0	0	0	0	0	0	0	0	1	0	0	0	0	0	0	0	0	1	0	0	0	0	0	0	0	0	0	0	0	0	0	0
MSto_000383602	no rank	root	0.570224719101124									GBMH5579-09		1	0	0	0	0	0	0	0	0	0	0	0	1	0	0	0	0	0	0	0	1	0	0	0	0	0	0	0	0	0	0	0	0	0	0	0
MSto_000383748	no rank	root	0.699140401146132									GBCMA0128-06	Scopelocheirus schellenbergi| Engraulis japonicus| Eurythenes gryllus| Scapharca broughtonii| Terebella tantabiddycreekensis| Solenocera crassicornis	1	0	0	0	0	0	0	0	0	0	0	0	2	0	0	0	0	0	0	0	0	0	0	0	0	0	0	0	0	0	0	0	0	0	0	0
MSto_000384252	no rank	root	0.593667546174143									GBMLG6486-08		1	0	0	0	0	0	0	0	0	0	0	0	1	0	0	0	0	0	0	0	0	1	0	0	0	0	0	0	0	0	0	0	0	0	0	0
MSto_000384253	no rank	root	0.617647058823529									GBMLB6010-14		1	0	0	0	0	0	0	0	0	0	0	0	2	0	0	0	0	0	0	0	0	0	0	0	0	0	0	0	0	0	0	0	0	0	0	0
MSto_000384575	no rank	root	0.631728045325779									OWI_BACTER007		1	0	0	0	0	0	0	0	0	0	0	0	2	0	0	0	0	0	0	0	0	0	0	0	0	0	0	0	0	0	0	0	0	0	0	0
MSto_000384904	no rank	root	0.60377358490566									EWSJC807-10		1	0	0	0	0	0	0	0	0	0	0	0	1	0	0	0	0	0	0	0	0	0	0	0	0	0	0	0	0	0	0	0	0	0	0	0
MSto_000385817	no rank	root	0.629526462395543									HQ874522		1	0	0	0	0	0	0	0	0	0	0	0	2	0	0	0	0	0	0	0	0	0	0	0	0	0	0	0	0	0	0	0	0	0	0	0
MSto_000386133	no rank	root	0.626740947075209									OWI_BACTER011		1	0	0	0	0	0	0	0	0	0	0	0	2	0	0	0	0	0	0	0	0	0	0	0	0	0	0	0	0	0	0	0	0	0	0	0
MSto_000386494	no rank	root	0.611267605633803									OWI_BACTER011		1	0	0	0	0	0	0	0	0	0	0	0	2	0	0	0	0	0	0	0	0	0	0	0	0	0	0	0	0	0	0	0	0	0	0	0
MSto_000387239	no rank	root	0.589041095890411									OWI_BACTER005		1	0	0	0	0	0	0	0	0	0	0	0	1	0	0	0	0	0	0	0	0	0	0	0	0	0	0	0	0	0	0	0	0	0	0	0
MSto_000387988	no rank	root	0.601583113456464									RBGC005-03		1	0	0	0	0	0	0	0	0	0	0	0	1	0	0	0	0	0	0	0	0	0	0	0	0	0	0	0	0	0	0	0	0	0	0	0
MSto_000388663	no rank	root	0.696696696696697									AB775225		1	0	0	0	0	0	0	0	0	0	0	0	2	0	0	0	0	0	0	0	0	0	0	0	0	0	0	0	0	0	0	0	0	0	0	0
MSto_000389006	no rank	root	0.767080745341615									BERMB057-10		1	0	0	0	0	0	0	0	0	0	0	0	1	0	0	0	0	0	0	0	0	0	0	0	0	0	0	0	0	0	0	0	0	0	0	0
MSto_000389155	no rank	root	0.55524861878453									GBCOF947-13		1	0	0	0	0	0	0	0	0	0	0	0	1	0	0	1	0	0	0	0	0	0	0	0	0	0	0	0	0	0	0	0	0	0	0	0
MSto_000389645	no rank	root	0.759146341463415									SPIEU1251-11		1	0	0	0	0	0	0	0	0	0	0	0	1	0	0	0	0	0	1	0	0	0	0	0	0	0	0	0	0	0	0	0	0	0	0	0
MSto_000390012	no rank	root	0.673352435530086									MYMCC204-11		1	0	0	0	0	0	0	0	0	0	0	0	2	0	0	0	0	0	0	0	0	0	0	0	0	0	0	0	0	0	0	0	0	0	0	0
MSto_000390407	no rank	root	0.626062322946176									OWI_BACTER007		1	0	0	0	0	0	0	0	0	0	0	0	2	0	0	0	0	0	0	0	0	0	0	0	0	0	0	0	0	0	0	0	0	0	0	0
MSto_000390560	no rank	root	0.552278820375335									ABTVC158-05		1	0	0	0	0	0	0	0	0	0	0	0	2	0	0	0	0	0	0	0	0	0	0	0	0	0	0	0	0	0	0	0	0	0	0	0
MSto_000391579	no rank	root	0.538057742782152									GBGC11409-13		1	0	0	0	0	0	0	0	0	0	0	0	1	0	0	0	0	0	0	0	0	0	0	1	0	0	0	0	0	0	0	0	0	0	0	0
MSto_000392184	no rank	root	0.556728232189974									CORB279-10		1	0	0	0	0	0	0	0	0	0	0	0	1	0	0	0	0	1	0	0	0	0	0	0	0	0	0	0	0	0	0	0	0	0	0	0
MSto_000392701	no rank	root	0.730538922155689									GBMLM1473-13		1	0	0	0	0	0	0	0	0	0	0	0	2	0	0	0	0	0	0	0	0	0	0	0	0	0	0	0	0	0	0	0	0	0	0	0
MSto_000394536	no rank	root	0.572237960339943									GBMIN33648-13		1	0	0	0	0	0	0	0	0	0	0	0	2	0	0	0	0	0	0	0	0	0	0	0	0	0	0	0	0	0	0	0	0	0	0	0
MSto_000394563	no rank	root	0.601671309192201									FJ858268		1	0	0	0	0	0	0	0	0	0	0	0	1	0	0	0	0	0	0	0	0	0	0	1	0	0	0	0	0	0	0	0	0	0	0	0
MSto_000395621	no rank	root	0.544444444444444									JEBP255-13		1	0	0	0	0	0	0	0	0	0	0	0	2	0	0	0	0	0	0	0	0	0	0	0	0	0	0	0	0	0	0	0	0	0	0	0
MSto_000395693	no rank	root	0.596306068601583									FJ858268		1	0	0	0	0	0	0	0	0	0	0	0	1	0	0	0	0	0	0	0	1	0	0	0	0	0	0	0	0	0	0	0	0	0	0	0
MSto_000395719	no rank	root	0.636871508379888									CHACA1087-10		1	0	0	0	0	0	0	0	0	0	0	0	1	0	0	0	0	0	0	0	0	0	0	0	0	0	0	0	0	0	0	0	0	0	0	0
MSto_000395964	no rank	root	0.543417366946779									OWI_BACTER011		1	0	0	0	0	0	0	0	0	0	0	0	2	0	0	0	0	0	0	0	0	0	0	0	0	0	0	0	0	0	0	0	0	0	0	0
MSto_000396242	no rank	root	0.590296495956873									CP000847		1	0	0	0	0	0	0	0	0	0	0	0	2	0	0	0	0	0	0	0	0	0	0	0	0	0	0	0	0	0	0	0	0	0	0	0
MSto_000396456	no rank	root	0.546875									CNPKF2383-14		1	0	0	0	0	0	0	0	0	0	0	0	2	0	0	0	0	0	0	0	0	0	0	0	0	0	0	0	0	0	0	0	0	0	0	0
MSto_000396897	no rank	root	0.679640718562874									OWI_BACTER011	Scopelocheirus schellenbergi| Engraulis japonicus| Eurythenes gryllus| Scapharca broughtonii| Solenocera crassicornis	1	0	0	0	0	0	0	0	0	0	0	0	1	0	0	0	0	0	0	0	0	1	0	0	0	0	0	0	0	0	0	0	0	0	0	0
MSto_000396950	no rank	root	0.783536585365854									MHACG434-04		1	0	0	0	0	0	0	0	0	0	0	0	2	0	0	0	0	0	0	0	0	0	0	0	0	0	0	0	0	0	0	0	0	0	0	0
MSto_000397412	no rank	root	0.587078651685393									HVDBC015-11		1	0	0	0	0	0	0	0	0	0	0	0	1	0	0	0	0	0	0	0	0	0	0	0	0	0	0	0	0	0	0	0	0	0	0	0
MSto_000398127	no rank	root	0.595687331536388									CP003837	Paraglaciecola psychrophila| Corynactis californica| Photobacterium profundum| Isotoma riparia	1	0	0	0	0	0	0	0	0	0	0	0	1	0	0	0	0	0	0	0	0	0	0	0	0	0	0	0	0	0	0	1	0	0	0	0
MSto_000400244	no rank	root	0.61624649859944									OWI_BACTER011		1	0	0	0	0	0	0	0	0	0	0	0	1	0	0	0	0	0	0	0	0	0	0	0	0	1	0	0	0	0	0	0	0	0	0	0
MSto_000400467	no rank	root	0.6996996996997									UAMIC1640-13		1	0	0	0	0	0	0	0	0	0	0	0	2	0	0	0	0	0	0	0	0	0	0	0	0	0	0	0	0	0	0	0	0	0	0	0
MSto_000400542	no rank	root	0.685714285714286									TUNSA061-14		1	0	0	0	0	0	0	0	0	0	0	0	1	0	0	0	0	0	0	0	0	0	0	0	1	0	0	0	0	0	0	0	0	0	0	0
MSto_000401198	no rank	root	0.627027027027027									ABMMC5304-09		1	0	0	0	0	0	0	0	0	0	0	0	1	0	0	0	0	0	0	0	0	0	0	0	0	0	0	0	0	0	0	0	0	0	0	0
MSto_000401456	no rank	root	0.686609686609687									MACRO2650-10		1	0	0	0	0	0	0	0	0	0	0	0	1	0	0	0	0	0	0	0	0	0	1	0	0	0	0	0	0	0	0	0	0	0	0	0
MSto_000403454	no rank	root	0.676646706586826									TUNSA058-14		1	0	0	0	0	0	0	0	0	0	0	0	1	0	0	0	0	0	0	0	0	0	0	0	0	1	0	0	0	0	0	0	0	0	0	0
MSto_000405547	no rank	root	0.627840909090909									GBMBU673-13		1	0	0	0	0	0	0	0	0	0	0	0	2	0	0	0	0	0	0	0	0	0	0	0	0	0	0	0	0	0	0	0	0	0	0	0
MSto_000406923	no rank	root	0.637393767705382									OZSEA2742-11		1	0	0	0	0	0	0	0	0	0	0	0	1	0	0	0	0	0	0	1	0	0	0	0	0	0	0	0	0	0	0	0	0	0	0	0
MSto_000407879	no rank	root	0.624									GBPL0095-06		1	0	0	0	0	0	0	0	0	0	0	0	1	0	0	0	0	0	0	0	0	0	0	0	1	0	0	0	0	0	0	0	0	0	0	0
MSto_000408342	no rank	root	0.683582089552239									DQ317047		1	0	0	0	0	0	0	0	0	0	0	0	0	2	0	0	0	0	0	0	0	0	0	0	0	0	0	0	0	0	0	0	0	0	0	0
MSto_000409919	no rank	root	0.699088145896657									EF633514		1	0	0	0	0	0	0	0	0	0	0	0	0	1	0	0	1	0	0	0	0	0	0	0	0	0	0	0	0	0	0	0	0	0	0	0
MSto_000411124	no rank	root	0.654494382022472									NNMC197-08		1	0	0	0	0	0	0	0	0	0	0	0	0	2	0	0	0	0	0	0	0	0	0	0	0	0	0	0	0	0	0	0	0	0	0	0
MSto_000411703	no rank	root	0.553424657534247									AB003088		1	0	0	0	0	0	0	0	0	0	0	0	0	2	0	0	0	0	0	0	0	0	0	0	0	0	0	0	0	0	0	0	0	0	0	0
MSto_000412781	no rank	root	0.676384839650146									GBCMA0112-06	Scopelocheirus schellenbergi| Engraulis japonicus| Wolbachia endosymbiont of Drosophila simulans| Eurythenes gryllus| Scapharca broughtonii| Terebella tantabiddycreekensis| Solenocera crassicornis| Methylotenera versatilis	1	0	0	0	0	0	0	0	0	0	0	0	0	2	0	0	0	0	0	0	0	0	0	0	0	0	0	0	0	0	0	0	0	0	0	0
MSto_000412917	no rank	root	0.615606936416185									AB775232		1	0	0	0	0	0	0	0	0	0	0	0	0	2	0	0	0	0	0	0	0	0	0	0	0	0	0	0	0	0	0	0	0	0	0	0
MSto_000413195	no rank	root	0.664788732394366									MYMCC204-11		1	0	0	0	0	0	0	0	0	0	0	0	0	2	0	0	0	0	0	0	0	0	0	0	0	0	0	0	0	0	0	0	0	0	0	0
MSto_000413597	no rank	root	0.551912568306011									FLFIV116-14		1	0	0	0	0	0	0	0	0	0	0	0	0	2	0	0	0	0	0	0	0	0	0	0	0	0	0	0	0	0	0	0	0	0	0	0
MSto_000414023	no rank	root	0.547683923705722									EICOL005-11		1	0	0	0	0	0	0	0	0	0	0	0	0	2	0	0	0	0	0	0	0	0	0	0	0	0	0	0	0	0	0	0	0	0	0	0
MSto_000414313	no rank	root	0.551724137931034									CRM381-14		1	0	0	0	0	0	0	0	0	0	0	0	0	2	0	0	0	0	0	0	0	0	0	0	0	0	0	0	0	0	0	0	0	0	0	0
MSto_000415200	no rank	root	0.621546961325967									KC568458		1	0	0	0	0	0	0	0	0	0	0	0	0	1	0	0	0	0	0	0	0	1	0	0	0	0	0	0	0	0	0	0	0	0	0	0
MSto_000415957	no rank	root	0.638176638176638									MRMSR060-10		1	0	0	0	0	0	0	0	0	0	0	0	0	2	0	0	0	0	0	0	0	0	0	0	0	0	0	0	0	0	0	0	0	0	0	0
MSto_000417344	no rank	root	0.630555555555556									GBCMD5695-13		1	0	0	0	0	0	0	0	0	0	0	0	0	1	0	0	0	0	0	0	0	0	0	0	0	0	0	0	0	0	0	0	0	0	0	0
MSto_000418734	no rank	root	0.622282608695652									GBMLG7003-09		1	0	0	0	0	0	0	0	0	0	0	0	0	2	0	0	0	0	0	0	0	0	0	0	0	0	0	0	0	0	0	0	0	0	0	0
MSto_000419045	no rank	root	0.557951482479784									JQ996232		1	0	0	0	0	0	0	0	0	0	0	0	0	1	0	0	0	0	0	0	0	0	0	0	0	0	0	0	0	0	0	0	0	1	0	0
MSto_000421208	no rank	root	0.60427807486631									GBMIN5023-12		1	0	0	0	0	0	0	0	0	0	0	0	0	1	0	0	0	0	0	0	0	0	0	0	0	0	0	0	0	0	0	0	0	0	0	0
MSto_000422846	no rank	root	0.685552407932011									CP003883		1	0	0	0	0	0	0	0	0	0	0	0	0	2	0	0	0	0	0	0	0	0	0	0	0	0	0	0	0	0	0	0	0	0	0	0
MSto_000423694	no rank	root	0.61864406779661									GBFCB0018-06		1	0	0	0	0	0	0	0	0	0	0	0	0	1	0	0	1	0	0	0	0	0	0	0	0	0	0	0	0	0	0	0	0	0	0	0
MSto_000423772	no rank	root	0.625714285714286									GQ120054		1	0	0	0	0	0	0	0	0	0	0	0	0	2	0	0	0	0	0	0	0	0	0	0	0	0	0	0	0	0	0	0	0	0	0	0
MSto_000423783	no rank	root	0.695652173913043									GBMLB1820-06	Scopelocheirus schellenbergi| Engraulis japonicus| Eurythenes gryllus| Scapharca broughtonii| Solenocera crassicornis	1	0	0	0	0	0	0	0	0	0	0	0	0	2	0	0	0	0	0	0	0	0	0	0	0	0	0	0	0	0	0	0	0	0	0	0
MSto_000424175	no rank	root	0.593567251461988									AY182006		1	0	0	0	0	0	0	0	0	0	0	0	0	2	0	0	0	0	0	0	0	0	0	0	0	0	0	0	0	0	0	0	0	0	0	0
MSto_000424728	no rank	root	0.655786350148368									HF563529		1	0	0	0	0	0	0	0	0	0	0	0	0	2	0	0	0	0	0	0	0	0	0	0	0	0	0	0	0	0	0	0	0	0	0	0
MSto_000425536	no rank	root	0.749235474006116									ABMMC6037-10		1	0	0	0	0	0	0	0	0	0	0	0	0	2	0	0	0	0	0	0	0	0	0	0	0	0	0	0	0	0	0	0	0	0	0	0
MSto_000426463	no rank	root	0.608450704225352									GBCPH0022-06		1	0	0	0	0	0	0	0	0	0	0	0	0	2	0	0	0	0	0	0	0	0	0	0	0	0	0	0	0	0	0	0	0	0	0	0
MSto_000427518	no rank	root	0.638176638176638									GBCMD10024-13		1	0	0	0	0	0	0	0	0	0	0	0	0	2	0	0	0	0	0	0	0	0	0	0	0	0	0	0	0	0	0	0	0	0	0	0
MSto_000427946	no rank	root	0.7									OWI_BACTER010		1	0	0	0	0	0	0	0	0	0	0	0	0	2	0	0	0	0	0	0	0	0	0	0	0	0	0	0	0	0	0	0	0	0	0	0
MSto_000428908	no rank	root	0.552112676056338									EWGAB247-11		1	0	0	0	0	0	0	0	0	0	0	0	0	1	0	0	1	0	0	0	0	0	0	0	0	0	0	0	0	0	0	0	0	0	0	0
MSto_000430184	no rank	root	0.651810584958217									GBCPH0022-06		1	0	0	0	0	0	0	0	0	0	0	0	0	2	0	0	0	0	0	0	0	0	0	0	0	0	0	0	0	0	0	0	0	0	0	0
MSto_000430262	no rank	root	0.637119113573407									GBCDA537-12		1	0	0	0	0	0	0	0	0	0	0	0	0	2	0	0	0	0	0	0	0	0	0	0	0	0	0	0	0	0	0	0	0	0	0	0
MSto_000430525	no rank	root	0.662824207492795									OWI_BACTER011	Scopelocheirus schellenbergi| Engraulis japonicus| Eurythenes gryllus| Scapharca broughtonii| Solenocera crassicornis	1	0	0	0	0	0	0	0	0	0	0	0	0	2	0	0	0	0	0	0	0	0	0	0	0	0	0	0	0	0	0	0	0	0	0	0
MSto_000431063	no rank	root	0.582210242587601									ABMMC8227-10		1	0	0	0	0	0	0	0	0	0	0	0	0	1	0	0	0	0	0	0	0	0	0	0	1	0	0	0	0	0	0	0	0	0	0	0
MSto_000431510	no rank	root	0.722388059701493									EWMEX126-12		1	0	0	0	0	0	0	0	0	0	0	0	0	1	0	0	0	0	0	0	0	0	0	1	0	0	0	0	0	0	0	0	0	0	0	0
MSto_000431782	no rank	root	0.673469387755102									GBSP10036-13		1	0	0	0	0	0	0	0	0	0	0	0	0	2	0	0	0	0	0	0	0	0	0	0	0	0	0	0	0	0	0	0	0	0	0	0
MSto_000432143	no rank	root	0.629737609329446									KM078777		1	0	0	0	0	0	0	0	0	0	0	0	0	2	0	0	0	0	0	0	0	0	0	0	0	0	0	0	0	0	0	0	0	0	0	0
MSto_000432379	no rank	root	0.542553191489362									DINO1176-08		1	0	0	0	0	0	0	0	0	0	0	0	0	2	0	0	0	0	0	0	0	0	0	0	0	0	0	0	0	0	0	0	0	0	0	0
MSto_000432738	no rank	root	0.569832402234637									BASKL250-09		1	0	0	0	0	0	0	0	0	0	0	0	0	1	0	1	0	0	0	0	0	0	0	0	0	0	0	0	0	0	0	0	0	0	0	0
MSto_000433579	no rank	root	0.688953488372093									OWI_BACTER003	Eurythenes gryllus	1	0	0	0	0	0	0	0	0	0	0	0	0	1	0	0	0	0	0	0	0	0	0	0	0	0	0	0	0	0	0	0	0	0	0	0
MSto_000433819	no rank	root	0.696883852691218									JN593332		1	0	0	0	0	0	0	0	0	0	0	0	0	1	1	0	0	0	0	0	0	0	0	0	0	0	0	0	0	0	0	0	0	0	0	0
MSto_000433829	no rank	root	0.672176308539945									GBPL0469-06		1	0	0	0	0	0	0	0	0	0	0	0	0	2	0	0	0	0	0	0	0	0	0	0	0	0	0	0	0	0	0	0	0	0	0	0
MSto_000433954	no rank	root	0.634560906515581									USNME114-11		1	0	0	0	0	0	0	0	0	0	0	0	0	2	0	0	0	0	0	0	0	0	0	0	0	0	0	0	0	0	0	0	0	0	0	0
MSto_000435348	no rank	root	0.594936708860759									CP003837	Paraglaciecola psychrophila| Corynactis californica| Photobacterium profundum| Isotoma riparia	1	0	0	0	0	0	0	0	0	0	0	0	0	2	0	0	0	0	0	0	0	0	0	0	0	0	0	0	0	0	0	0	0	0	0	0
MSto_000435444	no rank	root	0.694189602446483									OGLA1611-11		1	0	0	0	0	0	0	0	0	0	0	0	0	2	0	0	0	0	0	0	0	0	0	0	0	0	0	0	0	0	0	0	0	0	0	0
MSto_000435758	no rank	root	0.561170212765957									OWI_BACTER007		1	0	0	0	0	0	0	0	0	0	0	0	0	1	0	0	0	0	0	0	0	0	0	0	0	1	0	0	0	0	0	0	0	0	0	0
MSto_000435872	no rank	root	0.686567164179104									ABMMC7434-10		1	0	0	0	0	0	0	0	0	0	0	0	0	2	0	0	0	0	0	0	0	0	0	0	0	0	0	0	0	0	0	0	0	0	0	0
MSto_000435897	no rank	root	0.690184049079755									TUNSA007-14		1	0	0	0	0	0	0	0	0	0	0	0	0	1	0	0	0	0	0	0	0	0	0	0	0	0	0	0	0	0	0	0	0	0	0	0
MSto_000436065	no rank	root	0.763239875389408									CMBIA369-11		1	0	0	0	0	0	0	0	0	0	0	0	0	2	0	0	0	0	0	0	0	0	0	0	0	0	0	0	0	0	0	0	0	0	0	0
MSto_000436071	no rank	root	0.616071428571429									OWI_BACTER002		1	0	0	0	0	0	0	0	0	0	0	0	0	2	0	0	0	0	0	0	0	0	0	0	0	0	0	0	0	0	0	0	0	0	0	0
MSto_000436675	no rank	root	0.612426035502959									CP003338		1	0	0	0	0	0	0	0	0	0	0	0	0	1	0	0	1	0	0	0	0	0	0	0	0	0	0	0	0	0	0	0	0	0	0	0
MSto_000437151	no rank	root	0.644257703081233									GACDI158-13		1	0	0	0	0	0	0	0	0	0	0	0	0	2	0	0	0	0	0	0	0	0	0	0	0	0	0	0	0	0	0	0	0	0	0	0
MSto_000437550	no rank	root	0.545945945945946									EVOTR648-12		1	0	0	0	0	0	0	0	0	0	0	0	0	2	0	0	0	0	0	0	0	0	0	0	0	0	0	0	0	0	0	0	0	0	0	0
MSto_000437574	no rank	root	0.571815718157182									GBGC11191-13		1	0	0	0	0	0	0	0	0	0	0	0	0	2	0	0	0	0	0	0	0	0	0	0	0	0	0	0	0	0	0	0	0	0	0	0
MSto_000437884	no rank	root	0.622282608695652									GBMLB1816-06		1	0	0	0	0	0	0	0	0	0	0	0	0	1	0	0	0	0	0	0	0	0	0	0	0	0	0	0	1	0	0	0	0	0	0	0
MSto_000438870	no rank	root	0.68271954674221									GBCM1618-14	Scopelocheirus schellenbergi| Gammarus komareki| Silene noctiflora| Eurythenes gryllus	1	0	0	0	0	0	0	0	0	0	0	0	0	2	0	0	0	0	0	0	0	0	0	0	0	0	0	0	0	0	0	0	0	0	0	0
MSto_000439486	no rank	root	0.628571428571429									GBCL14317-13		1	0	0	0	0	0	0	0	0	0	0	0	0	2	0	0	0	0	0	0	0	0	0	0	0	0	0	0	0	0	0	0	0	0	0	0
MSto_000439497	no rank	root	0.615803814713896									GBCMD10056-13		1	0	0	0	0	0	0	0	0	0	0	0	0	2	0	0	0	0	0	0	0	0	0	0	0	0	0	0	0	0	0	0	0	0	0	0
MSto_000440996	no rank	root	0.633720930232558									HZPLY434-13		1	0	0	0	0	0	0	0	0	0	0	0	0	1	0	0	0	0	0	0	0	0	0	0	0	0	0	0	0	0	0	0	0	0	0	0
MSto_000441191	no rank	root	0.597701149425287									GBMIN5018-12		1	0	0	0	0	0	0	0	0	0	0	0	0	2	0	0	0	0	0	0	0	0	0	0	0	0	0	0	0	0	0	0	0	0	0	0
MSto_000441608	no rank	root	0.674220963172805									TUNSA058-14		1	0	0	0	0	0	0	0	0	0	0	0	0	2	0	0	0	0	0	0	0	0	0	0	0	0	0	0	0	0	0	0	0	0	0	0
MSto_000441729	no rank	root	0.631436314363144									MITEP039-10		1	0	0	0	0	0	0	0	0	0	0	0	0	2	0	0	0	0	0	0	0	0	0	0	0	0	0	0	0	0	0	0	0	0	0	0
MSto_000442883	no rank	root	0.684659090909091									TUNSA061-14		1	0	0	0	0	0	0	0	0	0	0	0	0	2	0	0	0	0	0	0	0	0	0	0	0	0	0	0	0	0	0	0	0	0	0	0
MSto_000443864	no rank	root	0.680351906158358									OWI_BACTER003	Eurythenes gryllus| Engraulis japonicus| Solenocera crassicornis	1	0	0	0	0	0	0	0	0	0	0	0	0	1	0	0	0	0	0	0	0	0	0	0	1	0	0	0	0	0	0	0	0	0	0	0
MSto_000444060	no rank	root	0.672463768115942									AF474354		1	0	0	0	0	0	0	0	0	0	0	0	0	1	0	1	0	0	0	0	0	0	0	0	0	0	0	0	0	0	0	0	0	0	0	0
MSto_000444315	no rank	root	0.642253521126761									JN028600		1	0	0	0	0	0	0	0	0	0	0	0	0	1	0	0	0	0	0	0	0	0	0	0	0	0	0	0	0	0	0	0	0	0	0	0
MSto_000444568	no rank	root	0.558201058201058									AB026506		1	0	0	0	0	0	0	0	0	0	0	0	0	2	0	0	0	0	0	0	0	0	0	0	0	0	0	0	0	0	0	0	0	0	0	0
MSto_000444574	no rank	root	0.65819209039548									LOWA495-06		1	0	0	0	0	0	0	0	0	0	0	0	0	2	0	0	0	0	0	0	0	0	0	0	0	0	0	0	0	0	0	0	0	0	0	0
MSto_000444980	no rank	root	0.611267605633803									JSOIE091-12		1	0	0	0	0	0	0	0	0	0	0	0	0	2	0	0	0	0	0	0	0	0	0	0	0	0	0	0	0	0	0	0	0	0	0	0
MSto_000445525	no rank	root	0.726153846153846									ABMMC9780-10		1	0	0	0	0	0	0	0	0	0	0	0	0	2	0	0	0	0	0	0	0	0	0	0	0	0	0	0	0	0	0	0	0	0	0	0
MSto_000446916	no rank	root	0.672222222222222									ARBCM273-13		1	0	0	0	0	0	0	0	0	0	0	0	0	2	0	0	0	0	0	0	0	0	0	0	0	0	0	0	0	0	0	0	0	0	0	0
MSto_000447877	no rank	root	0.795107033639144									MACWAN_000027		1	0	0	0	0	0	0	0	0	0	0	0	0	2	0	0	0	0	0	0	0	0	0	0	0	0	0	0	0	0	0	0	0	0	0	0
MSto_000448104	no rank	root	0.710526315789474									ASBA1308-08		1	0	0	0	0	0	0	0	0	0	0	0	0	1	0	0	0	0	0	0	0	0	0	0	0	0	0	0	0	0	0	0	0	0	0	0
MSto_000448228	no rank	root	0.595988538681948									OWI_BACTER011		1	0	0	0	0	0	0	0	0	0	0	0	0	1	0	0	0	0	0	0	0	0	0	0	0	0	0	0	0	0	0	0	0	0	0	0
MSto_000449158	no rank	root	0.623268698060942									GQ120016		1	0	0	0	0	0	0	0	0	0	0	0	0	1	0	0	0	0	0	0	0	0	0	0	0	0	0	0	0	0	0	0	0	1	0	0
MSto_000449487	no rank	root	0.75297619047619									GBCI2278-13		1	0	0	0	0	0	0	0	0	0	0	0	0	2	0	0	0	0	0	0	0	0	0	0	0	0	0	0	0	0	0	0	0	0	0	0
MSto_000449722	no rank	root	0.634349030470914									LJMAY240-11		1	0	0	0	0	0	0	0	0	0	0	0	0	2	0	0	0	0	0	0	0	0	0	0	0	0	0	0	0	0	0	0	0	0	0	0
MSto_000451721	no rank	root	0.689265536723164									VVGC1887-11		1	0	0	0	0	0	0	0	0	0	0	0	0	1	0	0	0	0	0	1	0	0	0	0	0	0	0	0	0	0	0	0	0	0	0	0
MSto_000451734	no rank	root	0.593837535014006									FJ858268		1	0	0	0	0	0	0	0	0	0	0	0	0	1	0	0	0	0	0	0	0	0	0	0	0	0	1	0	0	0	0	0	0	0	0	0
MSto_000451743	no rank	root	0.708206686930091									AF327993		1	0	0	0	0	0	0	0	0	0	0	0	0	1	0	0	0	0	0	0	0	0	0	0	0	0	0	0	0	0	0	0	0	0	0	0
MSto_000451804	no rank	root	0.674285714285714									CP001431		1	0	0	0	0	0	0	0	0	0	0	0	0	2	0	0	0	0	0	0	0	0	0	0	0	0	0	0	0	0	0	0	0	0	0	0
MSto_000452609	no rank	root	0.595108695652174									ABMMC366-06		1	0	0	0	0	0	0	0	0	0	0	0	0	2	0	0	0	0	0	0	0	0	0	0	0	0	0	0	0	0	0	0	0	0	0	0
MSto_000452621	no rank	root	0.544235924932976									SMMAY121-07		1	0	0	0	0	0	0	0	0	0	0	0	0	2	0	0	0	0	0	0	0	0	0	0	0	0	0	0	0	0	0	0	0	0	0	0
MSto_000454969	no rank	root	0.597826086956522									CR378676	Stramonita floridana| Stramonita haemastoma| Stramonita rustica| Paraglaciecola psychrophila| Conus rattus| Photobacterium profundum	1	0	0	0	0	0	0	0	0	0	0	0	0	1	0	0	0	0	0	0	0	0	0	0	0	0	0	0	0	0	0	0	0	0	0	0
MSto_000455477	no rank	root	0.6									NEOGA745-10		1	0	0	0	0	0	0	0	0	0	0	0	0	1	0	0	0	0	0	0	0	0	0	0	0	0	0	0	0	0	0	0	0	0	0	0
MSto_000455548	no rank	root	0.671469740634006									TUNSA058-14		1	0	0	0	0	0	0	0	0	0	0	0	0	2	0	0	0	0	0	0	0	0	0	0	0	0	0	0	0	0	0	0	0	0	0	0
MSto_000455954	no rank	root	0.560646900269542									GU571631		1	0	0	0	0	0	0	0	0	0	0	0	0	2	0	0	0	0	0	0	0	0	0	0	0	0	0	0	0	0	0	0	0	0	0	0
MSto_000456176	no rank	root	0.60054347826087									FM995166		1	0	0	0	0	0	0	0	0	0	0	0	0	1	0	0	0	0	1	0	0	0	0	0	0	0	0	0	0	0	0	0	0	0	0	0
MSto_000456434	no rank	root	0.706948640483384									KF669957		1	0	0	0	0	0	0	0	0	0	0	0	0	2	0	0	0	0	0	0	0	0	0	0	0	0	0	0	0	0	0	0	0	0	0	0
MSto_000456667	no rank	root	0.669642857142857									MNAG039-08		1	0	0	0	0	0	0	0	0	0	0	0	0	1	0	0	0	0	0	0	0	0	0	0	0	0	0	0	0	0	0	0	0	0	0	0
MSto_000458966	no rank	root	0.692982456140351									OWI_BACTER003	Eurythenes gryllus	1	0	0	0	0	0	0	0	0	0	0	0	0	2	0	0	0	0	0	0	0	0	0	0	0	0	0	0	0	0	0	0	0	0	0	0
MSto_000459067	no rank	root	0.591304347826087									FBCOF073-12		1	0	0	0	0	0	0	0	0	0	0	0	0	2	0	0	0	0	0	0	0	0	0	0	0	0	0	0	0	0	0	0	0	0	0	0
MSto_000461126	no rank	root	0.785276073619632									MHMXO491-08		1	0	0	0	0	0	0	0	0	0	0	0	0	2	0	0	0	0	0	0	0	0	0	0	0	0	0	0	0	0	0	0	0	0	0	0
MSto_000461465	no rank	root	0.68955223880597									MDECA653-10		1	0	0	0	0	0	0	0	0	0	0	0	0	1	0	0	0	0	0	0	0	0	0	1	0	0	0	0	0	0	0	0	0	0	0	0
MSto_000461560	no rank	root	0.666666666666667									GBCMA0121-06		1	0	0	0	0	0	0	0	0	0	0	0	0	2	0	0	0	0	0	0	0	0	0	0	0	0	0	0	0	0	0	0	0	0	0	0
MSto_000461737	no rank	root	0.689149560117302									ABMMC677-06		1	0	0	0	0	0	0	0	0	0	0	0	0	1	0	0	0	0	0	0	0	0	0	0	0	0	0	0	0	0	0	0	0	0	0	0
MSto_000461842	no rank	root	0.672619047619048									CP003883		1	0	0	0	0	0	0	0	0	0	0	0	0	1	0	0	1	0	0	0	0	0	0	0	0	0	0	0	0	0	0	0	0	0	0	0
MSto_000462191	no rank	root	0.585714285714286									GBGC12056-13		1	0	0	0	0	0	0	0	0	0	0	0	0	2	0	0	0	0	0	0	0	0	0	0	0	0	0	0	0	0	0	0	0	0	0	0
MSto_000463316	no rank	root	0.582857142857143									GBSP4616-12		1	0	0	0	0	0	0	0	0	0	0	0	0	1	0	0	0	0	0	0	0	0	0	0	0	0	1	0	0	0	0	0	0	0	0	0
MSto_000463376	no rank	root	0.667613636363636									JN593332		1	0	0	0	0	0	0	0	0	0	0	0	0	1	0	0	1	0	0	0	0	0	0	0	0	0	0	0	0	0	0	0	0	0	0	0
MSto_000464548	no rank	root	0.56056338028169									CFWPA534-12		1	0	0	0	0	0	0	0	0	0	0	0	0	1	0	1	0	0	0	0	0	0	0	0	0	0	0	0	0	0	0	0	0	0	0	0
MSto_000466716	no rank	root	0.680911680911681									CP003884		1	0	0	0	0	0	0	0	0	0	0	0	0	2	0	0	0	0	0	0	0	0	0	0	0	0	0	0	0	0	0	0	0	0	0	0
MSto_000468068	no rank	root	0.687878787878788									TUNSA061-14		1	0	0	0	0	0	0	0	0	0	0	0	0	1	0	0	0	0	0	0	0	0	0	0	0	0	0	0	1	0	0	0	0	0	0	0
MSto_000469393	no rank	root	0.626404494382023									OWI_BACTER007		1	0	0	0	0	0	0	0	0	0	0	0	0	2	0	0	0	0	0	0	0	0	0	0	0	0	0	0	0	0	0	0	0	0	0	0
MSto_000469629	no rank	root	0.660112359550562									OWI_BACTER007		1	0	0	0	0	0	0	0	0	0	0	0	0	1	0	0	0	0	1	0	0	0	0	0	0	0	0	0	0	0	0	0	0	0	0	0
MSto_000469685	no rank	root	0.606936416184971									MANC012-12		1	0	0	0	0	0	0	0	0	0	0	0	0	1	0	0	0	0	0	0	0	0	0	0	0	0	0	0	0	0	0	0	0	0	0	0
MSto_000469705	no rank	root	0.600536193029491									OWI_BACTER007		1	0	0	0	0	0	0	0	0	0	0	0	0	1	0	0	0	0	0	0	0	0	0	0	0	0	0	0	0	0	0	0	0	0	0	1
MSto_000470777	no rank	root	0.632478632478632									ENKDF132-11		1	0	0	0	0	0	0	0	0	0	0	0	0	1	0	0	0	0	0	0	0	0	0	0	0	0	0	0	0	0	0	0	0	1	0	0
MSto_000472278	no rank	root	0.579514824797844									BTL060-10		1	0	0	0	0	0	0	0	0	0	0	0	0	1	0	0	0	0	0	0	0	0	0	0	0	1	0	0	0	0	0	0	0	0	0	0
MSto_000472624	no rank	root	0.675757575757576									DNATR1241-13		1	0	0	0	0	0	0	0	0	0	0	0	0	1	0	0	0	0	0	0	0	0	0	0	0	0	0	0	0	0	0	0	1	0	0	0
MSto_000473109	no rank	root	0.568306010928962									GBPL1899-13		1	0	0	0	0	0	0	0	0	0	0	0	0	1	0	0	0	0	0	0	0	0	0	0	0	0	0	0	0	0	0	0	0	0	0	0
MSto_000474361	no rank	root	0.666666666666667									FJ529186		1	0	0	0	0	0	0	0	0	0	0	0	0	2	0	0	0	0	0	0	0	0	0	0	0	0	0	0	0	0	0	0	0	0	0	0
MSto_000476062	no rank	root	0.724340175953079									JQ354706		1	0	0	0	0	0	0	0	0	0	0	0	0	1	0	0	0	0	0	0	0	0	0	0	0	0	0	0	0	0	0	0	0	0	0	0
MSto_000476490	no rank	root	0.75226586102719									LOWA363-06		1	0	0	0	0	0	0	0	0	0	0	0	0	1	0	0	0	0	0	0	0	0	0	0	0	0	0	0	0	0	0	0	0	0	0	0
MSto_000476507	no rank	root	0.790123456790123									HQ441930		1	0	0	0	0	0	0	0	0	0	0	0	0	1	0	0	0	0	0	0	0	0	0	0	0	0	0	0	0	0	0	1	0	0	0	0
MSto_000479161	no rank	root	0.760606060606061									PHLAD772-11		1	0	0	0	0	0	0	0	0	0	0	0	0	1	0	0	0	0	0	0	0	0	0	0	0	0	0	0	0	0	0	0	0	0	0	0
MSto_000480725	no rank	root	0.558201058201058									HQ608882		1	0	0	0	0	0	0	0	0	0	0	0	0	0	2	0	0	0	0	0	0	0	0	0	0	0	0	0	0	0	0	0	0	0	0	0
MSto_000480987	no rank	root	0.611413043478261									GBMIN2517-12		1	0	0	0	0	0	0	0	0	0	0	0	0	0	2	0	0	0	0	0	0	0	0	0	0	0	0	0	0	0	0	0	0	0	0	0
MSto_000481037	no rank	root	0.574931880108992									GBMIN39700-13		1	0	0	0	0	0	0	0	0	0	0	0	0	0	2	0	0	0	0	0	0	0	0	0	0	0	0	0	0	0	0	0	0	0	0	0
MSto_000481127	no rank	root	0.68169014084507									WW461-08		1	0	0	0	0	0	0	0	0	0	0	0	0	0	2	0	0	0	0	0	0	0	0	0	0	0	0	0	0	0	0	0	0	0	0	0
MSto_000481789	no rank	root	0.537837837837838									DHF317-10		1	0	0	0	0	0	0	0	0	0	0	0	0	0	1	0	0	0	0	0	0	0	0	0	0	0	0	0	0	0	0	0	0	0	0	0
MSto_000483119	no rank	root	0.559659090909091									OWI_BACTER007		1	0	0	0	0	0	0	0	0	0	0	0	0	0	2	0	0	0	0	0	0	0	0	0	0	0	0	0	0	0	0	0	0	0	0	0
MSto_000483248	no rank	root	0.633522727272727									HE660029		1	0	0	0	0	0	0	0	0	0	0	0	0	0	2	0	0	0	0	0	0	0	0	0	0	0	0	0	0	0	0	0	0	0	0	0
MSto_000485283	no rank	root	0.624309392265193									AB854048		1	0	0	0	0	0	0	0	0	0	0	0	0	0	2	0	0	0	0	0	0	0	0	0	0	0	0	0	0	0	0	0	0	0	0	0
MSto_000485289	no rank	root	0.564171122994652									KM357408		1	0	0	0	0	0	0	0	0	0	0	0	0	0	1	0	0	0	0	0	0	0	0	0	0	0	0	1	0	0	0	0	0	0	0	0
MSto_000486027	no rank	root	0.638655462184874									BERMR086-10		1	0	0	0	0	0	0	0	0	0	0	0	0	0	1	0	0	0	0	0	0	0	0	0	0	1	0	0	0	0	0	0	0	0	0	0
MSto_000487088	no rank	root	0.662011173184358									EWTA099-12		1	0	0	0	0	0	0	0	0	0	0	0	0	0	2	0	0	0	0	0	0	0	0	0	0	0	0	0	0	0	0	0	0	0	0	0
MSto_000487194	no rank	root	0.56639566395664									EANAH753-12		1	0	0	0	0	0	0	0	0	0	0	0	0	0	1	0	0	0	0	0	0	0	0	0	0	0	0	0	0	0	1	0	0	0	0	0
MSto_000487373	no rank	root	0.734138972809668									ARBCM176-13		1	0	0	0	0	0	0	0	0	0	0	0	0	0	2	0	0	0	0	0	0	0	0	0	0	0	0	0	0	0	0	0	0	0	0	0
MSto_000487758	no rank	root	0.676795580110497									OOMYA1304-08		1	0	0	0	0	0	0	0	0	0	0	0	0	0	1	0	0	0	0	0	0	1	0	0	0	0	0	0	0	0	0	0	0	0	0	0
MSto_000488733	no rank	root	0.564606741573034									ANGBF8142-12		1	0	0	0	0	0	0	0	0	0	0	0	0	0	2	0	0	0	0	0	0	0	0	0	0	0	0	0	0	0	0	0	0	0	0	0
MSto_000488847	no rank	root	0.559228650137741									KC626156		1	0	0	0	0	0	0	0	0	0	0	0	0	0	1	0	0	0	0	0	0	0	0	0	0	0	0	0	0	0	0	0	0	0	0	0
MSto_000488891	no rank	root	0.652818991097923									MHMYD1336-09		1	0	0	0	0	0	0	0	0	0	0	0	0	0	2	0	0	0	0	0	0	0	0	0	0	0	0	0	0	0	0	0	0	0	0	0
MSto_000489464	no rank	root	0.794478527607362									CNBAI516-13		1	0	0	0	0	0	0	0	0	0	0	0	0	0	2	0	0	0	0	0	0	0	0	0	0	0	0	0	0	0	0	0	0	0	0	0
MSto_000489768	no rank	root	0.679190751445087									EWTA099-12		1	0	0	0	0	0	0	0	0	0	0	0	0	0	2	0	0	0	0	0	0	0	0	0	0	0	0	0	0	0	0	0	0	0	0	0
MSto_000489909	no rank	root	0.594202898550725									EU350524		1	0	0	0	0	0	0	0	0	0	0	0	0	0	2	0	0	0	0	0	0	0	0	0	0	0	0	0	0	0	0	0	0	0	0	0
MSto_000490574	no rank	root	0.563492063492063									OWI_BACTER007		1	0	0	0	0	0	0	0	0	0	0	0	0	0	2	0	0	0	0	0	0	0	0	0	0	0	0	0	0	0	0	0	0	0	0	0
MSto_000491019	no rank	root	0.606232294617564									GBMLG13705-13		1	0	0	0	0	0	0	0	0	0	0	0	0	0	2	0	0	0	0	0	0	0	0	0	0	0	0	0	0	0	0	0	0	0	0	0
MSto_000491745	no rank	root	0.627777777777778									GBCL1006-06		1	0	0	0	0	0	0	0	0	0	0	0	0	0	2	0	0	0	0	0	0	0	0	0	0	0	0	0	0	0	0	0	0	0	0	0
MSto_000492007	no rank	root	0.558904109589041									KKBNA950-05		1	0	0	0	0	0	0	0	0	0	0	0	0	0	2	0	0	0	0	0	0	0	0	0	0	0	0	0	0	0	0	0	0	0	0	0
MSto_000492246	no rank	root	0.555851063829787									AM181028		1	0	0	0	0	0	0	0	0	0	0	0	0	0	2	0	0	0	0	0	0	0	0	0	0	0	0	0	0	0	0	0	0	0	0	0
MSto_000493584	no rank	root	0.619718309859155									JQ341145		1	0	0	0	0	0	0	0	0	0	0	0	0	0	2	0	0	0	0	0	0	0	0	0	0	0	0	0	0	0	0	0	0	0	0	0
MSto_000493763	no rank	root	0.682352941176471									MK990591		1	0	0	0	0	0	0	0	0	0	0	0	0	0	1	0	0	1	0	0	0	0	0	0	0	0	0	0	0	0	0	0	0	0	0	0
MSto_000494571	no rank	root	0.728395061728395									OOMYA425-07		1	0	0	0	0	0	0	0	0	0	0	0	0	0	1	0	0	0	1	0	0	0	0	0	0	0	0	0	0	0	0	0	0	0	0	0
MSto_000495084	no rank	root	0.697674418604651									OWI_BACTER006	Pythium irregulare| Alaria crassifolia| Macrocystis pyrifera| Sargassum zhangii| Neoagarum fimbriatum| Ophiocytium majus| Methylotenera versatilis	1	0	0	0	0	0	0	0	0	0	0	0	0	0	2	0	0	0	0	0	0	0	0	0	0	0	0	0	0	0	0	0	0	0	0	0
MSto_000496197	no rank	root	0.603988603988604									MRD071-08		1	0	0	0	0	0	0	0	0	0	0	0	0	0	1	0	0	0	0	0	0	0	0	0	0	0	0	0	0	0	0	0	0	0	0	0
MSto_000496392	no rank	root	0.719033232628399									AY059970		1	0	0	0	0	0	0	0	0	0	0	0	0	0	1	0	0	0	0	0	0	0	0	0	0	0	0	0	0	0	0	1	0	0	0	0
MSto_000496662	no rank	root	0.782208588957055									ASSPI070-12		1	0	0	0	0	0	0	0	0	0	0	0	0	0	2	0	0	0	0	0	0	0	0	0	0	0	0	0	0	0	0	0	0	0	0	0
MSto_000496893	no rank	root	0.638418079096045									CONO1445-14		1	0	0	0	0	0	0	0	0	0	0	0	0	0	2	0	0	0	0	0	0	0	0	0	0	0	0	0	0	0	0	0	0	0	0	0
MSto_000497386	no rank	root	0.557377049180328									DQ536421		1	0	0	0	0	0	0	0	0	0	0	0	0	0	2	0	0	0	0	0	0	0	0	0	0	0	0	0	0	0	0	0	0	0	0	0
MSto_000497534	no rank	root	0.586666666666667									OWI_BACTER011		1	0	0	0	0	0	0	0	0	0	0	0	0	0	2	0	0	0	0	0	0	0	0	0	0	0	0	0	0	0	0	0	0	0	0	0
MSto_000498531	no rank	root	0.622589531680441									GQ119984		1	0	0	0	0	0	0	0	0	0	0	0	0	0	1	0	0	0	0	0	1	0	0	0	0	0	0	0	0	0	0	0	0	0	0	0
MSto_000499519	no rank	root	0.660919540229885									REDEU607-11		1	0	0	0	0	0	0	0	0	0	0	0	0	0	2	0	0	0	0	0	0	0	0	0	0	0	0	0	0	0	0	0	0	0	0	0
MSto_000499693	no rank	root	0.794561933534743									KF755139		1	0	0	0	0	0	0	0	0	0	0	0	0	0	2	0	0	0	0	0	0	0	0	0	0	0	0	0	0	0	0	0	0	0	0	0
MSto_000500460	no rank	root	0.711246200607903									ABMMC6707-10		1	0	0	0	0	0	0	0	0	0	0	0	0	0	2	0	0	0	0	0	0	0	0	0	0	0	0	0	0	0	0	0	0	0	0	0
MSto_000500520	no rank	root	0.660968660968661									EU126141		1	0	0	0	0	0	0	0	0	0	0	0	0	0	2	0	0	0	0	0	0	0	0	0	0	0	0	0	0	0	0	0	0	0	0	0
MSto_000501161	no rank	root	0.558823529411765									GBAN4925-13		1	0	0	0	0	0	0	0	0	0	0	0	0	0	2	0	0	0	0	0	0	0	0	0	0	0	0	0	0	0	0	0	0	0	0	0
MSto_000501933	no rank	root	0.564986737400531									OWI_BACTER007		1	0	0	0	0	0	0	0	0	0	0	0	0	0	2	0	0	0	0	0	0	0	0	0	0	0	0	0	0	0	0	0	0	0	0	0
MSto_000502706	no rank	root	0.69774011299435									TUNSA058-14		1	0	0	0	0	0	0	0	0	0	0	0	0	0	2	0	0	0	0	0	0	0	0	0	0	0	0	0	0	0	0	0	0	0	0	0
MSto_000503163	no rank	root	0.833846153846154									ABMMC12142-10		1	0	0	0	0	0	0	0	0	0	0	0	0	0	2	0	0	0	0	0	0	0	0	0	0	0	0	0	0	0	0	0	0	0	0	0
MSto_000503400	no rank	root	0.549865229110512									HQ536674		1	0	0	0	0	0	0	0	0	0	0	0	0	0	2	0	0	0	0	0	0	0	0	0	0	0	0	0	0	0	0	0	0	0	0	0
MSto_000503755	no rank	root	0.562674094707521									OWI_BACTER007		1	0	0	0	0	0	0	0	0	0	0	0	0	0	1	0	0	0	0	0	0	0	0	0	0	0	0	0	0	0	0	0	0	0	0	0
MSto_000504566	no rank	root	0.604972375690608									GBCH0462-06		1	0	0	0	0	0	0	0	0	0	0	0	0	0	1	0	0	1	0	0	0	0	0	0	0	0	0	0	0	0	0	0	0	0	0	0
MSto_000505395	no rank	root	0.596590909090909									WWAMP903-10		1	0	0	0	0	0	0	0	0	0	0	0	0	0	1	1	0	0	0	0	0	0	0	0	0	0	0	0	0	0	0	0	0	0	0	0
MSto_000505674	no rank	root	0.776758409785933									BBDCM683-10		1	0	0	0	0	0	0	0	0	0	0	0	0	0	1	0	0	0	0	0	0	0	1	0	0	0	0	0	0	0	0	0	0	0	0	0
MSto_000505981	no rank	root	0.583333333333333									OWI_BACTER007		1	0	0	0	0	0	0	0	0	0	0	0	0	0	2	0	0	0	0	0	0	0	0	0	0	0	0	0	0	0	0	0	0	0	0	0
MSto_000506418	no rank	root	0.685800604229607									GBMIN18377-13		1	0	0	0	0	0	0	0	0	0	0	0	0	0	2	0	0	0	0	0	0	0	0	0	0	0	0	0	0	0	0	0	0	0	0	0
MSto_000510312	no rank	root	0.604774535809019									AJ623048		1	0	0	0	0	0	0	0	0	0	0	0	0	0	2	0	0	0	0	0	0	0	0	0	0	0	0	0	0	0	0	0	0	0	0	0
MSto_000510314	no rank	root	0.679083094555874									TUNSA061-14		1	0	0	0	0	0	0	0	0	0	0	0	0	0	2	0	0	0	0	0	0	0	0	0	0	0	0	0	0	0	0	0	0	0	0	0
MSto_000510606	no rank	root	0.614754098360656									MF419253		1	0	0	0	0	0	0	0	0	0	0	0	0	0	1	0	0	0	0	0	0	0	0	0	0	0	0	0	0	0	0	0	0	0	0	0
MSto_000512275	no rank	root	0.67621776504298									DBCOI_000000293		1	0	0	0	0	0	0	0	0	0	0	0	0	0	1	0	0	0	0	0	0	0	0	0	0	0	0	0	0	0	0	0	0	0	0	0
MSto_000512972	no rank	root	0.758308157099698									MHASB549-07		1	0	0	0	0	0	0	0	0	0	0	0	0	0	1	0	0	0	0	0	0	0	0	0	0	0	0	0	0	0	0	0	0	0	0	0
MSto_000515558	no rank	root	0.6189111747851									ABMMC5200-09		1	0	0	0	0	0	0	0	0	0	0	0	0	0	2	0	0	0	0	0	0	0	0	0	0	0	0	0	0	0	0	0	0	0	0	0
MSto_000516832	no rank	root	0.714285714285714									AY896929		1	0	0	0	0	0	0	0	0	0	0	0	0	0	2	0	0	0	0	0	0	0	0	0	0	0	0	0	0	0	0	0	0	0	0	0
MSto_000517094	no rank	root	0.696883852691218									GBCMA0132-06		1	0	0	0	0	0	0	0	0	0	0	0	0	0	2	0	0	0	0	0	0	0	0	0	0	0	0	0	0	0	0	0	0	0	0	0
MSto_000519512	no rank	root	0.643243243243243									EF036578		1	0	0	0	0	0	0	0	0	0	0	0	0	0	2	0	0	0	0	0	0	0	0	0	0	0	0	0	0	0	0	0	0	0	0	0
MSto_000521504	no rank	root	0.555555555555556									OWI_BACTER007		1	0	0	0	0	0	0	0	0	0	0	0	0	0	2	0	0	0	0	0	0	0	0	0	0	0	0	0	0	0	0	0	0	0	0	0
MSto_000523808	no rank	root	0.7									DQ643838		1	0	0	0	0	0	0	0	0	0	0	0	0	0	2	0	0	0	0	0	0	0	0	0	0	0	0	0	0	0	0	0	0	0	0	0
MSto_000524830	no rank	root	0.614285714285714									AE017321		1	0	0	0	0	0	0	0	0	0	0	0	0	0	1	0	0	0	0	0	0	1	0	0	0	0	0	0	0	0	0	0	0	0	0	0
MSto_000525083	no rank	root	0.631868131868132									GBCMD8203-13		1	0	0	0	0	0	0	0	0	0	0	0	0	0	1	1	0	0	0	0	0	0	0	0	0	0	0	0	0	0	0	0	0	0	0	0
MSto_000525568	no rank	root	0.558073654390935									GBMLS3684-08		1	0	0	0	0	0	0	0	0	0	0	0	0	0	1	0	0	0	0	0	0	0	0	0	0	0	0	0	1	0	0	0	0	0	0	0
MSto_000525739	no rank	root	0.608571428571429									MD598		1	0	0	0	0	0	0	0	0	0	0	0	0	0	2	0	0	0	0	0	0	0	0	0	0	0	0	0	0	0	0	0	0	0	0	0
MSto_000527676	no rank	root	0.548209366391185									BROMB517-07		1	0	0	0	0	0	0	0	0	0	0	0	0	0	1	0	0	0	0	0	0	0	0	0	0	0	1	0	0	0	0	0	0	0	0	0
MSto_000529471	no rank	root	0.6									EUMU166-07		1	0	0	0	0	0	0	0	0	0	0	0	0	0	1	0	1	0	0	0	0	0	0	0	0	0	0	0	0	0	0	0	0	0	0	0
MSto_000531349	no rank	root	0.72809667673716									GBMLG16598-13		1	0	0	0	0	0	0	0	0	0	0	0	0	0	0	2	0	0	0	0	0	0	0	0	0	0	0	0	0	0	0	0	0	0	0	0
MSto_000532979	no rank	root	0.542328042328042									MLMAM285-12		1	0	0	0	0	0	0	0	0	0	0	0	0	0	0	2	0	0	0	0	0	0	0	0	0	0	0	0	0	0	0	0	0	0	0	0
MSto_000533578	no rank	root	0.699115044247788									CP000087		1	0	0	0	0	0	0	0	0	0	0	0	0	0	0	1	0	0	0	0	0	0	0	0	0	0	0	1	0	0	0	0	0	0	0	0
MSto_000533699	no rank	root	0.560646900269542									BOI099-08		1	0	0	0	0	0	0	0	0	0	0	0	0	0	0	2	0	0	0	0	0	0	0	0	0	0	0	0	0	0	0	0	0	0	0	0
MSto_000534641	no rank	root	0.770897832817337									NGNAA1796-13		1	0	0	0	0	0	0	0	0	0	0	0	0	0	0	1	0	0	0	0	0	0	0	0	0	0	0	0	0	0	0	0	0	0	0	0
MSto_000534988	no rank	root	0.56									MIONT710-10		1	0	0	0	0	0	0	0	0	0	0	0	0	0	0	2	0	0	0	0	0	0	0	0	0	0	0	0	0	0	0	0	0	0	0	0
MSto_000535443	no rank	root	0.688622754491018									OOMYA360-07		1	0	0	0	0	0	0	0	0	0	0	0	0	0	0	1	0	0	0	0	0	0	0	0	0	0	0	0	1	0	0	0	0	0	0	0
MSto_000535548	no rank	root	0.551351351351351									GBGC10401-12		1	0	0	0	0	0	0	0	0	0	0	0	0	0	0	1	0	0	1	0	0	0	0	0	0	0	0	0	0	0	0	0	0	0	0	0
MSto_000536363	no rank	root	0.69578313253012									AF288092		1	0	0	0	0	0	0	0	0	0	0	0	0	0	0	1	0	0	0	0	0	0	0	0	0	0	0	0	0	0	0	0	0	0	0	0
MSto_000536549	no rank	root	0.557591623036649									OWI_BACTER007		1	0	0	0	0	0	0	0	0	0	0	0	0	0	0	2	0	0	0	0	0	0	0	0	0	0	0	0	0	0	0	0	0	0	0	0
MSto_000536625	no rank	root	0.672364672364672									GBCMA6724-14		1	0	0	0	0	0	0	0	0	0	0	0	0	0	0	2	0	0	0	0	0	0	0	0	0	0	0	0	0	0	0	0	0	0	0	0
MSto_000537279	no rank	root	0.696969696969697									EU069532		1	0	0	0	0	0	0	0	0	0	0	0	0	0	0	2	0	0	0	0	0	0	0	0	0	0	0	0	0	0	0	0	0	0	0	0
MSto_000537847	no rank	root	0.616666666666667									SWAMI094-11		1	0	0	0	0	0	0	0	0	0	0	0	0	0	0	2	0	0	0	0	0	0	0	0	0	0	0	0	0	0	0	0	0	0	0	0
MSto_000539547	no rank	root	0.679886685552408									MYMCC204-11		1	0	0	0	0	0	0	0	0	0	0	0	0	0	0	2	0	0	0	0	0	0	0	0	0	0	0	0	0	0	0	0	0	0	0	0
MSto_000541971	no rank	root	0.673295454545455									TUNSA008-14		1	0	0	0	0	0	0	0	0	0	0	0	0	0	0	1	1	0	0	0	0	0	0	0	0	0	0	0	0	0	0	0	0	0	0	0
MSto_000542466	no rank	root	0.697819314641745									ETBM022-11		1	0	0	0	0	0	0	0	0	0	0	0	0	0	0	2	0	0	0	0	0	0	0	0	0	0	0	0	0	0	0	0	0	0	0	0
MSto_000542900	no rank	root	0.638655462184874									JN182228		1	0	0	0	0	0	0	0	0	0	0	0	0	0	0	1	0	0	0	0	0	0	0	0	0	0	0	0	0	0	0	0	0	0	1	0
MSto_000543682	no rank	root	0.630252100840336									WWAMP774-10		1	0	0	0	0	0	0	0	0	0	0	0	0	0	0	1	0	0	0	0	0	0	0	0	0	0	0	0	0	0	0	0	0	0	1	0
MSto_000546736	no rank	root	0.76969696969697									ABMMC063-05		1	0	0	0	0	0	0	0	0	0	0	0	0	0	0	1	0	0	0	0	0	0	0	0	0	1	0	0	0	0	0	0	0	0	0	0
MSto_000549396	no rank	root	0.556430446194226									AP004427		1	0	0	0	0	0	0	0	0	0	0	0	0	0	0	1	0	0	0	0	0	0	0	0	0	0	0	0	0	0	0	0	0	0	0	0
MSto_000549748	no rank	root	0.536458333333333									GBAP1624-12		1	0	0	0	0	0	0	0	0	0	0	0	0	0	0	2	0	0	0	0	0	0	0	0	0	0	0	0	0	0	0	0	0	0	0	0
MSto_000549778	no rank	root	0.552845528455285									AY140965		1	0	0	0	0	0	0	0	0	0	0	0	0	0	0	2	0	0	0	0	0	0	0	0	0	0	0	0	0	0	0	0	0	0	0	0
MSto_000551051	no rank	root	0.68695652173913									MYMCC204-11		1	0	0	0	0	0	0	0	0	0	0	0	0	0	0	2	0	0	0	0	0	0	0	0	0	0	0	0	0	0	0	0	0	0	0	0
MSto_000551924	no rank	root	0.806853582554517									ABMMC12715-10		1	0	0	0	0	0	0	0	0	0	0	0	0	0	0	2	0	0	0	0	0	0	0	0	0	0	0	0	0	0	0	0	0	0	0	0
MSto_000552718	no rank	root	0.659154929577465									GBMLG15134-13		1	0	0	0	0	0	0	0	0	0	0	0	0	0	0	2	0	0	0	0	0	0	0	0	0	0	0	0	0	0	0	0	0	0	0	0
MSto_000552936	no rank	root	0.556756756756757									OWI_BACTER003		1	0	0	0	0	0	0	0	0	0	0	0	0	0	0	2	0	0	0	0	0	0	0	0	0	0	0	0	0	0	0	0	0	0	0	0
MSto_000553972	no rank	root	0.545219638242894									GBCMA0112-06		1	0	0	0	0	0	0	0	0	0	0	0	0	0	0	1	0	0	0	0	0	0	0	0	0	0	0	0	0	0	1	0	0	0	0	0
MSto_000554011	no rank	root	0.740963855421687									HUWAR049-10		1	0	0	0	0	0	0	0	0	0	0	0	0	0	0	1	0	0	0	0	0	0	0	0	0	0	0	0	0	0	1	0	0	0	0	0
MSto_000554933	no rank	root	0.559322033898305									GBMIN42287-14		1	0	0	0	0	0	0	0	0	0	0	0	0	0	0	1	0	0	0	0	0	0	1	0	0	0	0	0	0	0	0	0	0	0	0	0
MSto_000556311	no rank	root	0.685552407932011									MYMCC204-11		1	0	0	0	0	0	0	0	0	0	0	0	0	0	0	1	0	0	0	0	0	0	1	0	0	0	0	0	0	0	0	0	0	0	0	0
MSto_000556610	no rank	root	0.729813664596273									EWSJB481-10		1	0	0	0	0	0	0	0	0	0	0	0	0	0	0	2	0	0	0	0	0	0	0	0	0	0	0	0	0	0	0	0	0	0	0	0
MSto_000556999	no rank	root	0.690265486725664									ARINB206-12		1	0	0	0	0	0	0	0	0	0	0	0	0	0	0	2	0	0	0	0	0	0	0	0	0	0	0	0	0	0	0	0	0	0	0	0
MSto_000557937	no rank	root	0.688022284122563									OZSEA182-10		1	0	0	0	0	0	0	0	0	0	0	0	0	0	0	2	0	0	0	0	0	0	0	0	0	0	0	0	0	0	0	0	0	0	0	0
MSto_000558019	no rank	root	0.629943502824859									GBMIN4732-12		1	0	0	0	0	0	0	0	0	0	0	0	0	0	0	1	1	0	0	0	0	0	0	0	0	0	0	0	0	0	0	0	0	0	0	0
MSto_000558477	no rank	root	0.67536231884058									HQ171173		1	0	0	0	0	0	0	0	0	0	0	0	0	0	0	2	0	0	0	0	0	0	0	0	0	0	0	0	0	0	0	0	0	0	0	0
MSto_000558845	no rank	root	0.677142857142857									KC353354		1	0	0	0	0	0	0	0	0	0	0	0	0	0	0	1	0	0	0	0	0	0	0	0	1	0	0	0	0	0	0	0	0	0	0	0
MSto_000558906	no rank	root	0.646067415730337									OWI_BACTER006		1	0	0	0	0	0	0	0	0	0	0	0	0	0	0	1	0	0	0	0	0	0	1	0	0	0	0	0	0	0	0	0	0	0	0	0
MSto_000559492	no rank	root	0.647230320699708									ANICO337-10		1	0	0	0	0	0	0	0	0	0	0	0	0	0	0	2	0	0	0	0	0	0	0	0	0	0	0	0	0	0	0	0	0	0	0	0
MSto_000562489	no rank	root	0.643874643874644									JN192136		1	0	0	0	0	0	0	0	0	0	0	0	0	0	0	2	0	0	0	0	0	0	0	0	0	0	0	0	0	0	0	0	0	0	0	0
MSto_000562534	no rank	root	0.796923076923077									SSWLD2517-13		1	0	0	0	0	0	0	0	0	0	0	0	0	0	0	1	0	0	0	0	0	0	0	0	0	0	0	0	0	0	0	1	0	0	0	0
MSto_000563451	no rank	root	0.562674094707521									GBIR3386-13		1	0	0	0	0	0	0	0	0	0	0	0	0	0	0	1	0	0	0	0	0	0	0	0	0	0	0	0	0	0	0	0	0	0	0	0
MSto_000565171	no rank	root	0.680911680911681									GQ360035		1	0	0	0	0	0	0	0	0	0	0	0	0	0	0	1	0	0	0	0	0	0	1	0	0	0	0	0	0	0	0	0	0	0	0	0
MSto_000565533	no rank	root	0.82018927444795									GBCH11050-13		1	0	0	0	0	0	0	0	0	0	0	0	0	0	0	1	0	0	0	0	0	0	0	0	0	0	0	0	0	0	0	1	0	0	0	0
MSto_000565907	no rank	root	0.590659340659341									GBNM2536-13		1	0	0	0	0	0	0	0	0	0	0	0	0	0	0	2	0	0	0	0	0	0	0	0	0	0	0	0	0	0	0	0	0	0	0	0
MSto_000566600	no rank	root	0.733333333333333									RBCMI587-14		1	0	0	0	0	0	0	0	0	0	0	0	0	0	0	2	0	0	0	0	0	0	0	0	0	0	0	0	0	0	0	0	0	0	0	0
MSto_000567186	no rank	root	0.723342939481268									ECEPH007-10		1	0	0	0	0	0	0	0	0	0	0	0	0	0	0	2	0	0	0	0	0	0	0	0	0	0	0	0	0	0	0	0	0	0	0	0
MSto_000567807	no rank	root	0.557377049180328									EUBUG1202-12		1	0	0	0	0	0	0	0	0	0	0	0	0	0	0	2	0	0	0	0	0	0	0	0	0	0	0	0	0	0	0	0	0	0	0	0
MSto_000568987	no rank	root	0.583783783783784									CR378676		1	0	0	0	0	0	0	0	0	0	0	0	0	0	0	1	0	0	0	0	0	0	0	0	0	0	0	1	0	0	0	0	0	0	0	0
MSto_000570352	no rank	root	0.696275071633238									GBSP5981-13		1	0	0	0	0	0	0	0	0	0	0	0	0	0	0	2	0	0	0	0	0	0	0	0	0	0	0	0	0	0	0	0	0	0	0	0
MSto_000570920	no rank	root	0.670422535211268									GQ120103		1	0	0	0	0	0	0	0	0	0	0	0	0	0	0	2	0	0	0	0	0	0	0	0	0	0	0	0	0	0	0	0	0	0	0	0
MSto_000571665	no rank	root	0.738601823708207									GBSP7547-13		1	0	0	0	0	0	0	0	0	0	0	0	0	0	0	2	0	0	0	0	0	0	0	0	0	0	0	0	0	0	0	0	0	0	0	0
MSto_000572861	no rank	root	0.726190476190476									CEPHW107-11		1	0	0	0	0	0	0	0	0	0	0	0	0	0	0	2	0	0	0	0	0	0	0	0	0	0	0	0	0	0	0	0	0	0	0	0
MSto_000573574	no rank	root	0.544736842105263									GBCDA425-12		1	0	0	0	0	0	0	0	0	0	0	0	0	0	0	2	0	0	0	0	0	0	0	0	0	0	0	0	0	0	0	0	0	0	0	0
MSto_000573863	no rank	root	0.709969788519637									KF876964		1	0	0	0	0	0	0	0	0	0	0	0	0	0	0	2	0	0	0	0	0	0	0	0	0	0	0	0	0	0	0	0	0	0	0	0
MSto_000574509	no rank	root	0.678062678062678									TUNSA061-14		1	0	0	0	0	0	0	0	0	0	0	0	0	0	0	1	0	0	1	0	0	0	0	0	0	0	0	0	0	0	0	0	0	0	0	0
MSto_000576035	no rank	root	0.617486338797814									BCMOL135-11		1	0	0	0	0	0	0	0	0	0	0	0	0	0	0	2	0	0	0	0	0	0	0	0	0	0	0	0	0	0	0	0	0	0	0	0
MSto_000577503	no rank	root	0.544692737430168									HQ536674		1	0	0	0	0	0	0	0	0	0	0	0	0	0	0	1	0	0	0	0	0	0	0	0	0	0	0	0	0	0	1	0	0	0	0	0
MSto_000577582	no rank	root	0.690751445086705									JX430890		1	0	0	0	0	0	0	0	0	0	0	0	0	0	0	1	0	0	0	0	0	0	0	0	0	0	0	0	0	0	0	0	0	0	0	0
MSto_000579834	no rank	root	0.616438356164384									GBCPH0022-06		1	0	0	0	0	0	0	0	0	0	0	0	0	0	0	2	0	0	0	0	0	0	0	0	0	0	0	0	0	0	0	0	0	0	0	0
MSto_000580087	no rank	root	0.608									COLFE1153-13		1	0	0	0	0	0	0	0	0	0	0	0	0	0	0	1	0	0	1	0	0	0	0	0	0	0	0	0	0	0	0	0	0	0	0	0
MSto_000580351	no rank	root	0.678787878787879									GQ360035		1	0	0	0	0	0	0	0	0	0	0	0	0	0	0	1	0	0	0	0	0	1	0	0	0	0	0	0	0	0	0	0	0	0	0	0
MSto_000581143	no rank	root	0.698224852071006									CRM008-10		1	0	0	0	0	0	0	0	0	0	0	0	0	0	0	2	0	0	0	0	0	0	0	0	0	0	0	0	0	0	0	0	0	0	0	0
MSto_000582761	no rank	root	0.7									MYMCG556-12		1	0	0	0	0	0	0	0	0	0	0	0	0	0	0	1	0	0	0	0	0	0	0	0	0	0	0	0	0	0	0	0	0	0	0	0
MSto_000583823	no rank	root	0.6875									DQ317047		1	0	0	0	0	0	0	0	0	0	0	0	0	0	0	2	0	0	0	0	0	0	0	0	0	0	0	0	0	0	0	0	0	0	0	0
MSto_000584433	no rank	root	0.594240837696335									CP003837	Paraglaciecola psychrophila| Corynactis californica| Pachyta lamed| Isotoma riparia| Photobacterium profundum	1	0	0	0	0	0	0	0	0	0	0	0	0	0	0	2	0	0	0	0	0	0	0	0	0	0	0	0	0	0	0	0	0	0	0	0
MSto_000584856	no rank	root	0.602209944751381									GBMLG14756-13		1	0	0	0	0	0	0	0	0	0	0	0	0	0	0	1	0	0	0	0	0	0	0	0	0	0	0	0	1	0	0	0	0	0	0	0
MSto_000585627	no rank	root	0.651098901098901									EPHNB561-09		1	0	0	0	0	0	0	0	0	0	0	0	0	0	0	1	0	0	1	0	0	0	0	0	0	0	0	0	0	0	0	0	0	0	0	0
MSto_000585953	no rank	root	0.551351351351351									ABLRP405-07		1	0	0	0	0	0	0	0	0	0	0	0	0	0	0	1	0	0	0	0	0	0	0	0	0	0	0	0	0	0	0	0	0	0	0	0
MSto_000587010	no rank	root	0.738872403560831									GQ244424		1	0	0	0	0	0	0	0	0	0	0	0	0	0	0	2	0	0	0	0	0	0	0	0	0	0	0	0	0	0	0	0	0	0	0	0
MSto_000587035	no rank	root	0.640883977900553									JN250650		1	0	0	0	0	0	0	0	0	0	0	0	0	0	0	1	0	0	0	0	1	0	0	0	0	0	0	0	0	0	0	0	0	0	0	0
MSto_000588740	no rank	root	0.613180515759312									AF204057		1	0	0	0	0	0	0	0	0	0	0	0	0	0	0	1	0	0	1	0	0	0	0	0	0	0	0	0	0	0	0	0	0	0	0	0
MSto_000589681	no rank	root	0.601123595505618									GBCH7264-13		1	0	0	0	0	0	0	0	0	0	0	0	0	0	0	2	0	0	0	0	0	0	0	0	0	0	0	0	0	0	0	0	0	0	0	0
MSto_000592093	no rank	root	0.607427055702918									ASCLR090-08		1	0	0	0	0	0	0	0	0	0	0	0	0	0	0	1	0	0	1	0	0	0	0	0	0	0	0	0	0	0	0	0	0	0	0	0
MSto_000593378	no rank	root	0.565573770491803									BBHYL437-10		1	0	0	0	0	0	0	0	0	0	0	0	0	0	0	1	0	0	0	0	0	1	0	0	0	0	0	0	0	0	0	0	0	0	0	0
MSto_000594858	no rank	root	0.585365853658537									GBCH5474-11		1	0	0	0	0	0	0	0	0	0	0	0	0	0	0	2	0	0	0	0	0	0	0	0	0	0	0	0	0	0	0	0	0	0	0	0
MSto_000595175	no rank	root	0.698795180722892									AJ389605		1	0	0	0	0	0	0	0	0	0	0	0	0	0	0	1	0	0	0	0	0	0	0	0	0	0	0	0	0	0	0	0	0	0	0	0
MSto_000596612	no rank	root	0.638356164383562									GBCI0389-06		1	0	0	0	0	0	0	0	0	0	0	0	0	0	0	1	0	0	1	0	0	0	0	0	0	0	0	0	0	0	0	0	0	0	0	0
MSto_000596820	no rank	root	0.643059490084986									BROMB980-08		1	0	0	0	0	0	0	0	0	0	0	0	0	0	0	2	0	0	0	0	0	0	0	0	0	0	0	0	0	0	0	0	0	0	0	0
MSto_000596979	no rank	root	0.676056338028169									CNBPD157-12		1	0	0	0	0	0	0	0	0	0	0	0	0	0	0	1	0	0	0	0	1	0	0	0	0	0	0	0	0	0	0	0	0	0	0	0
MSto_000599569	no rank	root	0.690690690690691									HQ586059		1	0	0	0	0	0	0	0	0	0	0	0	0	0	0	1	0	0	0	0	0	0	0	0	0	0	0	0	1	0	0	0	0	0	0	0
MSto_000599943	no rank	root	0.549723756906077									EU306621		1	0	0	0	0	0	0	0	0	0	0	0	0	0	0	1	0	0	0	0	0	0	0	0	0	0	0	0	0	0	0	0	0	0	0	0
MSto_000600705	no rank	root	0.696969696969697									NEOGA1050-10		1	0	0	0	0	0	0	0	0	0	0	0	0	0	0	2	0	0	0	0	0	0	0	0	0	0	0	0	0	0	0	0	0	0	0	0
MSto_000601572	no rank	root	0.670454545454545									OWI_BACTER007		1	0	0	0	0	0	0	0	0	0	0	0	0	0	0	1	0	0	0	0	0	0	0	0	1	0	0	0	0	0	0	0	0	0	0	0
MSto_000604836	no rank	root	0.541666666666667									EWSJC457-10		1	0	0	0	0	0	0	0	0	0	0	0	0	0	0	1	0	0	0	0	0	0	0	0	1	0	0	0	0	0	0	0	0	0	0	0
MSto_000604898	no rank	root	0.672514619883041									MACRO1708-10		1	0	0	0	0	0	0	0	0	0	0	0	0	0	0	1	0	0	0	0	0	0	0	0	0	0	0	0	0	0	0	0	0	0	0	0
MSto_000608743	no rank	root	0.684210526315789									KC632521		1	0	0	0	0	0	0	0	0	0	0	0	0	0	0	1	0	0	0	0	0	0	0	0	0	0	0	0	0	0	0	0	0	0	1	0
MSto_000609203	no rank	root	0.629310344827586									NERIT031-10		1	0	0	0	0	0	0	0	0	0	0	0	0	0	0	1	0	0	0	0	0	0	0	0	0	0	0	0	0	0	0	0	0	0	1	0
MSto_000609778	no rank	root	0.628985507246377									DBCOI_000000160		1	0	0	0	0	0	0	0	0	0	0	0	0	0	0	1	0	0	0	0	0	0	0	0	0	0	0	0	0	0	0	0	0	0	0	0
MSto_000613922	no rank	root	0.777429467084639									AM921814		1	0	0	0	0	0	0	0	0	0	0	0	0	0	0	0	2	0	0	0	0	0	0	0	0	0	0	0	0	0	0	0	0	0	0	0
MSto_000614641	no rank	root	0.600529100529101									FJ858268		1	0	0	0	0	0	0	0	0	0	0	0	0	0	0	0	1	0	0	1	0	0	0	0	0	0	0	0	0	0	0	0	0	0	0	0
MSto_000615119	no rank	root	0.603988603988604									GQ120016		1	0	0	0	0	0	0	0	0	0	0	0	0	0	0	0	1	0	1	0	0	0	0	0	0	0	0	0	0	0	0	0	0	0	0	0
MSto_000615807	no rank	root	0.548913043478261									KKBNA332-05		1	0	0	0	0	0	0	0	0	0	0	0	0	0	0	0	2	0	0	0	0	0	0	0	0	0	0	0	0	0	0	0	0	0	0	0
MSto_000617452	no rank	root	0.599447513812155									CP006506		1	0	0	0	0	0	0	0	0	0	0	0	0	0	0	0	1	0	0	0	0	0	0	0	0	0	0	0	0	0	0	0	0	0	0	0
MSto_000617466	no rank	root	0.668639053254438									GBCMD0294-06		1	0	0	0	0	0	0	0	0	0	0	0	0	0	0	0	2	0	0	0	0	0	0	0	0	0	0	0	0	0	0	0	0	0	0	0
MSto_000618593	no rank	root	0.552429667519182									GBCMA0112-06		1	0	0	0	0	0	0	0	0	0	0	0	0	0	0	0	2	0	0	0	0	0	0	0	0	0	0	0	0	0	0	0	0	0	0	0
MSto_000619086	no rank	root	0.688622754491018									TUNSA058-14		1	0	0	0	0	0	0	0	0	0	0	0	0	0	0	0	2	0	0	0	0	0	0	0	0	0	0	0	0	0	0	0	0	0	0	0
MSto_000619307	no rank	root	0.637602179836512									DBCOI_000000257		1	0	0	0	0	0	0	0	0	0	0	0	0	0	0	0	1	0	0	1	0	0	0	0	0	0	0	0	0	0	0	0	0	0	0	0
MSto_000619363	no rank	root	0.688427299703264									TUNSA058-14		1	0	0	0	0	0	0	0	0	0	0	0	0	0	0	0	1	0	0	0	0	0	1	0	0	0	0	0	0	0	0	0	0	0	0	0
MSto_000620133	no rank	root	0.710843373493976									FBCOP473-13		1	0	0	0	0	0	0	0	0	0	0	0	0	0	0	0	2	0	0	0	0	0	0	0	0	0	0	0	0	0	0	0	0	0	0	0
MSto_000620330	no rank	root	0.651296829971182									KJ129611		1	0	0	0	0	0	0	0	0	0	0	0	0	0	0	0	2	0	0	0	0	0	0	0	0	0	0	0	0	0	0	0	0	0	0	0
MSto_000620502	no rank	root	0.677966101694915									OGLA1158-11		1	0	0	0	0	0	0	0	0	0	0	0	0	0	0	0	2	0	0	0	0	0	0	0	0	0	0	0	0	0	0	0	0	0	0	0
MSto_000620756	no rank	root	0.605555555555556									GBMIN42239-14		1	0	0	0	0	0	0	0	0	0	0	0	0	0	0	0	2	0	0	0	0	0	0	0	0	0	0	0	0	0	0	0	0	0	0	0
MSto_000621139	no rank	root	0.7									TUNSA007-14		1	0	0	0	0	0	0	0	0	0	0	0	0	0	0	0	1	0	1	0	0	0	0	0	0	0	0	0	0	0	0	0	0	0	0	0
MSto_000621278	no rank	root	0.638418079096045									AY896925		1	0	0	0	0	0	0	0	0	0	0	0	0	0	0	0	2	0	0	0	0	0	0	0	0	0	0	0	0	0	0	0	0	0	0	0
MSto_000622043	no rank	root	0.694189602446483									CCSMA208-10		1	0	0	0	0	0	0	0	0	0	0	0	0	0	0	0	1	0	0	0	0	0	0	0	0	0	0	0	1	0	0	0	0	0	0	0
MSto_000622210	no rank	root	0.753086419753086									KM452910		1	0	0	0	0	0	0	0	0	0	0	0	0	0	0	0	2	0	0	0	0	0	0	0	0	0	0	0	0	0	0	0	0	0	0	0
MSto_000622982	no rank	root	0.666666666666667									TUNSA008-14		1	0	0	0	0	0	0	0	0	0	0	0	0	0	0	0	1	0	0	0	0	0	0	0	0	0	1	0	0	0	0	0	0	0	0	0
MSto_000623021	no rank	root	0.681948424068768									FJ858268		1	0	0	0	0	0	0	0	0	0	0	0	0	0	0	0	2	0	0	0	0	0	0	0	0	0	0	0	0	0	0	0	0	0	0	0
MSto_000623048	no rank	root	0.675141242937853									AB907059		1	0	0	0	0	0	0	0	0	0	0	0	0	0	0	0	1	0	0	0	0	0	0	0	0	0	0	0	0	0	0	0	0	0	0	0
MSto_000623306	no rank	root	0.670454545454545									BERMB030-10		1	0	0	0	0	0	0	0	0	0	0	0	0	0	0	0	2	0	0	0	0	0	0	0	0	0	0	0	0	0	0	0	0	0	0	0
MSto_000623950	no rank	root	0.653731343283582									OZSEA855-10		1	0	0	0	0	0	0	0	0	0	0	0	0	0	0	0	2	0	0	0	0	0	0	0	0	0	0	0	0	0	0	0	0	0	0	0
MSto_000625835	no rank	root	0.61271676300578									BOM797-07		1	0	0	0	0	0	0	0	0	0	0	0	0	0	0	0	1	0	0	0	0	0	0	1	0	0	0	0	0	0	0	0	0	0	0	0
MSto_000626968	no rank	root	0.684659090909091									KC218394		1	0	0	0	0	0	0	0	0	0	0	0	0	0	0	0	1	0	0	0	0	0	0	0	0	0	0	0	0	0	0	0	0	0	0	0
MSto_000627020	no rank	root	0.630372492836676									OWI_BACTER007		1	0	0	0	0	0	0	0	0	0	0	0	0	0	0	0	2	0	0	0	0	0	0	0	0	0	0	0	0	0	0	0	0	0	0	0
MSto_000627031	no rank	root	0.630985915492958									CRCN095-09		1	0	0	0	0	0	0	0	0	0	0	0	0	0	0	0	2	0	0	0	0	0	0	0	0	0	0	0	0	0	0	0	0	0	0	0
MSto_000627090	no rank	root	0.676136363636364									TUNSA061-14		1	0	0	0	0	0	0	0	0	0	0	0	0	0	0	0	1	0	0	1	0	0	0	0	0	0	0	0	0	0	0	0	0	0	0	0
MSto_000627576	no rank	root	0.688760806916426									ZOOP332-12		1	0	0	0	0	0	0	0	0	0	0	0	0	0	0	0	2	0	0	0	0	0	0	0	0	0	0	0	0	0	0	0	0	0	0	0
MSto_000627674	no rank	root	0.675516224188791									ABMMC2909-08		1	0	0	0	0	0	0	0	0	0	0	0	0	0	0	0	2	0	0	0	0	0	0	0	0	0	0	0	0	0	0	0	0	0	0	0
MSto_000628530	no rank	root	0.639664804469274									SFWIB003-13		1	0	0	0	0	0	0	0	0	0	0	0	0	0	0	0	2	0	0	0	0	0	0	0	0	0	0	0	0	0	0	0	0	0	0	0
MSto_000629264	no rank	root	0.565789473684211									AF051097		1	0	0	0	0	0	0	0	0	0	0	0	0	0	0	0	1	0	0	0	0	0	0	0	0	0	0	0	0	0	0	0	0	0	0	0
MSto_000630893	no rank	root	0.604221635883905									CR378676	Paraglaciecola psychrophila| Photobacterium profundum| Stramonita haemastoma	1	0	0	0	0	0	0	0	0	0	0	0	0	0	0	0	1	0	0	0	0	0	0	0	0	1	0	0	0	0	0	0	0	0	0	0
MSto_000631048	no rank	root	0.603932584269663									CP003884		1	0	0	0	0	0	0	0	0	0	0	0	0	0	0	0	2	0	0	0	0	0	0	0	0	0	0	0	0	0	0	0	0	0	0	0
MSto_000631656	no rank	root	0.82262996941896									MD351		1	0	0	0	0	0	0	0	0	0	0	0	0	0	0	0	1	0	0	1	0	0	0	0	0	0	0	0	0	0	0	0	0	0	0	0
MSto_000632253	no rank	root	0.614775725593668									HE584349		1	0	0	0	0	0	0	0	0	0	0	0	0	0	0	0	1	0	0	0	0	0	0	0	0	1	0	0	0	0	0	0	0	0	0	0
MSto_000632383	no rank	root	0.602122015915119									CP006846		1	0	0	0	0	0	0	0	0	0	0	0	0	0	0	0	2	0	0	0	0	0	0	0	0	0	0	0	0	0	0	0	0	0	0	0
MSto_000633809	no rank	root	0.685294117647059									OWI_BACTER006		1	0	0	0	0	0	0	0	0	0	0	0	0	0	0	0	2	0	0	0	0	0	0	0	0	0	0	0	0	0	0	0	0	0	0	0
MSto_000634135	no rank	root	0.667647058823529									GBCH0351-06		1	0	0	0	0	0	0	0	0	0	0	0	0	0	0	0	2	0	0	0	0	0	0	0	0	0	0	0	0	0	0	0	0	0	0	0
MSto_000634187	no rank	root	0.627777777777778									PHLAC360-10		1	0	0	0	0	0	0	0	0	0	0	0	0	0	0	0	2	0	0	0	0	0	0	0	0	0	0	0	0	0	0	0	0	0	0	0
MSto_000635676	no rank	root	0.552845528455285									IQHLM004-06		1	0	0	0	0	0	0	0	0	0	0	0	0	0	0	0	2	0	0	0	0	0	0	0	0	0	0	0	0	0	0	0	0	0	0	0
MSto_000636253	no rank	root	0.728571428571429									GBMH6939-09		1	0	0	0	0	0	0	0	0	0	0	0	0	0	0	0	1	0	0	0	0	0	0	0	0	0	0	0	0	0	0	0	0	0	0	1
MSto_000638550	no rank	root	0.646892655367232									OZSEA2734-11		1	0	0	0	0	0	0	0	0	0	0	0	0	0	0	0	1	0	0	0	0	0	0	1	0	0	0	0	0	0	0	0	0	0	0	0
MSto_000639693	no rank	root	0.553763440860215									JX996196		1	0	0	0	0	0	0	0	0	0	0	0	0	0	0	0	1	0	0	0	0	0	0	0	0	0	0	0	0	0	0	0	0	0	0	0
MSto_000639975	no rank	root	0.609550561797753									MRD071-08		1	0	0	0	0	0	0	0	0	0	0	0	0	0	0	0	1	0	0	0	0	0	0	0	0	1	0	0	0	0	0	0	0	0	0	0
MSto_000642630	no rank	root	0.571815718157182									AF534847		1	0	0	0	0	0	0	0	0	0	0	0	0	0	0	0	2	0	0	0	0	0	0	0	0	0	0	0	0	0	0	0	0	0	0	0
MSto_000643854	no rank	root	0.545931758530184									GBGC11409-13		1	0	0	0	0	0	0	0	0	0	0	0	0	0	0	0	1	0	0	0	0	0	1	0	0	0	0	0	0	0	0	0	0	0	0	0
MSto_000644878	no rank	root	0.749244712990937									GRHOD271-10		1	0	0	0	0	0	0	0	0	0	0	0	0	0	0	0	1	0	0	0	0	0	0	0	0	0	0	0	0	0	0	0	0	0	1	0
MSto_000646435	no rank	root	0.645714285714286									OWI_BACTER006		1	0	0	0	0	0	0	0	0	0	0	0	0	0	0	0	1	0	0	0	0	0	0	1	0	0	0	0	0	0	0	0	0	0	0	0
MSto_000646452	no rank	root	0.693009118541033									KC353356		1	0	0	0	0	0	0	0	0	0	0	0	0	0	0	0	2	0	0	0	0	0	0	0	0	0	0	0	0	0	0	0	0	0	0	0
MSto_000647501	no rank	root	0.600536193029491									CPMAY103-10		1	0	0	0	0	0	0	0	0	0	0	0	0	0	0	0	2	0	0	0	0	0	0	0	0	0	0	0	0	0	0	0	0	0	0	0
MSto_000647603	no rank	root	0.588888888888889									GBMIN3885-12		1	0	0	0	0	0	0	0	0	0	0	0	0	0	0	0	2	0	0	0	0	0	0	0	0	0	0	0	0	0	0	0	0	0	0	0
MSto_000647716	no rank	root	0.8									MECD263-06		1	0	0	0	0	0	0	0	0	0	0	0	0	0	0	0	1	0	0	0	0	0	0	0	0	0	0	0	0	0	0	0	0	0	0	0
MSto_000647869	no rank	root	0.68									GBCMA8992-14		1	0	0	0	0	0	0	0	0	0	0	0	0	0	0	0	2	0	0	0	0	0	0	0	0	0	0	0	0	0	0	0	0	0	0	0
MSto_000648146	no rank	root	0.581460674157303									GBCI0620-06		1	0	0	0	0	0	0	0	0	0	0	0	0	0	0	0	1	0	0	0	0	0	0	1	0	0	0	0	0	0	0	0	0	0	0	0
MSto_000648223	no rank	root	0.58994708994709									GBMIN4079-12		1	0	0	0	0	0	0	0	0	0	0	0	0	0	0	0	1	0	0	0	1	0	0	0	0	0	0	0	0	0	0	0	0	0	0	0
MSto_000648240	no rank	root	0.633608815426997									MF419253		1	0	0	0	0	0	0	0	0	0	0	0	0	0	0	0	2	0	0	0	0	0	0	0	0	0	0	0	0	0	0	0	0	0	0	0
MSto_000648502	no rank	root	0.612994350282486									MDECA632-10		1	0	0	0	0	0	0	0	0	0	0	0	0	0	0	0	1	0	0	0	0	0	0	0	0	0	0	0	0	0	0	0	0	0	0	0
MSto_000649166	no rank	root	0.571815718157182									OWI_BACTER011		1	0	0	0	0	0	0	0	0	0	0	0	0	0	0	0	1	0	0	0	0	0	0	0	0	0	0	0	0	0	0	0	0	0	0	0
MSto_000649623	no rank	root	0.607843137254902									GBCMI1381-12		1	0	0	0	0	0	0	0	0	0	0	0	0	0	0	0	2	0	0	0	0	0	0	0	0	0	0	0	0	0	0	0	0	0	0	0
MSto_000650098	no rank	root	0.628895184135977									GBMLH881-07		1	0	0	0	0	0	0	0	0	0	0	0	0	0	0	0	2	0	0	0	0	0	0	0	0	0	0	0	0	0	0	0	0	0	0	0
MSto_000650715	no rank	root	0.689458689458689									KJ183091		1	0	0	0	0	0	0	0	0	0	0	0	0	0	0	0	1	0	1	0	0	0	0	0	0	0	0	0	0	0	0	0	0	0	0	0
MSto_000650960	no rank	root	0.560773480662983									BCRUA090-10		1	0	0	0	0	0	0	0	0	0	0	0	0	0	0	0	2	0	0	0	0	0	0	0	0	0	0	0	0	0	0	0	0	0	0	0
MSto_000652008	no rank	root	0.68361581920904									GBCMA0112-06	Scopelocheirus schellenbergi| Engraulis japonicus| Wolbachia endosymbiont of Drosophila simulans| Eurythenes gryllus| Scapharca broughtonii| Terebella tantabiddycreekensis| Solenocera crassicornis| Methylotenera versatilis	1	0	0	0	0	0	0	0	0	0	0	0	0	0	0	0	2	0	0	0	0	0	0	0	0	0	0	0	0	0	0	0	0	0	0	0
MSto_000652742	no rank	root	0.601078167115903									OWI_BACTER003		1	0	0	0	0	0	0	0	0	0	0	0	0	0	0	0	2	0	0	0	0	0	0	0	0	0	0	0	0	0	0	0	0	0	0	0
MSto_000655877	no rank	root	0.785714285714286									PNMIA1657-14		1	0	0	0	0	0	0	0	0	0	0	0	0	0	0	0	2	0	0	0	0	0	0	0	0	0	0	0	0	0	0	0	0	0	0	0
MSto_000655960	no rank	root	0.612637362637363									AM698041		1	0	0	0	0	0	0	0	0	0	0	0	0	0	0	0	1	0	0	0	0	0	0	0	0	0	0	0	0	0	0	0	0	0	0	0
MSto_000656667	no rank	root	0.635057471264368									LIMC014-08		1	0	0	0	0	0	0	0	0	0	0	0	0	0	0	0	1	0	0	0	0	0	0	0	0	0	0	0	0	0	0	0	0	0	0	0
MSto_000658291	no rank	root	0.616279069767442									FM995166		1	0	0	0	0	0	0	0	0	0	0	0	0	0	0	0	1	0	0	0	0	0	0	0	0	0	0	0	1	0	0	0	0	0	0	0
MSto_000659766	no rank	root	0.781818181818182									JN377965		1	0	0	0	0	0	0	0	0	0	0	0	0	0	0	0	2	0	0	0	0	0	0	0	0	0	0	0	0	0	0	0	0	0	0	0
MSto_000660078	no rank	root	0.666666666666667									DQ317042		1	0	0	0	0	0	0	0	0	0	0	0	0	0	0	0	2	0	0	0	0	0	0	0	0	0	0	0	0	0	0	0	0	0	0	0
MSto_000660462	no rank	root	0.626436781609195									OWI_BACTER011		1	0	0	0	0	0	0	0	0	0	0	0	0	0	0	0	2	0	0	0	0	0	0	0	0	0	0	0	0	0	0	0	0	0	0	0
MSto_000660880	no rank	root	0.576271186440678									POLNB420-13		1	0	0	0	0	0	0	0	0	0	0	0	0	0	0	0	2	0	0	0	0	0	0	0	0	0	0	0	0	0	0	0	0	0	0	0
MSto_000661644	no rank	root	0.68169014084507									HQ724958		1	0	0	0	0	0	0	0	0	0	0	0	0	0	0	0	2	0	0	0	0	0	0	0	0	0	0	0	0	0	0	0	0	0	0	0
MSto_000661841	no rank	root	0.624293785310734									GBCL1386-06		1	0	0	0	0	0	0	0	0	0	0	0	0	0	0	0	1	0	0	0	0	0	0	0	0	0	0	0	0	0	0	0	0	0	0	0
MSto_000663606	no rank	root	0.605405405405405									CP001612		1	0	0	0	0	0	0	0	0	0	0	0	0	0	0	0	1	0	0	0	0	0	0	1	0	0	0	0	0	0	0	0	0	0	0	0
MSto_000664924	no rank	root	0.671511627906977									FBAPB527-09		1	0	0	0	0	0	0	0	0	0	0	0	0	0	0	0	1	0	0	0	0	0	0	0	0	0	0	0	0	0	0	0	0	0	1	0
MSto_000666669	no rank	root	0.743202416918429									ABMMC11342-10		1	0	0	0	0	0	0	0	0	0	0	0	0	0	0	0	1	0	0	0	0	0	0	0	0	0	0	0	0	0	0	0	0	1	0	0
MSto_000668256	no rank	root	0.68141592920354									EF537075		1	0	0	0	0	0	0	0	0	0	0	0	0	0	0	0	2	0	0	0	0	0	0	0	0	0	0	0	0	0	0	0	0	0	0	0
MSto_000668913	no rank	root	0.694285714285714									OWI_BACTER006		1	0	0	0	0	0	0	0	0	0	0	0	0	0	0	0	1	0	0	0	0	0	0	0	0	0	0	1	0	0	0	0	0	0	0	0
MSto_000669800	no rank	root	0.603825136612022									GBMLG12568-13		1	0	0	0	0	0	0	0	0	0	0	0	0	0	0	0	1	0	0	0	0	0	0	0	0	0	0	0	0	0	0	0	0	0	0	0
MSto_000670669	no rank	root	0.66969696969697									CP000409		1	0	0	0	0	0	0	0	0	0	0	0	0	0	0	0	1	0	0	1	0	0	0	0	0	0	0	0	0	0	0	0	0	0	0	0
MSto_000671091	no rank	root	0.831775700934579									OZSEA443-10		1	0	0	0	0	0	0	0	0	0	0	0	0	0	0	0	1	0	0	0	0	0	0	0	0	0	0	0	0	0	0	0	0	0	0	0
MSto_000671195	no rank	root	0.643059490084986									KC615635		1	0	0	0	0	0	0	0	0	0	0	0	0	0	0	0	1	0	0	0	0	0	0	0	0	0	0	0	0	0	0	1	0	0	0	0
MSto_000674122	no rank	root	0.624309392265193									CCPOL198-07		1	0	0	0	0	0	0	0	0	0	0	0	0	0	0	0	1	0	0	1	0	0	0	0	0	0	0	0	0	0	0	0	0	0	0	0
MSto_000674332	no rank	root	0.621468926553672									GU682179		1	0	0	0	0	0	0	0	0	0	0	0	0	0	0	0	1	0	0	0	0	0	0	0	0	0	0	0	0	0	0	0	0	0	0	0
MSto_000674563	no rank	root	0.672514619883041									GBAN1880-08		1	0	0	0	0	0	0	0	0	0	0	0	0	0	0	0	2	0	0	0	0	0	0	0	0	0	0	0	0	0	0	0	0	0	0	0
MSto_000677037	no rank	root	0.69364161849711									GBCMA0130-06	Scopelocheirus schellenbergi| Engraulis japonicus| Eurythenes gryllus| Scapharca broughtonii| Solenocera crassicornis	1	0	0	0	0	0	0	0	0	0	0	0	0	0	0	0	1	0	0	0	0	0	0	0	0	1	0	0	0	0	0	0	0	0	0	0
MSto_000677237	no rank	root	0.6875									LGEN124-14		1	0	0	0	0	0	0	0	0	0	0	0	0	0	0	0	1	0	0	0	0	0	0	1	0	0	0	0	0	0	0	0	0	0	0	0
MSto_000677792	no rank	root	0.68									OWI_BACTER007	Scopelocheirus schellenbergi| Gammarus komareki| Coccomyxa subellipsoidea| Eurythenes gryllus	1	0	0	0	0	0	0	0	0	0	0	0	0	0	0	0	1	0	0	0	0	0	0	0	0	0	0	0	0	0	0	1	0	0	0	0
MSto_000677817	no rank	root	0.687679083094556									WW1069-08		1	0	0	0	0	0	0	0	0	0	0	0	0	0	0	0	1	0	0	0	0	0	0	0	0	0	0	0	0	0	0	1	0	0	0	0
MSto_000678997	no rank	root	0.635854341736695									OWI_BACTER006		1	0	0	0	0	0	0	0	0	0	0	0	0	0	0	0	1	0	0	1	0	0	0	0	0	0	0	0	0	0	0	0	0	0	0	0
MSto_000679873	no rank	root	0.725856697819315									TREAR136-12		1	0	0	0	0	0	0	0	0	0	0	0	0	0	0	0	2	0	0	0	0	0	0	0	0	0	0	0	0	0	0	0	0	0	0	0
MSto_000680465	no rank	root	0.63768115942029									GBCOU3551-13		1	0	0	0	0	0	0	0	0	0	0	0	0	0	0	0	1	0	0	0	0	0	0	0	0	0	0	0	0	0	0	0	0	0	0	0
MSto_000683229	no rank	root	0.595628415300546									CP003837	Paraglaciecola psychrophila| Corynactis californica| Photobacterium profundum| Isotoma riparia	1	0	0	0	0	0	0	0	0	0	0	0	0	0	0	0	1	0	0	0	0	0	0	0	0	0	0	0	0	0	0	0	0	0	0	0
MSto_000684543	no rank	root	0.698795180722892									GQ913323		1	0	0	0	0	0	0	0	0	0	0	0	0	0	0	0	1	0	1	0	0	0	0	0	0	0	0	0	0	0	0	0	0	0	0	0
MSto_000686131	no rank	root	0.633053221288515									ABMMC11722-10		1	0	0	0	0	0	0	0	0	0	0	0	0	0	0	0	1	0	0	1	0	0	0	0	0	0	0	0	0	0	0	0	0	0	0	0
MSto_000686242	no rank	root	0.698591549295775									GBCI1789-13		1	0	0	0	0	0	0	0	0	0	0	0	0	0	0	0	1	0	0	0	0	0	0	0	0	0	0	0	0	0	0	0	0	0	0	0
MSto_000686557	no rank	root	0.743119266055046									GU074891		1	0	0	0	0	0	0	0	0	0	0	0	0	0	0	0	1	0	0	0	0	0	0	0	0	0	0	0	0	0	0	0	0	1	0	0
MSto_000686648	no rank	root	0.612994350282486									HE591457		1	0	0	0	0	0	0	0	0	0	0	0	0	0	0	0	1	0	0	0	0	0	0	0	1	0	0	0	0	0	0	0	0	0	0	0
MSto_000688306	no rank	root	0.669467787114846									NSWM019-11		1	0	0	0	0	0	0	0	0	0	0	0	0	0	0	0	0	2	0	0	0	0	0	0	0	0	0	0	0	0	0	0	0	0	0	0
MSto_000689195	no rank	root	0.677142857142857									TUNSA061-14		1	0	0	0	0	0	0	0	0	0	0	0	0	0	0	0	0	1	0	1	0	0	0	0	0	0	0	0	0	0	0	0	0	0	0	0
MSto_000689810	no rank	root	0.684813753581662									GBGC7787-09	Scopelocheirus schellenbergi| Engraulis japonicus| Eurythenes gryllus| Scapharca broughtonii| Terebella tantabiddycreekensis| Pavona clavus| Leptoseris sp. TLS-2004| Leptoseris foliosa| Solenocera crassicornis	1	0	0	0	0	0	0	0	0	0	0	0	0	0	0	0	0	2	0	0	0	0	0	0	0	0	0	0	0	0	0	0	0	0	0	0
MSto_000694167	no rank	root	0.650429799426934									GBAH7296-13		1	0	0	0	0	0	0	0	0	0	0	0	0	0	0	0	0	1	0	0	0	0	0	0	0	0	0	0	0	0	0	0	0	0	0	0
MSto_000694907	no rank	root	0.697329376854599									CP002056	Eurythenes gryllus| Anaplasma phagocytophilum| Tsukubamonas globosa| Aliatypus coylei| Methylotenera versatilis	1	0	0	0	0	0	0	0	0	0	0	0	0	0	0	0	0	2	0	0	0	0	0	0	0	0	0	0	0	0	0	0	0	0	0	0
MSto_000698468	no rank	root	0.748538011695906									GBLN1294-08		1	0	0	0	0	0	0	0	0	0	0	0	0	0	0	0	0	1	0	0	0	0	0	0	0	0	0	0	0	1	0	0	0	0	0	0
MSto_000698751	no rank	root	0.695522388059701									KC559556		1	0	0	0	0	0	0	0	0	0	0	0	0	0	0	0	0	1	0	0	0	0	0	0	0	0	0	0	0	0	1	0	0	0	0	0
MSto_000700948	no rank	root	0.795731707317073									GBMLG9461-13		1	0	0	0	0	0	0	0	0	0	0	0	0	0	0	0	0	1	0	0	0	0	0	0	0	0	0	0	0	0	0	0	0	0	0	0
MSto_000704685	no rank	root	0.631578947368421									TDCRH156-11		1	0	0	0	0	0	0	0	0	0	0	0	0	0	0	0	0	1	0	0	0	0	0	1	0	0	0	0	0	0	0	0	0	0	0	0
MSto_000707251	no rank	root	0.759878419452888									AANIC090-10		1	0	0	0	0	0	0	0	0	0	0	0	0	0	0	0	0	1	0	0	0	0	0	0	0	0	0	0	0	0	0	1	0	0	0	0
MSto_000707494	no rank	root	0.552631578947368									GBGC11871-13		1	0	0	0	0	0	0	0	0	0	0	0	0	0	0	0	0	1	0	0	0	0	0	0	0	0	0	0	0	0	0	0	0	0	0	0
MSto_000707701	no rank	root	0.565445026178011									BSAMP241-07		1	0	0	0	0	0	0	0	0	0	0	0	0	0	0	0	0	2	0	0	0	0	0	0	0	0	0	0	0	0	0	0	0	0	0	0
MSto_000707754	no rank	root	0.759146341463415									HM032745		1	0	0	0	0	0	0	0	0	0	0	0	0	0	0	0	0	2	0	0	0	0	0	0	0	0	0	0	0	0	0	0	0	0	0	0
MSto_000707947	no rank	root	0.677871148459384									DQ317047		1	0	0	0	0	0	0	0	0	0	0	0	0	0	0	0	0	2	0	0	0	0	0	0	0	0	0	0	0	0	0	0	0	0	0	0
MSto_000708679	no rank	root	0.615819209039548									GBNM2079-13		1	0	0	0	0	0	0	0	0	0	0	0	0	0	0	0	0	2	0	0	0	0	0	0	0	0	0	0	0	0	0	0	0	0	0	0
MSto_000710533	no rank	root	0.579710144927536									HQ216219		1	0	0	0	0	0	0	0	0	0	0	0	0	0	0	0	0	1	0	0	0	0	0	0	0	0	0	0	0	1	0	0	0	0	0	0
MSto_000714414	no rank	root	0.563583815028902									KF208323		1	0	0	0	0	0	0	0	0	0	0	0	0	0	0	0	0	2	0	0	0	0	0	0	0	0	0	0	0	0	0	0	0	0	0	0
MSto_000714425	no rank	root	0.549597855227882									BABNA870-09		1	0	0	0	0	0	0	0	0	0	0	0	0	0	0	0	0	2	0	0	0	0	0	0	0	0	0	0	0	0	0	0	0	0	0	0
MSto_000714662	no rank	root	0.748484848484849									HM542250		1	0	0	0	0	0	0	0	0	0	0	0	0	0	0	0	0	2	0	0	0	0	0	0	0	0	0	0	0	0	0	0	0	0	0	0
MSto_000716724	no rank	root	0.822981366459627									ABMMC559-06		1	0	0	0	0	0	0	0	0	0	0	0	0	0	0	0	0	2	0	0	0	0	0	0	0	0	0	0	0	0	0	0	0	0	0	0
MSto_000717584	no rank	root	0.550684931506849									BROMB192-06		1	0	0	0	0	0	0	0	0	0	0	0	0	0	0	0	0	1	0	0	0	0	0	0	0	0	0	0	0	0	0	0	0	1	0	0
MSto_000717636	no rank	root	0.546448087431694									FJ027702		1	0	0	0	0	0	0	0	0	0	0	0	0	0	0	0	0	2	0	0	0	0	0	0	0	0	0	0	0	0	0	0	0	0	0	0
MSto_000718545	no rank	root	0.623978201634877									GBCMD14195-13		1	0	0	0	0	0	0	0	0	0	0	0	0	0	0	0	0	1	0	0	0	0	0	0	0	0	0	0	0	0	0	0	0	0	0	0
MSto_000719295	no rank	root	0.675595238095238									KJ201908		1	0	0	0	0	0	0	0	0	0	0	0	0	0	0	0	0	1	0	0	1	0	0	0	0	0	0	0	0	0	0	0	0	0	0	0
MSto_000720275	no rank	root	0.819314641744548									GBCL0748-06		1	0	0	0	0	0	0	0	0	0	0	0	0	0	0	0	0	2	0	0	0	0	0	0	0	0	0	0	0	0	0	0	0	0	0	0
MSto_000722541	no rank	root	0.628491620111732									FJ694908		1	0	0	0	0	0	0	0	0	0	0	0	0	0	0	0	0	2	0	0	0	0	0	0	0	0	0	0	0	0	0	0	0	0	0	0
MSto_000724234	no rank	root	0.719879518072289									SPRMA809-12		1	0	0	0	0	0	0	0	0	0	0	0	0	0	0	0	0	1	0	0	0	0	0	0	1	0	0	0	0	0	0	0	0	0	0	0
MSto_000724280	no rank	root	0.708933717579251									OOMYA1485-08		1	0	0	0	0	0	0	0	0	0	0	0	0	0	0	0	0	2	0	0	0	0	0	0	0	0	0	0	0	0	0	0	0	0	0	0
MSto_000724682	no rank	root	0.658045977011494									GBDP5840-09		1	0	0	0	0	0	0	0	0	0	0	0	0	0	0	0	0	2	0	0	0	0	0	0	0	0	0	0	0	0	0	0	0	0	0	0
MSto_000725597	no rank	root	0.612359550561798									DQ060990		1	0	0	0	0	0	0	0	0	0	0	0	0	0	0	0	0	2	0	0	0	0	0	0	0	0	0	0	0	0	0	0	0	0	0	0
MSto_000727880	no rank	root	0.720720720720721									GBCH1860-07		1	0	0	0	0	0	0	0	0	0	0	0	0	0	0	0	0	2	0	0	0	0	0	0	0	0	0	0	0	0	0	0	0	0	0	0
MSto_000729204	no rank	root	0.560975609756098									GBMH8092-10		1	0	0	0	0	0	0	0	0	0	0	0	0	0	0	0	0	1	0	0	0	0	0	0	0	0	0	0	0	0	0	0	0	0	0	0
MSto_000737972	no rank	root	0.714285714285714									GBCL5247-09		1	0	0	0	0	0	0	0	0	0	0	0	0	0	0	0	0	1	0	0	0	0	0	0	0	0	0	0	0	0	0	0	0	0	0	0
MSto_000738881	no rank	root	0.595174262734584									CR378676		1	0	0	0	0	0	0	0	0	0	0	0	0	0	0	0	0	1	0	0	0	0	0	0	0	0	0	0	0	0	0	1	0	0	0	0
MSto_000745556	no rank	root	0.623626373626374									HF548557		1	0	0	0	0	0	0	0	0	0	0	0	0	0	0	0	0	1	0	0	0	0	0	1	0	0	0	0	0	0	0	0	0	0	0	0
MSto_000746578	no rank	root	0.596439169139466									KF738949		1	0	0	0	0	0	0	0	0	0	0	0	0	0	0	0	0	1	0	0	0	0	0	0	0	0	0	0	0	1	0	0	0	0	0	0
MSto_000747364	no rank	root	0.601139601139601									MF419253		1	0	0	0	0	0	0	0	0	0	0	0	0	0	0	0	0	0	2	0	0	0	0	0	0	0	0	0	0	0	0	0	0	0	0	0
MSto_000748610	no rank	root	0.563636363636364									ZISPA014-10		1	0	0	0	0	0	0	0	0	0	0	0	0	0	0	0	0	0	1	0	0	0	1	0	0	0	0	0	0	0	0	0	0	0	0	0
MSto_000749830	no rank	root	0.656976744186046									OWI_BACTER011	Scopelocheirus schellenbergi| Engraulis japonicus| Eurythenes gryllus| Scapharca broughtonii| Solenocera crassicornis	1	0	0	0	0	0	0	0	0	0	0	0	0	0	0	0	0	0	2	0	0	0	0	0	0	0	0	0	0	0	0	0	0	0	0	0
MSto_000751076	no rank	root	0.69578313253012									MYMCC204-11		1	0	0	0	0	0	0	0	0	0	0	0	0	0	0	0	0	0	2	0	0	0	0	0	0	0	0	0	0	0	0	0	0	0	0	0
MSto_000752290	no rank	root	0.635057471264368									GU355958		1	0	0	0	0	0	0	0	0	0	0	0	0	0	0	0	0	0	2	0	0	0	0	0	0	0	0	0	0	0	0	0	0	0	0	0
MSto_000753570	no rank	root	0.687323943661972									OWI_BACTER010		1	0	0	0	0	0	0	0	0	0	0	0	0	0	0	0	0	0	2	0	0	0	0	0	0	0	0	0	0	0	0	0	0	0	0	0
MSto_000753912	no rank	root	0.728395061728395									EWSJA014-08		1	0	0	0	0	0	0	0	0	0	0	0	0	0	0	0	0	0	2	0	0	0	0	0	0	0	0	0	0	0	0	0	0	0	0	0
MSto_000754705	no rank	root	0.728862973760933									GBMIN64781-17		1	0	0	0	0	0	0	0	0	0	0	0	0	0	0	0	0	0	2	0	0	0	0	0	0	0	0	0	0	0	0	0	0	0	0	0
MSto_000755648	no rank	root	0.697406340057637									WW461-08		1	0	0	0	0	0	0	0	0	0	0	0	0	0	0	0	0	0	2	0	0	0	0	0	0	0	0	0	0	0	0	0	0	0	0	0
MSto_000757777	no rank	root	0.630985915492958									COLFA126-10		1	0	0	0	0	0	0	0	0	0	0	0	0	0	0	0	0	0	2	0	0	0	0	0	0	0	0	0	0	0	0	0	0	0	0	0
MSto_000757919	no rank	root	0.639204545454545									GBSP4679-12		1	0	0	0	0	0	0	0	0	0	0	0	0	0	0	0	0	0	1	0	0	0	0	0	0	0	0	0	0	0	0	1	0	0	0	0
MSto_000758689	no rank	root	0.639204545454545									GBMBU460-13		1	0	0	0	0	0	0	0	0	0	0	0	0	0	0	0	0	0	2	0	0	0	0	0	0	0	0	0	0	0	0	0	0	0	0	0
MSto_000758732	no rank	root	0.581196581196581									GBCMI1413-12		1	0	0	0	0	0	0	0	0	0	0	0	0	0	0	0	0	0	1	0	0	1	0	0	0	0	0	0	0	0	0	0	0	0	0	0
MSto_000759374	no rank	root	0.673410404624277									TUNSA008-14		1	0	0	0	0	0	0	0	0	0	0	0	0	0	0	0	0	0	2	0	0	0	0	0	0	0	0	0	0	0	0	0	0	0	0	0
MSto_000761444	no rank	root	0.67601246105919									CP002056		1	0	0	0	0	0	0	0	0	0	0	0	0	0	0	0	0	0	1	0	0	0	0	0	0	0	0	1	0	0	0	0	0	0	0	0
MSto_000762779	no rank	root	0.65546218487395									EU069523		1	0	0	0	0	0	0	0	0	0	0	0	0	0	0	0	0	0	1	0	0	0	0	0	0	0	0	0	0	0	0	0	0	0	0	0
MSto_000765000	no rank	root	0.813664596273292									GBSP0379-06		1	0	0	0	0	0	0	0	0	0	0	0	0	0	0	0	0	0	1	0	0	0	0	0	1	0	0	0	0	0	0	0	0	0	0	0
MSto_000765136	no rank	root	0.555858310626703									GBSP9500-13		1	0	0	0	0	0	0	0	0	0	0	0	0	0	0	0	0	0	2	0	0	0	0	0	0	0	0	0	0	0	0	0	0	0	0	0
MSto_000766365	no rank	root	0.607894736842105									GBA14668-14		1	0	0	0	0	0	0	0	0	0	0	0	0	0	0	0	0	0	1	0	0	1	0	0	0	0	0	0	0	0	0	0	0	0	0	0
MSto_000767359	no rank	root	0.69578313253012									GBCI2223-13		1	0	0	0	0	0	0	0	0	0	0	0	0	0	0	0	0	0	2	0	0	0	0	0	0	0	0	0	0	0	0	0	0	0	0	0
MSto_000767607	no rank	root	0.687323943661972									DQ317046		1	0	0	0	0	0	0	0	0	0	0	0	0	0	0	0	0	0	1	0	0	0	0	0	0	0	1	0	0	0	0	0	0	0	0	0
MSto_000767610	no rank	root	0.688760806916426									TUNSA058-14		1	0	0	0	0	0	0	0	0	0	0	0	0	0	0	0	0	0	2	0	0	0	0	0	0	0	0	0	0	0	0	0	0	0	0	0
MSto_000767737	no rank	root	0.636363636363636									KF131535		1	0	0	0	0	0	0	0	0	0	0	0	0	0	0	0	0	0	2	0	0	0	0	0	0	0	0	0	0	0	0	0	0	0	0	0
MSto_000769442	no rank	root	0.72782874617737									FBCON060-13		1	0	0	0	0	0	0	0	0	0	0	0	0	0	0	0	0	0	2	0	0	0	0	0	0	0	0	0	0	0	0	0	0	0	0	0
MSto_000772090	no rank	root	0.751515151515151									QMPYC635-09		1	0	0	0	0	0	0	0	0	0	0	0	0	0	0	0	0	0	2	0	0	0	0	0	0	0	0	0	0	0	0	0	0	0	0	0
MSto_000772348	no rank	root	0.670454545454545									EWSJC439-10		1	0	0	0	0	0	0	0	0	0	0	0	0	0	0	0	0	0	2	0	0	0	0	0	0	0	0	0	0	0	0	0	0	0	0	0
MSto_000773158	no rank	root	0.765060240963855									BERMR281-10		1	0	0	0	0	0	0	0	0	0	0	0	0	0	0	0	0	0	2	0	0	0	0	0	0	0	0	0	0	0	0	0	0	0	0	0
MSto_000774005	no rank	root	0.660766961651917									AF288091		1	0	0	0	0	0	0	0	0	0	0	0	0	0	0	0	0	0	1	0	0	0	0	0	0	1	0	0	0	0	0	0	0	0	0	0
MSto_000774786	no rank	root	0.67887323943662									TUNSA061-14		1	0	0	0	0	0	0	0	0	0	0	0	0	0	0	0	0	0	2	0	0	0	0	0	0	0	0	0	0	0	0	0	0	0	0	0
MSto_000775510	no rank	root	0.602941176470588									EU306617		1	0	0	0	0	0	0	0	0	0	0	0	0	0	0	0	0	0	2	0	0	0	0	0	0	0	0	0	0	0	0	0	0	0	0	0
MSto_000776781	no rank	root	0.716867469879518									HUWAR032-10		1	0	0	0	0	0	0	0	0	0	0	0	0	0	0	0	0	0	2	0	0	0	0	0	0	0	0	0	0	0	0	0	0	0	0	0
MSto_000777072	no rank	root	0.676136363636364									DNATR1258-13		1	0	0	0	0	0	0	0	0	0	0	0	0	0	0	0	0	0	2	0	0	0	0	0	0	0	0	0	0	0	0	0	0	0	0	0
MSto_000777571	no rank	root	0.592105263157895									ABMMC2907-08		1	0	0	0	0	0	0	0	0	0	0	0	0	0	0	0	0	0	1	0	0	0	0	0	0	1	0	0	0	0	0	0	0	0	0	0
MSto_000778057	no rank	root	0.674220963172805									CRCN079-09		1	0	0	0	0	0	0	0	0	0	0	0	0	0	0	0	0	0	2	0	0	0	0	0	0	0	0	0	0	0	0	0	0	0	0	0
MSto_000779076	no rank	root	0.612068965517241									JN593332		1	0	0	0	0	0	0	0	0	0	0	0	0	0	0	0	0	0	1	0	0	0	0	0	1	0	0	0	0	0	0	0	0	0	0	0
MSto_000779459	no rank	root	0.578817733990148									CP003837		1	0	0	0	0	0	0	0	0	0	0	0	0	0	0	0	0	0	1	0	0	0	0	0	0	0	0	1	0	0	0	0	0	0	0	0
MSto_000780894	no rank	root	0.755351681957186									AUSPI116-11		1	0	0	0	0	0	0	0	0	0	0	0	0	0	0	0	0	0	2	0	0	0	0	0	0	0	0	0	0	0	0	0	0	0	0	0
MSto_000782233	no rank	root	0.676829268292683									TUNSA058-14		1	0	0	0	0	0	0	0	0	0	0	0	0	0	0	0	0	0	1	0	0	0	0	0	0	1	0	0	0	0	0	0	0	0	0	0
MSto_000782572	no rank	root	0.609164420485175									GBCB1127-12		1	0	0	0	0	0	0	0	0	0	0	0	0	0	0	0	0	0	2	0	0	0	0	0	0	0	0	0	0	0	0	0	0	0	0	0
MSto_000785267	no rank	root	0.693009118541033									GQ913323		1	0	0	0	0	0	0	0	0	0	0	0	0	0	0	0	0	0	1	0	0	0	0	0	0	0	0	0	0	0	1	0	0	0	0	0
MSto_000785684	no rank	root	0.587131367292225									GBA11532-13		1	0	0	0	0	0	0	0	0	0	0	0	0	0	0	0	0	0	1	1	0	0	0	0	0	0	0	0	0	0	0	0	0	0	0	0
MSto_000786940	no rank	root	0.538258575197889									HZPLY649-13		1	0	0	0	0	0	0	0	0	0	0	0	0	0	0	0	0	0	2	0	0	0	0	0	0	0	0	0	0	0	0	0	0	0	0	0
MSto_000786978	no rank	root	0.647398843930636									ABMMC11934-10		1	0	0	0	0	0	0	0	0	0	0	0	0	0	0	0	0	0	2	0	0	0	0	0	0	0	0	0	0	0	0	0	0	0	0	0
MSto_000787132	no rank	root	0.676136363636364									HM099792		1	0	0	0	0	0	0	0	0	0	0	0	0	0	0	0	0	0	2	0	0	0	0	0	0	0	0	0	0	0	0	0	0	0	0	0
MSto_000787179	no rank	root	0.765432098765432									EF426549		1	0	0	0	0	0	0	0	0	0	0	0	0	0	0	0	0	0	2	0	0	0	0	0	0	0	0	0	0	0	0	0	0	0	0	0
MSto_000787825	no rank	root	0.658823529411765									AY296819		1	0	0	0	0	0	0	0	0	0	0	0	0	0	0	0	0	0	1	0	1	0	0	0	0	0	0	0	0	0	0	0	0	0	0	0
MSto_000789377	no rank	root	0.544444444444444									AB842955		1	0	0	0	0	0	0	0	0	0	0	0	0	0	0	0	0	0	2	0	0	0	0	0	0	0	0	0	0	0	0	0	0	0	0	0
MSto_000791749	no rank	root	0.56639566395664									MYTMC073-09		1	0	0	0	0	0	0	0	0	0	0	0	0	0	0	0	0	0	2	0	0	0	0	0	0	0	0	0	0	0	0	0	0	0	0	0
MSto_000791786	no rank	root	0.666666666666667									MACRO1885-10		1	0	0	0	0	0	0	0	0	0	0	0	0	0	0	0	0	0	2	0	0	0	0	0	0	0	0	0	0	0	0	0	0	0	0	0
MSto_000791885	no rank	root	0.661064425770308									TUNSA007-14		1	0	0	0	0	0	0	0	0	0	0	0	0	0	0	0	0	0	1	1	0	0	0	0	0	0	0	0	0	0	0	0	0	0	0	0
MSto_000791891	no rank	root	0.620786516853933									OWI_BACTER011		1	0	0	0	0	0	0	0	0	0	0	0	0	0	0	0	0	0	2	0	0	0	0	0	0	0	0	0	0	0	0	0	0	0	0	0
MSto_000794585	no rank	root	0.583798882681564									CP001431		1	0	0	0	0	0	0	0	0	0	0	0	0	0	0	0	0	0	1	0	0	0	1	0	0	0	0	0	0	0	0	0	0	0	0	0
MSto_000795413	no rank	root	0.745508982035928									GBMOR005-09		1	0	0	0	0	0	0	0	0	0	0	0	0	0	0	0	0	0	2	0	0	0	0	0	0	0	0	0	0	0	0	0	0	0	0	0
MSto_000796047	no rank	root	0.750769230769231									HIEPT015-09		1	0	0	0	0	0	0	0	0	0	0	0	0	0	0	0	0	0	1	0	0	0	0	0	0	0	0	0	0	0	1	0	0	0	0	0
MSto_000796757	no rank	root	0.729813664596273									DQ228026		1	0	0	0	0	0	0	0	0	0	0	0	0	0	0	0	0	0	2	0	0	0	0	0	0	0	0	0	0	0	0	0	0	0	0	0
MSto_000798411	no rank	root	0.677053824362606									AB102712		1	0	0	0	0	0	0	0	0	0	0	0	0	0	0	0	0	0	1	0	0	0	1	0	0	0	0	0	0	0	0	0	0	0	0	0
MSto_000799611	no rank	root	0.724550898203593									ABMMC11782-10		1	0	0	0	0	0	0	0	0	0	0	0	0	0	0	0	0	0	2	0	0	0	0	0	0	0	0	0	0	0	0	0	0	0	0	0
MSto_000800564	no rank	root	0.774691358024691									CNGRF430-12		1	0	0	0	0	0	0	0	0	0	0	0	0	0	0	0	0	0	2	0	0	0	0	0	0	0	0	0	0	0	0	0	0	0	0	0
MSto_000801515	no rank	root	0.554347826086957									OWI_BACTER007		1	0	0	0	0	0	0	0	0	0	0	0	0	0	0	0	0	0	1	0	0	0	0	0	1	0	0	0	0	0	0	0	0	0	0	0
MSto_000801518	no rank	root	0.598337950138504									GBCDA2714-12		1	0	0	0	0	0	0	0	0	0	0	0	0	0	0	0	0	0	1	1	0	0	0	0	0	0	0	0	0	0	0	0	0	0	0	0
MSto_000801558	no rank	root	0.652298850574713									OWI_BACTER007		1	0	0	0	0	0	0	0	0	0	0	0	0	0	0	0	0	0	1	0	0	0	0	0	0	0	0	0	0	0	0	0	0	0	0	0
MSto_000801832	no rank	root	0.777089783281734									GBMIN31749-13		1	0	0	0	0	0	0	0	0	0	0	0	0	0	0	0	0	0	1	0	0	0	0	0	0	0	0	0	0	0	0	0	0	0	1	0
MSto_000805327	no rank	root	0.685459940652819									OWI_BACTER004		1	0	0	0	0	0	0	0	0	0	0	0	0	0	0	0	0	0	1	0	0	0	0	0	0	0	0	0	0	0	0	0	0	0	0	0
MSto_000807247	no rank	root	0.637931034482759									GBMLS2739-07		1	0	0	0	0	0	0	0	0	0	0	0	0	0	0	0	0	0	2	0	0	0	0	0	0	0	0	0	0	0	0	0	0	0	0	0
MSto_000807660	no rank	root	0.607449856733524									YYY005-10		1	0	0	0	0	0	0	0	0	0	0	0	0	0	0	0	0	0	2	0	0	0	0	0	0	0	0	0	0	0	0	0	0	0	0	0
MSto_000807899	no rank	root	0.656976744186046									OOMYA435-07		1	0	0	0	0	0	0	0	0	0	0	0	0	0	0	0	0	0	2	0	0	0	0	0	0	0	0	0	0	0	0	0	0	0	0	0
MSto_000808195	no rank	root	0.610497237569061									GBCMD9593-13		1	0	0	0	0	0	0	0	0	0	0	0	0	0	0	0	0	0	1	0	0	0	1	0	0	0	0	0	0	0	0	0	0	0	0	0
MSto_000811292	no rank	root	0.684507042253521									EF633514		1	0	0	0	0	0	0	0	0	0	0	0	0	0	0	0	0	0	2	0	0	0	0	0	0	0	0	0	0	0	0	0	0	0	0	0
MSto_000812870	no rank	root	0.554621848739496									CURA105-09		1	0	0	0	0	0	0	0	0	0	0	0	0	0	0	0	0	0	2	0	0	0	0	0	0	0	0	0	0	0	0	0	0	0	0	0
MSto_000813762	no rank	root	0.687679083094556									GBCMA0112-06	Scopelocheirus schellenbergi| Engraulis japonicus| Eurythenes gryllus| Scapharca broughtonii| Terebella tantabiddycreekensis| Solenocera crassicornis| Methylotenera versatilis	1	0	0	0	0	0	0	0	0	0	0	0	0	0	0	0	0	0	1	1	0	0	0	0	0	0	0	0	0	0	0	0	0	0	0	0
MSto_000814351	no rank	root	0.594285714285714									JX422672		1	0	0	0	0	0	0	0	0	0	0	0	0	0	0	0	0	0	1	0	0	0	0	0	0	0	0	0	0	0	0	1	0	0	0	0
MSto_000814353	no rank	root	0.664788732394366									FJ858268		1	0	0	0	0	0	0	0	0	0	0	0	0	0	0	0	0	0	1	1	0	0	0	0	0	0	0	0	0	0	0	0	0	0	0	0
MSto_000816798	no rank	root	0.69054441260745									OWI_BACTER007	Gammarus komareki| Eurythenes gryllus	1	0	0	0	0	0	0	0	0	0	0	0	0	0	0	0	0	0	1	0	0	1	0	0	0	0	0	0	0	0	0	0	0	0	0	0
MSto_000817191	no rank	root	0.659942363112392									COLFB873-12		1	0	0	0	0	0	0	0	0	0	0	0	0	0	0	0	0	0	1	0	0	0	0	0	1	0	0	0	0	0	0	0	0	0	0	0
MSto_000818914	no rank	root	0.584269662921348									JSDAZ121-08		1	0	0	0	0	0	0	0	0	0	0	0	0	0	0	0	0	0	1	0	0	0	0	0	0	0	0	0	0	0	0	0	0	0	0	0
MSto_000819327	no rank	root	0.595628415300546									OWI_BACTER007		1	0	0	0	0	0	0	0	0	0	0	0	0	0	0	0	0	0	2	0	0	0	0	0	0	0	0	0	0	0	0	0	0	0	0	0
MSto_000820744	no rank	root	0.594594594594595									CP003837	Paraglaciecola psychrophila| Corynactis californica| Pachyta lamed| Isotoma riparia| Photobacterium profundum	1	0	0	0	0	0	0	0	0	0	0	0	0	0	0	0	0	0	1	0	0	0	0	0	0	0	0	0	0	0	0	0	0	0	0	0
MSto_000820811	no rank	root	0.615606936416185									EF422248		1	0	0	0	0	0	0	0	0	0	0	0	0	0	0	0	0	0	1	0	0	0	0	0	0	0	0	0	0	0	0	1	0	0	0	0
MSto_000821050	no rank	root	0.631123919308357									GBCMD6905-13		1	0	0	0	0	0	0	0	0	0	0	0	0	0	0	0	0	0	1	0	0	0	0	0	0	0	0	0	0	0	0	0	0	0	0	0
MSto_000821501	no rank	root	0.614173228346457									COLFF857-13		1	0	0	0	0	0	0	0	0	0	0	0	0	0	0	0	0	0	1	0	0	0	0	0	0	0	0	0	0	0	0	0	0	0	0	0
MSto_000822597	no rank	root	0.748466257668712									GBCMI1350-12		1	0	0	0	0	0	0	0	0	0	0	0	0	0	0	0	0	0	1	0	0	0	0	0	0	1	0	0	0	0	0	0	0	0	0	0
MSto_000823678	no rank	root	0.681034482758621									OWI_BACTER003	Solenocera crassicornis| Engraulis japonicus| Eurythenes gryllus	1	0	0	0	0	0	0	0	0	0	0	0	0	0	0	0	0	0	2	0	0	0	0	0	0	0	0	0	0	0	0	0	0	0	0	0
MSto_000823850	no rank	root	0.632947976878613									OWI_BACTER011		1	0	0	0	0	0	0	0	0	0	0	0	0	0	0	0	0	0	1	0	0	0	0	1	0	0	0	0	0	0	0	0	0	0	0	0
MSto_000825302	no rank	root	0.613079019073569									BRDC125-04		1	0	0	0	0	0	0	0	0	0	0	0	0	0	0	0	0	0	1	1	0	0	0	0	0	0	0	0	0	0	0	0	0	0	0	0
MSto_000827808	no rank	root	0.623978201634877									OZSEA1858-10		1	0	0	0	0	0	0	0	0	0	0	0	0	0	0	0	0	0	1	0	1	0	0	0	0	0	0	0	0	0	0	0	0	0	0	0
MSto_000828395	no rank	root	0.655367231638418									OWI_BACTER011	Scopelocheirus schellenbergi| Engraulis japonicus| Eurythenes gryllus| Scapharca broughtonii| Neorickettsia risticii| Solenocera crassicornis	1	0	0	0	0	0	0	0	0	0	0	0	0	0	0	0	0	0	1	0	0	0	0	1	0	0	0	0	0	0	0	0	0	0	0	0
MSto_000830685	no rank	root	0.644508670520231									ABMMC7464-10		1	0	0	0	0	0	0	0	0	0	0	0	0	0	0	0	0	0	1	0	0	0	0	1	0	0	0	0	0	0	0	0	0	0	0	0
MSto_000831617	no rank	root	0.628985507246377									OOMYA1621-08		1	0	0	0	0	0	0	0	0	0	0	0	0	0	0	0	0	0	1	0	0	0	0	0	1	0	0	0	0	0	0	0	0	0	0	0
MSto_000832494	no rank	root	0.610958904109589									OWI_BACTER011		1	0	0	0	0	0	0	0	0	0	0	0	0	0	0	0	0	0	1	0	0	0	0	0	0	0	0	0	0	0	0	0	0	0	0	1
MSto_000832514	no rank	root	0.622093023255814									TSB1175-11		1	0	0	0	0	0	0	0	0	0	0	0	0	0	0	0	0	0	1	0	0	0	0	0	0	0	0	0	0	0	0	0	0	0	0	0
MSto_000832537	no rank	root	0.684659090909091									OWI_BACTER010		1	0	0	0	0	0	0	0	0	0	0	0	0	0	0	0	0	0	2	0	0	0	0	0	0	0	0	0	0	0	0	0	0	0	0	0
MSto_000835544	no rank	root	0.705357142857143									COLNO320-09		1	0	0	0	0	0	0	0	0	0	0	0	0	0	0	0	0	0	1	0	0	0	0	0	0	0	0	0	0	0	0	0	0	0	0	0
MSto_000838179	no rank	root	0.713846153846154									KC759772		1	0	0	0	0	0	0	0	0	0	0	0	0	0	0	0	0	0	1	0	0	0	1	0	0	0	0	0	0	0	0	0	0	0	0	0
MSto_000838973	no rank	root	0.691176470588235									OWI_BACTER007	Gammarus komareki| Eurythenes gryllus	1	0	0	0	0	0	0	0	0	0	0	0	0	0	0	0	0	0	1	0	0	0	0	0	0	0	0	0	0	0	0	0	0	0	0	0
MSto_000841024	no rank	root	0.619718309859155									GQ120103		1	0	0	0	0	0	0	0	0	0	0	0	0	0	0	0	0	0	1	0	0	0	0	0	0	0	0	0	0	0	0	0	0	0	0	0
MSto_000842408	no rank	root	0.683139534883721									ARONT012-09		1	0	0	0	0	0	0	0	0	0	0	0	0	0	0	0	0	0	0	2	0	0	0	0	0	0	0	0	0	0	0	0	0	0	0	0
MSto_000843221	no rank	root	0.621082621082621									GBCMI2074-13		1	0	0	0	0	0	0	0	0	0	0	0	0	0	0	0	0	0	0	1	0	0	0	1	0	0	0	0	0	0	0	0	0	0	0	0
MSto_000843586	no rank	root	0.627840909090909									ABGYC531-06		1	0	0	0	0	0	0	0	0	0	0	0	0	0	0	0	0	0	0	2	0	0	0	0	0	0	0	0	0	0	0	0	0	0	0	0
MSto_000843742	no rank	root	0.760736196319018									CNEIH1301-13		1	0	0	0	0	0	0	0	0	0	0	0	0	0	0	0	0	0	0	1	0	1	0	0	0	0	0	0	0	0	0	0	0	0	0	0
MSto_000843782	no rank	root	0.7									OWI_BACTER007	Gammarus komareki	1	0	0	0	0	0	0	0	0	0	0	0	0	0	0	0	0	0	0	2	0	0	0	0	0	0	0	0	0	0	0	0	0	0	0	0
MSto_000844227	no rank	root	0.551630434782609									GBMIN4140-12		1	0	0	0	0	0	0	0	0	0	0	0	0	0	0	0	0	0	0	1	0	0	0	0	0	0	0	0	0	0	0	0	0	0	0	0
MSto_000844643	no rank	root	0.634831460674157									MDECA632-10		1	0	0	0	0	0	0	0	0	0	0	0	0	0	0	0	0	0	0	2	0	0	0	0	0	0	0	0	0	0	0	0	0	0	0	0
MSto_000845009	no rank	root	0.643059490084986									KJ008098		1	0	0	0	0	0	0	0	0	0	0	0	0	0	0	0	0	0	0	2	0	0	0	0	0	0	0	0	0	0	0	0	0	0	0	0
MSto_000845739	no rank	root	0.610810810810811									OOMYA280-07		1	0	0	0	0	0	0	0	0	0	0	0	0	0	0	0	0	0	0	1	0	0	0	0	0	0	0	0	0	0	0	0	0	0	0	0
MSto_000846252	no rank	root	0.636363636363636									DFO109-11		1	0	0	0	0	0	0	0	0	0	0	0	0	0	0	0	0	0	0	1	0	0	0	0	0	0	0	0	0	0	0	0	0	0	0	0
MSto_000847046	no rank	root	0.634831460674157									AB102697		1	0	0	0	0	0	0	0	0	0	0	0	0	0	0	0	0	0	0	2	0	0	0	0	0	0	0	0	0	0	0	0	0	0	0	0
MSto_000848314	no rank	root	0.732732732732733									ABMMC4607-09		1	0	0	0	0	0	0	0	0	0	0	0	0	0	0	0	0	0	0	2	0	0	0	0	0	0	0	0	0	0	0	0	0	0	0	0
MSto_000848323	no rank	root	0.611859838274933									MIWAE049-13		1	0	0	0	0	0	0	0	0	0	0	0	0	0	0	0	0	0	0	1	0	0	0	0	0	0	0	0	0	0	0	0	0	0	0	0
MSto_000848465	no rank	root	0.586894586894587									OWI_BACTER001		1	0	0	0	0	0	0	0	0	0	0	0	0	0	0	0	0	0	0	1	0	0	0	0	1	0	0	0	0	0	0	0	0	0	0	0
MSto_000849059	no rank	root	0.588732394366197									JQ235165		1	0	0	0	0	0	0	0	0	0	0	0	0	0	0	0	0	0	0	1	0	0	0	0	0	0	0	0	1	0	0	0	0	0	0	0
MSto_000850112	no rank	root	0.696319018404908									KJ541457		1	0	0	0	0	0	0	0	0	0	0	0	0	0	0	0	0	0	0	2	0	0	0	0	0	0	0	0	0	0	0	0	0	0	0	0
MSto_000851195	no rank	root	0.637142857142857									SOA401-12		1	0	0	0	0	0	0	0	0	0	0	0	0	0	0	0	0	0	0	2	0	0	0	0	0	0	0	0	0	0	0	0	0	0	0	0
MSto_000852187	no rank	root	0.675070028011205									TUNSA061-14		1	0	0	0	0	0	0	0	0	0	0	0	0	0	0	0	0	0	0	2	0	0	0	0	0	0	0	0	0	0	0	0	0	0	0	0
MSto_000852899	no rank	root	0.561307901907357									BJNSM411-10		1	0	0	0	0	0	0	0	0	0	0	0	0	0	0	0	0	0	0	2	0	0	0	0	0	0	0	0	0	0	0	0	0	0	0	0
MSto_000853185	no rank	root	0.687315634218289									SPRMA880-12		1	0	0	0	0	0	0	0	0	0	0	0	0	0	0	0	0	0	0	2	0	0	0	0	0	0	0	0	0	0	0	0	0	0	0	0
MSto_000855203	no rank	root	0.60427807486631									RBCMI949-14		1	0	0	0	0	0	0	0	0	0	0	0	0	0	0	0	0	0	0	1	1	0	0	0	0	0	0	0	0	0	0	0	0	0	0	0
MSto_000855265	no rank	root	0.680911680911681									TUNSA008-14		1	0	0	0	0	0	0	0	0	0	0	0	0	0	0	0	0	0	0	2	0	0	0	0	0	0	0	0	0	0	0	0	0	0	0	0
MSto_000855504	no rank	root	0.62125340599455									HQ874522		1	0	0	0	0	0	0	0	0	0	0	0	0	0	0	0	0	0	0	2	0	0	0	0	0	0	0	0	0	0	0	0	0	0	0	0
MSto_000856044	no rank	root	0.646067415730337									GBCI0602-06		1	0	0	0	0	0	0	0	0	0	0	0	0	0	0	0	0	0	0	1	0	0	0	0	0	0	0	0	0	0	0	0	0	0	0	0
MSto_000856357	no rank	root	0.688888888888889									OWI_BACTER001		1	0	0	0	0	0	0	0	0	0	0	0	0	0	0	0	0	0	0	1	0	0	0	0	0	0	0	0	0	0	0	0	0	0	0	0
MSto_000856659	no rank	root	0.61731843575419									SERSP066-10		1	0	0	0	0	0	0	0	0	0	0	0	0	0	0	0	0	0	0	2	0	0	0	0	0	0	0	0	0	0	0	0	0	0	0	0
MSto_000857397	no rank	root	0.598337950138504									EUMU161-07		1	0	0	0	0	0	0	0	0	0	0	0	0	0	0	0	0	0	0	1	0	0	0	0	0	0	0	0	0	0	0	0	0	0	1	0
MSto_000857691	no rank	root	0.720461095100865									OZSEA333-10		1	0	0	0	0	0	0	0	0	0	0	0	0	0	0	0	0	0	0	2	0	0	0	0	0	0	0	0	0	0	0	0	0	0	0	0
MSto_000857814	no rank	root	0.601626016260163									CR378676	Paraglaciecola psychrophila| Photobacterium profundum| Stramonita haemastoma	1	0	0	0	0	0	0	0	0	0	0	0	0	0	0	0	0	0	0	2	0	0	0	0	0	0	0	0	0	0	0	0	0	0	0	0
MSto_000858387	no rank	root	0.630681818181818									PSSAF478-10		1	0	0	0	0	0	0	0	0	0	0	0	0	0	0	0	0	0	0	1	0	0	0	0	0	0	0	0	0	0	0	0	0	0	0	0
MSto_000858436	no rank	root	0.779456193353474									OZSEA481-10		1	0	0	0	0	0	0	0	0	0	0	0	0	0	0	0	0	0	0	2	0	0	0	0	0	0	0	0	0	0	0	0	0	0	0	0
MSto_000858776	no rank	root	0.699421965317919									AB907090		1	0	0	0	0	0	0	0	0	0	0	0	0	0	0	0	0	0	0	2	0	0	0	0	0	0	0	0	0	0	0	0	0	0	0	0
MSto_000859153	no rank	root	0.562841530054645									GBPL1203-09		1	0	0	0	0	0	0	0	0	0	0	0	0	0	0	0	0	0	0	1	0	0	0	0	0	0	0	0	0	0	0	0	1	0	0	0
MSto_000859273	no rank	root	0.554347826086957									KF017572		1	0	0	0	0	0	0	0	0	0	0	0	0	0	0	0	0	0	0	1	0	0	0	0	0	0	0	0	0	0	1	0	0	0	0	0
MSto_000859322	no rank	root	0.6875									OWI_BACTER006		1	0	0	0	0	0	0	0	0	0	0	0	0	0	0	0	0	0	0	2	0	0	0	0	0	0	0	0	0	0	0	0	0	0	0	0
MSto_000860024	no rank	root	0.681286549707602									EF537071		1	0	0	0	0	0	0	0	0	0	0	0	0	0	0	0	0	0	0	1	0	0	0	0	0	0	0	0	0	0	0	0	0	0	0	0
MSto_000860029	no rank	root	0.830246913580247									OZSEA141-10		1	0	0	0	0	0	0	0	0	0	0	0	0	0	0	0	0	0	0	1	0	0	0	0	0	0	0	0	0	0	1	0	0	0	0	0
MSto_000860045	no rank	root	0.669590643274854									OWI_BACTER006		1	0	0	0	0	0	0	0	0	0	0	0	0	0	0	0	0	0	0	2	0	0	0	0	0	0	0	0	0	0	0	0	0	0	0	0
MSto_000861855	no rank	root	0.679886685552408									GBCI1300-09		1	0	0	0	0	0	0	0	0	0	0	0	0	0	0	0	0	0	0	2	0	0	0	0	0	0	0	0	0	0	0	0	0	0	0	0
MSto_000862115	no rank	root	0.628169014084507									HQ874522		1	0	0	0	0	0	0	0	0	0	0	0	0	0	0	0	0	0	0	2	0	0	0	0	0	0	0	0	0	0	0	0	0	0	0	0
MSto_000862761	no rank	root	0.623595505617977									CUMNB238-14		1	0	0	0	0	0	0	0	0	0	0	0	0	0	0	0	0	0	0	1	0	0	0	0	0	0	0	0	0	0	0	0	0	0	0	0
MSto_000863814	no rank	root	0.659154929577465									EF543030		1	0	0	0	0	0	0	0	0	0	0	0	0	0	0	0	0	0	0	2	0	0	0	0	0	0	0	0	0	0	0	0	0	0	0	0
MSto_000864343	no rank	root	0.614130434782609									NMSCA109-13		1	0	0	0	0	0	0	0	0	0	0	0	0	0	0	0	0	0	0	1	0	0	0	0	0	0	0	0	0	0	0	0	0	0	0	0
MSto_000864616	no rank	root	0.552									GBCM1618-14		1	0	0	0	0	0	0	0	0	0	0	0	0	0	0	0	0	0	0	2	0	0	0	0	0	0	0	0	0	0	0	0	0	0	0	0
MSto_000865087	no rank	root	0.594972067039106									DEEP048-11		1	0	0	0	0	0	0	0	0	0	0	0	0	0	0	0	0	0	0	2	0	0	0	0	0	0	0	0	0	0	0	0	0	0	0	0
MSto_000867126	no rank	root	0.667605633802817									TUNSA061-14		1	0	0	0	0	0	0	0	0	0	0	0	0	0	0	0	0	0	0	2	0	0	0	0	0	0	0	0	0	0	0	0	0	0	0	0
MSto_000868564	no rank	root	0.665738161559889									TUNSA008-14		1	0	0	0	0	0	0	0	0	0	0	0	0	0	0	0	0	0	0	1	0	1	0	0	0	0	0	0	0	0	0	0	0	0	0	0
MSto_000868799	no rank	root	0.711428571428571									BBCEC393-10		1	0	0	0	0	0	0	0	0	0	0	0	0	0	0	0	0	0	0	2	0	0	0	0	0	0	0	0	0	0	0	0	0	0	0	0
MSto_000869091	no rank	root	0.803076923076923									ASTA1342-07		1	0	0	0	0	0	0	0	0	0	0	0	0	0	0	0	0	0	0	2	0	0	0	0	0	0	0	0	0	0	0	0	0	0	0	0
MSto_000869759	no rank	root	0.696531791907514									TUNSA007-14		1	0	0	0	0	0	0	0	0	0	0	0	0	0	0	0	0	0	0	2	0	0	0	0	0	0	0	0	0	0	0	0	0	0	0	0
MSto_000872797	no rank	root	0.729483282674772									DQ915802		1	0	0	0	0	0	0	0	0	0	0	0	0	0	0	0	0	0	0	2	0	0	0	0	0	0	0	0	0	0	0	0	0	0	0	0
MSto_000872901	no rank	root	0.614730878186969									TUNSA008-14		1	0	0	0	0	0	0	0	0	0	0	0	0	0	0	0	0	0	0	2	0	0	0	0	0	0	0	0	0	0	0	0	0	0	0	0
MSto_000872963	no rank	root	0.552777777777778									GBCMD8265-13		1	0	0	0	0	0	0	0	0	0	0	0	0	0	0	0	0	0	0	2	0	0	0	0	0	0	0	0	0	0	0	0	0	0	0	0
MSto_000873325	no rank	root	0.602094240837696									MYMCC204-11		1	0	0	0	0	0	0	0	0	0	0	0	0	0	0	0	0	0	0	2	0	0	0	0	0	0	0	0	0	0	0	0	0	0	0	0
MSto_000874075	no rank	root	0.662889518413598									TUNSA061-14		1	0	0	0	0	0	0	0	0	0	0	0	0	0	0	0	0	0	0	2	0	0	0	0	0	0	0	0	0	0	0	0	0	0	0	0
MSto_000874195	no rank	root	0.608465608465608									GBCDP173-10		1	0	0	0	0	0	0	0	0	0	0	0	0	0	0	0	0	0	0	2	0	0	0	0	0	0	0	0	0	0	0	0	0	0	0	0
MSto_000874741	no rank	root	0.68955223880597									GBMIN9961-12		1	0	0	0	0	0	0	0	0	0	0	0	0	0	0	0	0	0	0	2	0	0	0	0	0	0	0	0	0	0	0	0	0	0	0	0
MSto_000875317	no rank	root	0.696883852691218									TUNSA058-14		1	0	0	0	0	0	0	0	0	0	0	0	0	0	0	0	0	0	0	1	0	0	1	0	0	0	0	0	0	0	0	0	0	0	0	0
MSto_000876316	no rank	root	0.621082621082621									OWI_BACTER011		1	0	0	0	0	0	0	0	0	0	0	0	0	0	0	0	0	0	0	2	0	0	0	0	0	0	0	0	0	0	0	0	0	0	0	0
MSto_000877839	no rank	root	0.638968481375358									UAMIC1661-13		1	0	0	0	0	0	0	0	0	0	0	0	0	0	0	0	0	0	0	1	0	0	0	0	0	0	0	0	0	0	0	1	0	0	0	0
MSto_000878438	no rank	root	0.652298850574713									EWNOR631-09		1	0	0	0	0	0	0	0	0	0	0	0	0	0	0	0	0	0	0	1	0	1	0	0	0	0	0	0	0	0	0	0	0	0	0	0
MSto_000878587	no rank	root	0.607242339832869									KC353354		1	0	0	0	0	0	0	0	0	0	0	0	0	0	0	0	0	0	0	1	0	0	1	0	0	0	0	0	0	0	0	0	0	0	0	0
MSto_000878768	no rank	root	0.559556786703601									CNPCD173-13		1	0	0	0	0	0	0	0	0	0	0	0	0	0	0	0	0	0	0	1	0	0	1	0	0	0	0	0	0	0	0	0	0	0	0	0
MSto_000879898	no rank	root	0.596153846153846									OWI_BACTER007		1	0	0	0	0	0	0	0	0	0	0	0	0	0	0	0	0	0	0	2	0	0	0	0	0	0	0	0	0	0	0	0	0	0	0	0
MSto_000881071	no rank	root	0.593085106382979									BCPOL351-08		1	0	0	0	0	0	0	0	0	0	0	0	0	0	0	0	0	0	0	1	0	0	0	1	0	0	0	0	0	0	0	0	0	0	0	0
MSto_000882181	no rank	root	0.622159090909091									HZPLY892-13		1	0	0	0	0	0	0	0	0	0	0	0	0	0	0	0	0	0	0	1	1	0	0	0	0	0	0	0	0	0	0	0	0	0	0	0
MSto_000882283	no rank	root	0.672316384180791									TUNSA061-14		1	0	0	0	0	0	0	0	0	0	0	0	0	0	0	0	0	0	0	2	0	0	0	0	0	0	0	0	0	0	0	0	0	0	0	0
MSto_000882600	no rank	root	0.652777777777778									JN192136		1	0	0	0	0	0	0	0	0	0	0	0	0	0	0	0	0	0	0	2	0	0	0	0	0	0	0	0	0	0	0	0	0	0	0	0
MSto_000884447	no rank	root	0.639204545454545									GBCMD10056-13		1	0	0	0	0	0	0	0	0	0	0	0	0	0	0	0	0	0	0	1	0	0	0	0	1	0	0	0	0	0	0	0	0	0	0	0
MSto_000886290	no rank	root	0.694117647058824									OWI_BACTER011	Eurythenes gryllus| Solenocera crassicornis	1	0	0	0	0	0	0	0	0	0	0	0	0	0	0	0	0	0	0	1	0	0	0	0	0	0	0	0	0	0	0	0	0	0	0	0
MSto_000887323	no rank	root	0.690909090909091									OGLA2316-11		1	0	0	0	0	0	0	0	0	0	0	0	0	0	0	0	0	0	0	1	0	0	0	0	0	0	0	0	0	0	0	0	0	0	0	0
MSto_000887768	no rank	root	0.584745762711864									OWI_BACTER011		1	0	0	0	0	0	0	0	0	0	0	0	0	0	0	0	0	0	0	1	0	0	0	0	0	0	0	0	0	0	0	0	0	0	0	0
MSto_000887958	no rank	root	0.595505617977528									RBNII106-13		1	0	0	0	0	0	0	0	0	0	0	0	0	0	0	0	0	0	0	2	0	0	0	0	0	0	0	0	0	0	0	0	0	0	0	0
MSto_000888118	no rank	root	0.71044776119403									BLPCH498-08		1	0	0	0	0	0	0	0	0	0	0	0	0	0	0	0	0	0	0	2	0	0	0	0	0	0	0	0	0	0	0	0	0	0	0	0
MSto_000888371	no rank	root	0.698224852071006									FJ268634		1	0	0	0	0	0	0	0	0	0	0	0	0	0	0	0	0	0	0	2	0	0	0	0	0	0	0	0	0	0	0	0	0	0	0	0
MSto_000889830	no rank	root	0.685015290519878									AB907030		1	0	0	0	0	0	0	0	0	0	0	0	0	0	0	0	0	0	0	1	0	0	1	0	0	0	0	0	0	0	0	0	0	0	0	0
MSto_000892523	no rank	root	0.638235294117647									AY612865		1	0	0	0	0	0	0	0	0	0	0	0	0	0	0	0	0	0	0	2	0	0	0	0	0	0	0	0	0	0	0	0	0	0	0	0
MSto_000894480	no rank	root	0.6									LIMC129-08		1	0	0	0	0	0	0	0	0	0	0	0	0	0	0	0	0	0	0	1	0	0	0	0	0	1	0	0	0	0	0	0	0	0	0	0
MSto_000894959	no rank	root	0.630252100840336									EWITA188-14		1	0	0	0	0	0	0	0	0	0	0	0	0	0	0	0	0	0	0	1	0	1	0	0	0	0	0	0	0	0	0	0	0	0	0	0
MSto_000895820	no rank	root	0.726153846153846									GBCH0459-06		1	0	0	0	0	0	0	0	0	0	0	0	0	0	0	0	0	0	0	1	0	0	0	1	0	0	0	0	0	0	0	0	0	0	0	0
MSto_000896332	no rank	root	0.60806916426513									OWI_BACTER007		1	0	0	0	0	0	0	0	0	0	0	0	0	0	0	0	0	0	0	1	0	0	0	0	0	0	0	0	0	0	0	0	0	0	0	0
MSto_000897983	no rank	root	0.630252100840336									GBCMD10056-13		1	0	0	0	0	0	0	0	0	0	0	0	0	0	0	0	0	0	0	2	0	0	0	0	0	0	0	0	0	0	0	0	0	0	0	0
MSto_000898382	no rank	root	0.636363636363636									AB546636		1	0	0	0	0	0	0	0	0	0	0	0	0	0	0	0	0	0	0	1	0	0	0	0	0	0	0	0	0	0	0	0	0	0	0	0
MSto_000898604	no rank	root	0.636111111111111									GBCDA074-12		1	0	0	0	0	0	0	0	0	0	0	0	0	0	0	0	0	0	0	1	0	0	0	0	0	0	0	0	0	0	0	0	0	0	0	0
MSto_000898728	no rank	root	0.611594202898551									MUSH107-07		1	0	0	0	0	0	0	0	0	0	0	0	0	0	0	0	0	0	0	1	0	0	0	0	0	0	0	0	0	0	0	0	0	0	0	0
MSto_000899762	no rank	root	0.732954545454545									GBDP9212-10		1	0	0	0	0	0	0	0	0	0	0	0	0	0	0	0	0	0	0	1	0	0	0	0	0	0	0	1	0	0	0	0	0	0	0	0
MSto_000901011	no rank	root	0.603351955307263									GBCMD10024-13		1	0	0	0	0	0	0	0	0	0	0	0	0	0	0	0	0	0	0	2	0	0	0	0	0	0	0	0	0	0	0	0	0	0	0	0
MSto_000905176	no rank	root	0.628318584070796									YYY005-10		1	0	0	0	0	0	0	0	0	0	0	0	0	0	0	0	0	0	0	2	0	0	0	0	0	0	0	0	0	0	0	0	0	0	0	0
MSto_000905385	no rank	root	0.618131868131868									OWI_BACTER011		1	0	0	0	0	0	0	0	0	0	0	0	0	0	0	0	0	0	0	1	0	0	0	0	1	0	0	0	0	0	0	0	0	0	0	0
MSto_000906114	no rank	root	0.705705705705706									EVOTR246-12		1	0	0	0	0	0	0	0	0	0	0	0	0	0	0	0	0	0	0	2	0	0	0	0	0	0	0	0	0	0	0	0	0	0	0	0
MSto_000910026	no rank	root	0.595988538681948									OWI_BACTER003		1	0	0	0	0	0	0	0	0	0	0	0	0	0	0	0	0	0	0	2	0	0	0	0	0	0	0	0	0	0	0	0	0	0	0	0
MSto_000910944	no rank	root	0.688760806916426									TUNSA061-14		1	0	0	0	0	0	0	0	0	0	0	0	0	0	0	0	0	0	0	1	0	0	0	0	0	0	0	0	0	0	0	0	0	0	0	0
MSto_000913029	no rank	root	0.589812332439678									GBCMA0127-06		1	0	0	0	0	0	0	0	0	0	0	0	0	0	0	0	0	0	0	1	0	0	0	0	0	1	0	0	0	0	0	0	0	0	0	0
MSto_000915970	no rank	root	0.679411764705882									GBCI1424-10		1	0	0	0	0	0	0	0	0	0	0	0	0	0	0	0	0	0	0	2	0	0	0	0	0	0	0	0	0	0	0	0	0	0	0	0
MSto_000916770	no rank	root	0.694610778443114									CP000087		1	0	0	0	0	0	0	0	0	0	0	0	0	0	0	0	0	0	0	2	0	0	0	0	0	0	0	0	0	0	0	0	0	0	0	0
MSto_000918901	no rank	root	0.615384615384615									AY633089		1	0	0	0	0	0	0	0	0	0	0	0	0	0	0	0	0	0	0	1	0	0	0	0	0	1	0	0	0	0	0	0	0	0	0	0
MSto_000919055	no rank	root	0.548302872062663									KJ700460		1	0	0	0	0	0	0	0	0	0	0	0	0	0	0	0	0	0	0	1	0	0	0	0	0	0	0	0	0	1	0	0	0	0	0	0
MSto_000921368	no rank	root	0.686781609195402									CNBPD157-12		1	0	0	0	0	0	0	0	0	0	0	0	0	0	0	0	0	0	0	1	0	0	0	0	0	0	0	0	0	0	0	0	0	0	0	0
MSto_000925048	no rank	root	0.677233429394813									GBMIN30258-13		1	0	0	0	0	0	0	0	0	0	0	0	0	0	0	0	0	0	0	0	2	0	0	0	0	0	0	0	0	0	0	0	0	0	0	0
MSto_000925053	no rank	root	0.624293785310734									AADBE130-10		1	0	0	0	0	0	0	0	0	0	0	0	0	0	0	0	0	0	0	0	2	0	0	0	0	0	0	0	0	0	0	0	0	0	0	0
MSto_000925159	no rank	root	0.695384615384615									CP000084		1	0	0	0	0	0	0	0	0	0	0	0	0	0	0	0	0	0	0	0	1	0	0	0	0	0	0	0	0	0	0	0	0	0	0	0
MSto_000925208	no rank	root	0.683431952662722									LM526166		1	0	0	0	0	0	0	0	0	0	0	0	0	0	0	0	0	0	0	0	1	0	0	0	0	0	0	0	0	0	0	0	0	0	0	0
MSto_000925813	no rank	root	0.559366754617414									JF499077		1	0	0	0	0	0	0	0	0	0	0	0	0	0	0	0	0	0	0	0	2	0	0	0	0	0	0	0	0	0	0	0	0	0	0	0
MSto_000927443	no rank	root	0.696428571428571									TUNSA061-14		1	0	0	0	0	0	0	0	0	0	0	0	0	0	0	0	0	0	0	0	2	0	0	0	0	0	0	0	0	0	0	0	0	0	0	0
MSto_000928183	no rank	root	0.665738161559889									GU338658		1	0	0	0	0	0	0	0	0	0	0	0	0	0	0	0	0	0	0	0	2	0	0	0	0	0	0	0	0	0	0	0	0	0	0	0
MSto_000928416	no rank	root	0.72809667673716									SPICR372-11		1	0	0	0	0	0	0	0	0	0	0	0	0	0	0	0	0	0	0	0	2	0	0	0	0	0	0	0	0	0	0	0	0	0	0	0
MSto_000929749	no rank	root	0.739520958083832									JN018157		1	0	0	0	0	0	0	0	0	0	0	0	0	0	0	0	0	0	0	0	2	0	0	0	0	0	0	0	0	0	0	0	0	0	0	0
MSto_000930886	no rank	root	0.553672316384181									AP011921		1	0	0	0	0	0	0	0	0	0	0	0	0	0	0	0	0	0	0	0	2	0	0	0	0	0	0	0	0	0	0	0	0	0	0	0
MSto_000931092	no rank	root	0.556728232189974									GBMBV077-10		1	0	0	0	0	0	0	0	0	0	0	0	0	0	0	0	0	0	0	0	1	0	0	0	0	0	0	0	0	0	1	0	0	0	0	0
MSto_000931118	no rank	root	0.683284457478006									OWI_BACTER003	Engraulis japonicus| Eurythenes gryllus	1	0	0	0	0	0	0	0	0	0	0	0	0	0	0	0	0	0	0	0	2	0	0	0	0	0	0	0	0	0	0	0	0	0	0	0
MSto_000931577	no rank	root	0.772307692307692									ARBCM1818-14		1	0	0	0	0	0	0	0	0	0	0	0	0	0	0	0	0	0	0	0	2	0	0	0	0	0	0	0	0	0	0	0	0	0	0	0
MSto_000932433	no rank	root	0.696428571428571									GBCMA0130-06	Scopelocheirus schellenbergi| Engraulis japonicus| Eurythenes gryllus| Scapharca broughtonii| Solenocera crassicornis	1	0	0	0	0	0	0	0	0	0	0	0	0	0	0	0	0	0	0	0	2	0	0	0	0	0	0	0	0	0	0	0	0	0	0	0
MSto_000932452	no rank	root	0.6797583081571									TUNSA008-14		1	0	0	0	0	0	0	0	0	0	0	0	0	0	0	0	0	0	0	0	2	0	0	0	0	0	0	0	0	0	0	0	0	0	0	0
MSto_000932525	no rank	root	0.723723723723724									JX669617		1	0	0	0	0	0	0	0	0	0	0	0	0	0	0	0	0	0	0	0	2	0	0	0	0	0	0	0	0	0	0	0	0	0	0	0
MSto_000932708	no rank	root	0.619444444444444									MYFAB413-11		1	0	0	0	0	0	0	0	0	0	0	0	0	0	0	0	0	0	0	0	2	0	0	0	0	0	0	0	0	0	0	0	0	0	0	0
MSto_000934169	no rank	root	0.751533742331288									KF971379		1	0	0	0	0	0	0	0	0	0	0	0	0	0	0	0	0	0	0	0	1	0	0	0	0	0	0	0	1	0	0	0	0	0	0	0
MSto_000934594	no rank	root	0.612068965517241									HQ694728		1	0	0	0	0	0	0	0	0	0	0	0	0	0	0	0	0	0	0	0	1	0	0	0	0	0	0	1	0	0	0	0	0	0	0	0
MSto_000935229	no rank	root	0.701492537313433									GBCH5448-11		1	0	0	0	0	0	0	0	0	0	0	0	0	0	0	0	0	0	0	0	1	0	0	0	0	0	0	0	0	0	0	0	0	0	1	0
MSto_000935518	no rank	root	0.643258426966292									GQ120097		1	0	0	0	0	0	0	0	0	0	0	0	0	0	0	0	0	0	0	0	2	0	0	0	0	0	0	0	0	0	0	0	0	0	0	0
MSto_000936633	no rank	root	0.535911602209945									ASBTA001-10		1	0	0	0	0	0	0	0	0	0	0	0	0	0	0	0	0	0	0	0	2	0	0	0	0	0	0	0	0	0	0	0	0	0	0	0
MSto_000936718	no rank	root	0.690265486725664									RDBA014-05		1	0	0	0	0	0	0	0	0	0	0	0	0	0	0	0	0	0	0	0	2	0	0	0	0	0	0	0	0	0	0	0	0	0	0	0
MSto_000936880	no rank	root	0.618279569892473									HQ171170		1	0	0	0	0	0	0	0	0	0	0	0	0	0	0	0	0	0	0	0	2	0	0	0	0	0	0	0	0	0	0	0	0	0	0	0
MSto_000937845	no rank	root	0.567204301075269									BROMB604-07		1	0	0	0	0	0	0	0	0	0	0	0	0	0	0	0	0	0	0	0	2	0	0	0	0	0	0	0	0	0	0	0	0	0	0	0
MSto_000938630	no rank	root	0.716867469879518									EU194967		1	0	0	0	0	0	0	0	0	0	0	0	0	0	0	0	0	0	0	0	2	0	0	0	0	0	0	0	0	0	0	0	0	0	0	0
MSto_000939893	no rank	root	0.694610778443114									TUNSA058-14		1	0	0	0	0	0	0	0	0	0	0	0	0	0	0	0	0	0	0	0	1	0	0	0	0	0	0	0	0	0	0	0	0	0	0	0
MSto_000941029	no rank	root	0.557951482479784									GJMSB010-10		1	0	0	0	0	0	0	0	0	0	0	0	0	0	0	0	0	0	0	0	2	0	0	0	0	0	0	0	0	0	0	0	0	0	0	0
MSto_000941389	no rank	root	0.736363636363636									ABMMC7959-10		1	0	0	0	0	0	0	0	0	0	0	0	0	0	0	0	0	0	0	0	2	0	0	0	0	0	0	0	0	0	0	0	0	0	0	0
MSto_000941874	no rank	root	0.651162790697674									OOMYA129-07		1	0	0	0	0	0	0	0	0	0	0	0	0	0	0	0	0	0	0	0	2	0	0	0	0	0	0	0	0	0	0	0	0	0	0	0
MSto_000942072	no rank	root	0.550649350649351									WAMAL395-10		1	0	0	0	0	0	0	0	0	0	0	0	0	0	0	0	0	0	0	0	2	0	0	0	0	0	0	0	0	0	0	0	0	0	0	0
MSto_000942730	no rank	root	0.544198895027624									OWI_BACTER003		1	0	0	0	0	0	0	0	0	0	0	0	0	0	0	0	0	0	0	0	2	0	0	0	0	0	0	0	0	0	0	0	0	0	0	0
MSto_000943053	no rank	root	0.586842105263158									EU069527		1	0	0	0	0	0	0	0	0	0	0	0	0	0	0	0	0	0	0	0	2	0	0	0	0	0	0	0	0	0	0	0	0	0	0	0
MSto_000945554	no rank	root	0.731707317073171									ABMMC340-06		1	0	0	0	0	0	0	0	0	0	0	0	0	0	0	0	0	0	0	0	2	0	0	0	0	0	0	0	0	0	0	0	0	0	0	0
MSto_000946914	no rank	root	0.537190082644628									GBDP10794-12		1	0	0	0	0	0	0	0	0	0	0	0	0	0	0	0	0	0	0	0	2	0	0	0	0	0	0	0	0	0	0	0	0	0	0	0
MSto_000947117	no rank	root	0.696319018404908									OWI_BACTER011	Eurythenes gryllus| Solenocera crassicornis	1	0	0	0	0	0	0	0	0	0	0	0	0	0	0	0	0	0	0	0	2	0	0	0	0	0	0	0	0	0	0	0	0	0	0	0
MSto_000947675	no rank	root	0.562666666666667									EWSJA865-09		1	0	0	0	0	0	0	0	0	0	0	0	0	0	0	0	0	0	0	0	1	0	0	0	0	0	0	0	0	0	0	0	0	0	0	0
MSto_000947772	no rank	root	0.581460674157303									FJ858268		1	0	0	0	0	0	0	0	0	0	0	0	0	0	0	0	0	0	0	0	2	0	0	0	0	0	0	0	0	0	0	0	0	0	0	0
MSto_000951437	no rank	root	0.779141104294479									OOMYA1631-08		1	0	0	0	0	0	0	0	0	0	0	0	0	0	0	0	0	0	0	0	1	0	0	0	0	0	0	0	0	1	0	0	0	0	0	0
MSto_000951593	no rank	root	0.694117647058824									GBCH0562-06		1	0	0	0	0	0	0	0	0	0	0	0	0	0	0	0	0	0	0	0	2	0	0	0	0	0	0	0	0	0	0	0	0	0	0	0
MSto_000954153	no rank	root	0.562326869806094									CBPM284-11		1	0	0	0	0	0	0	0	0	0	0	0	0	0	0	0	0	0	0	0	2	0	0	0	0	0	0	0	0	0	0	0	0	0	0	0
MSto_000955262	no rank	root	0.577956989247312									GBMIN1858-12		1	0	0	0	0	0	0	0	0	0	0	0	0	0	0	0	0	0	0	0	2	0	0	0	0	0	0	0	0	0	0	0	0	0	0	0
MSto_000956398	no rank	root	0.74390243902439									TDWGB885-10		1	0	0	0	0	0	0	0	0	0	0	0	0	0	0	0	0	0	0	0	2	0	0	0	0	0	0	0	0	0	0	0	0	0	0	0
MSto_000958238	no rank	root	0.559556786703601									HQ874522		1	0	0	0	0	0	0	0	0	0	0	0	0	0	0	0	0	0	0	0	2	0	0	0	0	0	0	0	0	0	0	0	0	0	0	0
MSto_000961069	no rank	root	0.642276422764228									GBDP14580-13		1	0	0	0	0	0	0	0	0	0	0	0	0	0	0	0	0	0	0	0	2	0	0	0	0	0	0	0	0	0	0	0	0	0	0	0
MSto_000962276	no rank	root	0.687679083094556									TUNSA058-14		1	0	0	0	0	0	0	0	0	0	0	0	0	0	0	0	0	0	0	0	2	0	0	0	0	0	0	0	0	0	0	0	0	0	0	0
MSto_000962869	no rank	root	0.663663663663664									GBCDA2240-12		1	0	0	0	0	0	0	0	0	0	0	0	0	0	0	0	0	0	0	0	1	1	0	0	0	0	0	0	0	0	0	0	0	0	0	0
MSto_000963464	no rank	root	0.594827586206897									KF841444		1	0	0	0	0	0	0	0	0	0	0	0	0	0	0	0	0	0	0	0	1	0	0	0	1	0	0	0	0	0	0	0	0	0	0	0
MSto_000967144	no rank	root	0.639769452449568									OWI_BACTER007		1	0	0	0	0	0	0	0	0	0	0	0	0	0	0	0	0	0	0	0	1	0	0	0	0	0	0	0	0	0	0	0	0	0	0	0
MSto_000967366	no rank	root	0.672316384180791									SSBAD3136-12		1	0	0	0	0	0	0	0	0	0	0	0	0	0	0	0	0	0	0	0	2	0	0	0	0	0	0	0	0	0	0	0	0	0	0	0
MSto_000968208	no rank	root	0.626404494382023									GBMLG15369-13		1	0	0	0	0	0	0	0	0	0	0	0	0	0	0	0	0	0	0	0	2	0	0	0	0	0	0	0	0	0	0	0	0	0	0	0
MSto_000969030	no rank	root	0.547683923705722									DINOB666-08		1	0	0	0	0	0	0	0	0	0	0	0	0	0	0	0	0	0	0	0	2	0	0	0	0	0	0	0	0	0	0	0	0	0	0	0
MSto_000969931	no rank	root	0.608695652173913									JX999869		1	0	0	0	0	0	0	0	0	0	0	0	0	0	0	0	0	0	0	0	1	0	0	0	0	0	0	0	0	0	0	0	0	0	0	0
MSto_000970263	no rank	root	0.554644808743169									HM071013		1	0	0	0	0	0	0	0	0	0	0	0	0	0	0	0	0	0	0	0	2	0	0	0	0	0	0	0	0	0	0	0	0	0	0	0
MSto_000971381	no rank	root	0.772727272727273									FBCOE1252-12		1	0	0	0	0	0	0	0	0	0	0	0	0	0	0	0	0	0	0	0	2	0	0	0	0	0	0	0	0	0	0	0	0	0	0	0
MSto_000971754	no rank	root	0.7									GBCL10074-12		1	0	0	0	0	0	0	0	0	0	0	0	0	0	0	0	0	0	0	0	2	0	0	0	0	0	0	0	0	0	0	0	0	0	0	0
MSto_000971944	no rank	root	0.637362637362637									GBMIN3928-12		1	0	0	0	0	0	0	0	0	0	0	0	0	0	0	0	0	0	0	0	2	0	0	0	0	0	0	0	0	0	0	0	0	0	0	0
MSto_000977862	no rank	root	0.56056338028169									CP000030		1	0	0	0	0	0	0	0	0	0	0	0	0	0	0	0	0	0	0	0	1	0	0	1	0	0	0	0	0	0	0	0	0	0	0	0
MSto_000981314	no rank	root	0.600536193029491									ABMMC7231-10		1	0	0	0	0	0	0	0	0	0	0	0	0	0	0	0	0	0	0	0	1	0	0	0	0	0	0	0	0	0	0	0	0	0	0	0
MSto_000982441	no rank	root	0.564245810055866									GBMIN7088-12		1	0	0	0	0	0	0	0	0	0	0	0	0	0	0	0	0	0	0	0	1	0	1	0	0	0	0	0	0	0	0	0	0	0	0	0
MSto_000984519	no rank	root	0.698863636363636									EF537077		1	0	0	0	0	0	0	0	0	0	0	0	0	0	0	0	0	0	0	0	1	0	1	0	0	0	0	0	0	0	0	0	0	0	0	0
MSto_000986340	no rank	root	0.727536231884058									ABMMC15044-11		1	0	0	0	0	0	0	0	0	0	0	0	0	0	0	0	0	0	0	0	1	0	0	0	0	0	0	0	0	0	1	0	0	0	0	0
MSto_000988237	no rank	root	0.690402476780186									OWI_BACTER007	Gammarus komareki| Eurythenes gryllus	1	0	0	0	0	0	0	0	0	0	0	0	0	0	0	0	0	0	0	0	2	0	0	0	0	0	0	0	0	0	0	0	0	0	0	0
MSto_000992154	no rank	root	0.6									EF537075		1	0	0	0	0	0	0	0	0	0	0	0	0	0	0	0	0	0	0	0	1	0	0	0	0	0	0	0	1	0	0	0	0	0	0	0
MSto_000992372	no rank	root	0.688571428571429									JN593332		1	0	0	0	0	0	0	0	0	0	0	0	0	0	0	0	0	0	0	0	1	0	0	0	0	0	0	0	1	0	0	0	0	0	0	0
MSto_000993837	no rank	root	0.606837606837607									KC787798		1	0	0	0	0	0	0	0	0	0	0	0	0	0	0	0	0	0	0	0	1	0	1	0	0	0	0	0	0	0	0	0	0	0	0	0
MSto_000994385	no rank	root	0.568627450980392									CUMNB222-14		1	0	0	0	0	0	0	0	0	0	0	0	0	0	0	0	0	0	0	0	1	0	0	0	0	0	0	0	0	0	0	1	0	0	0	0
MSto_000995356	no rank	root	0.573033707865168									OWI_BACTER007		1	0	0	0	0	0	0	0	0	0	0	0	0	0	0	0	0	0	0	0	1	0	0	0	0	0	0	0	0	0	1	0	0	0	0	0
MSto_000995494	no rank	root	0.698507462686567									CP001431	Neorickettsia risticii| Neorickettsia helminthoeca| Neorickettsia sennetsu| Astralium rhodostomum| Haminoea japonica| Pycnococcus provasolii	1	0	0	0	0	0	0	0	0	0	0	0	0	0	0	0	0	0	0	0	1	0	0	1	0	0	0	0	0	0	0	0	0	0	0	0
MSto_000996879	no rank	root	0.582172701949861									GBMLG11055-13		1	0	0	0	0	0	0	0	0	0	0	0	0	0	0	0	0	0	0	0	2	0	0	0	0	0	0	0	0	0	0	0	0	0	0	0
MSto_001000533	no rank	root	0.628415300546448									AF288091		1	0	0	0	0	0	0	0	0	0	0	0	0	0	0	0	0	0	0	0	2	0	0	0	0	0	0	0	0	0	0	0	0	0	0	0
MSto_001003575	no rank	root	0.670422535211268									TUNSA008-14		1	0	0	0	0	0	0	0	0	0	0	0	0	0	0	0	0	0	0	0	1	0	0	0	0	0	0	0	0	0	0	0	0	0	0	0
MSto_001005695	no rank	root	0.667630057803468									OWI_BACTER007		1	0	0	0	0	0	0	0	0	0	0	0	0	0	0	0	0	0	0	0	1	0	0	0	1	0	0	0	0	0	0	0	0	0	0	0
MSto_001008558	no rank	root	0.662011173184358									VAQT586-09		1	0	0	0	0	0	0	0	0	0	0	0	0	0	0	0	0	0	0	0	1	0	0	0	0	0	0	0	0	0	0	0	0	0	0	0
MSto_001008747	no rank	root	0.685015290519878									GQ120096		1	0	0	0	0	0	0	0	0	0	0	0	0	0	0	0	0	0	0	0	1	0	0	0	0	0	1	0	0	0	0	0	0	0	0	0
MSto_001009379	no rank	root	0.550802139037433									GBGC10388-12		1	0	0	0	0	0	0	0	0	0	0	0	0	0	0	0	0	0	0	0	1	0	0	0	0	0	0	0	0	0	0	0	0	0	0	0
MSto_001010024	no rank	root	0.682492581602374									OWI_BACTER006		1	0	0	0	0	0	0	0	0	0	0	0	0	0	0	0	0	0	0	0	0	2	0	0	0	0	0	0	0	0	0	0	0	0	0	0
MSto_001010056	no rank	root	0.735735735735736									AB501311		1	0	0	0	0	0	0	0	0	0	0	0	0	0	0	0	0	0	0	0	0	2	0	0	0	0	0	0	0	0	0	0	0	0	0	0
MSto_001010393	no rank	root	0.753048780487805									ABMMC682-06		1	0	0	0	0	0	0	0	0	0	0	0	0	0	0	0	0	0	0	0	0	2	0	0	0	0	0	0	0	0	0	0	0	0	0	0
MSto_001011269	no rank	root	0.554959785522788									AB842501		1	0	0	0	0	0	0	0	0	0	0	0	0	0	0	0	0	0	0	0	0	2	0	0	0	0	0	0	0	0	0	0	0	0	0	0
MSto_001012154	no rank	root	0.558823529411765									GBCMD10065-13		1	0	0	0	0	0	0	0	0	0	0	0	0	0	0	0	0	0	0	0	0	2	0	0	0	0	0	0	0	0	0	0	0	0	0	0
MSto_001012443	no rank	root	0.634285714285714									GBMLG15135-13		1	0	0	0	0	0	0	0	0	0	0	0	0	0	0	0	0	0	0	0	0	2	0	0	0	0	0	0	0	0	0	0	0	0	0	0
MSto_001012850	no rank	root	0.688385269121813									TUNSA061-14		1	0	0	0	0	0	0	0	0	0	0	0	0	0	0	0	0	0	0	0	0	2	0	0	0	0	0	0	0	0	0	0	0	0	0	0
MSto_001013036	no rank	root	0.691860465116279									GBGC7787-09	Scopelocheirus schellenbergi| Engraulis japonicus| Eurythenes gryllus| Scapharca broughtonii| Terebella tantabiddycreekensis| Solenocera crassicornis	1	0	0	0	0	0	0	0	0	0	0	0	0	0	0	0	0	0	0	0	0	2	0	0	0	0	0	0	0	0	0	0	0	0	0	0
MSto_001013121	no rank	root	0.571815718157182									OWI_BACTER007		1	0	0	0	0	0	0	0	0	0	0	0	0	0	0	0	0	0	0	0	0	2	0	0	0	0	0	0	0	0	0	0	0	0	0	0
MSto_001013183	no rank	root	0.576315789473684									OWI_BACTER003		1	0	0	0	0	0	0	0	0	0	0	0	0	0	0	0	0	0	0	0	0	2	0	0	0	0	0	0	0	0	0	0	0	0	0	0
MSto_001013500	no rank	root	0.743975903614458									ECHUB107-11		1	0	0	0	0	0	0	0	0	0	0	0	0	0	0	0	0	0	0	0	0	2	0	0	0	0	0	0	0	0	0	0	0	0	0	0
MSto_001015028	no rank	root	0.787037037037037									GBDP0556-06		1	0	0	0	0	0	0	0	0	0	0	0	0	0	0	0	0	0	0	0	0	2	0	0	0	0	0	0	0	0	0	0	0	0	0	0
MSto_001017275	no rank	root	0.716463414634146									GBCMD12251-13		1	0	0	0	0	0	0	0	0	0	0	0	0	0	0	0	0	0	0	0	0	2	0	0	0	0	0	0	0	0	0	0	0	0	0	0
MSto_001017978	no rank	root	0.692307692307692									OWI_BACTER007	Gammarus komareki| Eurythenes gryllus	1	0	0	0	0	0	0	0	0	0	0	0	0	0	0	0	0	0	0	0	0	2	0	0	0	0	0	0	0	0	0	0	0	0	0	0
MSto_001018445	no rank	root	0.777089783281734									GBCL1445-06		1	0	0	0	0	0	0	0	0	0	0	0	0	0	0	0	0	0	0	0	0	2	0	0	0	0	0	0	0	0	0	0	0	0	0	0
MSto_001018635	no rank	root	0.621917808219178									GBCL15928-13		1	0	0	0	0	0	0	0	0	0	0	0	0	0	0	0	0	0	0	0	0	2	0	0	0	0	0	0	0	0	0	0	0	0	0	0
MSto_001019324	no rank	root	0.557065217391304									OWI_BACTER007		1	0	0	0	0	0	0	0	0	0	0	0	0	0	0	0	0	0	0	0	0	2	0	0	0	0	0	0	0	0	0	0	0	0	0	0
MSto_001020353	no rank	root	0.615168539325843									OWI_BACTER011		1	0	0	0	0	0	0	0	0	0	0	0	0	0	0	0	0	0	0	0	0	1	0	0	1	0	0	0	0	0	0	0	0	0	0	0
MSto_001021416	no rank	root	0.696883852691218									OGLA1169-11		1	0	0	0	0	0	0	0	0	0	0	0	0	0	0	0	0	0	0	0	0	1	0	0	1	0	0	0	0	0	0	0	0	0	0	0
MSto_001022223	no rank	root	0.6									GBMLM1338-13		1	0	0	0	0	0	0	0	0	0	0	0	0	0	0	0	0	0	0	0	0	1	0	0	0	0	0	0	0	0	0	0	0	0	0	0
MSto_001022803	no rank	root	0.752293577981651									SPRMA015-10		1	0	0	0	0	0	0	0	0	0	0	0	0	0	0	0	0	0	0	0	0	2	0	0	0	0	0	0	0	0	0	0	0	0	0	0
MSto_001022834	no rank	root	0.543417366946779									HQ874522		1	0	0	0	0	0	0	0	0	0	0	0	0	0	0	0	0	0	0	0	0	2	0	0	0	0	0	0	0	0	0	0	0	0	0	0
MSto_001024372	no rank	root	0.678977272727273									CP000053		1	0	0	0	0	0	0	0	0	0	0	0	0	0	0	0	0	0	0	0	0	2	0	0	0	0	0	0	0	0	0	0	0	0	0	0
MSto_001026190	no rank	root	0.605820105820106									AF474367		1	0	0	0	0	0	0	0	0	0	0	0	0	0	0	0	0	0	0	0	0	2	0	0	0	0	0	0	0	0	0	0	0	0	0	0
MSto_001026495	no rank	root	0.676136363636364									OWI_BACTER007	Scopelocheirus schellenbergi| Gammarus komareki| Coccomyxa subellipsoidea| Eurythenes gryllus	1	0	0	0	0	0	0	0	0	0	0	0	0	0	0	0	0	0	0	0	0	2	0	0	0	0	0	0	0	0	0	0	0	0	0	0
MSto_001027351	no rank	root	0.5546875									ENKDF102-11		1	0	0	0	0	0	0	0	0	0	0	0	0	0	0	0	0	0	0	0	0	1	0	0	1	0	0	0	0	0	0	0	0	0	0	0
MSto_001028187	no rank	root	0.545454545454545									OWI_BACTER007		1	0	0	0	0	0	0	0	0	0	0	0	0	0	0	0	0	0	0	0	0	2	0	0	0	0	0	0	0	0	0	0	0	0	0	0
MSto_001028790	no rank	root	0.679190751445087									OWI_BACTER008		1	0	0	0	0	0	0	0	0	0	0	0	0	0	0	0	0	0	0	0	0	2	0	0	0	0	0	0	0	0	0	0	0	0	0	0
MSto_001030887	no rank	root	0.546961325966851									GBMLG14768-13		1	0	0	0	0	0	0	0	0	0	0	0	0	0	0	0	0	0	0	0	0	1	0	0	0	0	0	0	0	0	0	1	0	0	0	0
MSto_001031941	no rank	root	0.676300578034682									GBCMA0130-06		1	0	0	0	0	0	0	0	0	0	0	0	0	0	0	0	0	0	0	0	0	1	0	0	0	0	0	0	0	0	0	1	0	0	0	0
MSto_001032275	no rank	root	0.691176470588235									OWI_BACTER003	Eurythenes gryllus	1	0	0	0	0	0	0	0	0	0	0	0	0	0	0	0	0	0	0	0	0	1	0	0	0	0	0	0	0	0	0	1	0	0	0	0
MSto_001032456	no rank	root	0.581967213114754									AY728217		1	0	0	0	0	0	0	0	0	0	0	0	0	0	0	0	0	0	0	0	0	2	0	0	0	0	0	0	0	0	0	0	0	0	0	0
MSto_001033159	no rank	root	0.549597855227882									CP000847		1	0	0	0	0	0	0	0	0	0	0	0	0	0	0	0	0	0	0	0	0	2	0	0	0	0	0	0	0	0	0	0	0	0	0	0
MSto_001033343	no rank	root	0.583798882681564									MIONT608-09		1	0	0	0	0	0	0	0	0	0	0	0	0	0	0	0	0	0	0	0	0	1	0	0	1	0	0	0	0	0	0	0	0	0	0	0
MSto_001035015	no rank	root	0.624641833810888									OWI_BACTER007		1	0	0	0	0	0	0	0	0	0	0	0	0	0	0	0	0	0	0	0	0	1	0	0	0	0	0	0	0	0	0	0	0	0	0	0
MSto_001038003	no rank	root	0.683908045977011									EU069532		1	0	0	0	0	0	0	0	0	0	0	0	0	0	0	0	0	0	0	0	0	2	0	0	0	0	0	0	0	0	0	0	0	0	0	0
MSto_001038029	no rank	root	0.543814432989691									FJ027360		1	0	0	0	0	0	0	0	0	0	0	0	0	0	0	0	0	0	0	0	0	1	0	0	0	0	0	0	0	0	0	0	0	0	0	0
MSto_001038095	no rank	root	0.560321715817694									GBSP1797-10		1	0	0	0	0	0	0	0	0	0	0	0	0	0	0	0	0	0	0	0	0	2	0	0	0	0	0	0	0	0	0	0	0	0	0	0
MSto_001038283	no rank	root	0.70516717325228									NEONU157-11		1	0	0	0	0	0	0	0	0	0	0	0	0	0	0	0	0	0	0	0	0	2	0	0	0	0	0	0	0	0	0	0	0	0	0	0
MSto_001038520	no rank	root	0.55256064690027									GQ273878		1	0	0	0	0	0	0	0	0	0	0	0	0	0	0	0	0	0	0	0	0	2	0	0	0	0	0	0	0	0	0	0	0	0	0	0
MSto_001038706	no rank	root	0.699421965317919									GBCMA0130-06	Scopelocheirus schellenbergi| Engraulis japonicus| Eurythenes gryllus| Scapharca broughtonii| Solenocera crassicornis	1	0	0	0	0	0	0	0	0	0	0	0	0	0	0	0	0	0	0	0	0	2	0	0	0	0	0	0	0	0	0	0	0	0	0	0
MSto_001039129	no rank	root	0.590529247910863									GAHAP2038-14		1	0	0	0	0	0	0	0	0	0	0	0	0	0	0	0	0	0	0	0	0	1	0	0	0	0	1	0	0	0	0	0	0	0	0	0
MSto_001040160	no rank	root	0.765060240963855									MXBSC046-10		1	0	0	0	0	0	0	0	0	0	0	0	0	0	0	0	0	0	0	0	0	1	0	0	1	0	0	0	0	0	0	0	0	0	0	0
MSto_001040205	no rank	root	0.593406593406593									CP003837	Siphonoperla torrentium| Pachyta quadrimaculata| Corynactis californica| Isotoma riparia| Paraglaciecola psychrophila| Photobacterium profundum| Pachyta lamed	1	0	0	0	0	0	0	0	0	0	0	0	0	0	0	0	0	0	0	0	0	1	0	1	0	0	0	0	0	0	0	0	0	0	0	0
MSto_001041524	no rank	root	0.70516717325228									FBARB377-11		1	0	0	0	0	0	0	0	0	0	0	0	0	0	0	0	0	0	0	0	0	1	0	0	0	0	0	0	0	0	0	0	0	0	0	0
MSto_001042010	no rank	root	0.541208791208791									OWI_BACTER007		1	0	0	0	0	0	0	0	0	0	0	0	0	0	0	0	0	0	0	0	0	2	0	0	0	0	0	0	0	0	0	0	0	0	0	0
MSto_001042176	no rank	root	0.688385269121813									TUNSA008-14		1	0	0	0	0	0	0	0	0	0	0	0	0	0	0	0	0	0	0	0	0	2	0	0	0	0	0	0	0	0	0	0	0	0	0	0
MSto_001042216	no rank	root	0.565217391304348									EF090644		1	0	0	0	0	0	0	0	0	0	0	0	0	0	0	0	0	0	0	0	0	1	0	0	0	1	0	0	0	0	0	0	0	0	0	0
MSto_001042308	no rank	root	0.698275862068966									TUNSA058-14		1	0	0	0	0	0	0	0	0	0	0	0	0	0	0	0	0	0	0	0	0	2	0	0	0	0	0	0	0	0	0	0	0	0	0	0
MSto_001042874	no rank	root	0.683760683760684									OWI_BACTER007	Scopelocheirus schellenbergi| Gammarus komareki| Eurythenes gryllus	1	0	0	0	0	0	0	0	0	0	0	0	0	0	0	0	0	0	0	0	0	2	0	0	0	0	0	0	0	0	0	0	0	0	0	0
MSto_001042881	no rank	root	0.579831932773109									GBMLG3334-07		1	0	0	0	0	0	0	0	0	0	0	0	0	0	0	0	0	0	0	0	0	1	0	0	0	0	0	0	0	0	0	0	0	0	0	0
MSto_001044068	no rank	root	0.690058479532164									OWI_BACTER006		1	0	0	0	0	0	0	0	0	0	0	0	0	0	0	0	0	0	0	0	0	1	0	0	0	0	0	0	0	0	0	0	0	0	0	0
MSto_001044599	no rank	root	0.733532934131736									CNBPT154-13		1	0	0	0	0	0	0	0	0	0	0	0	0	0	0	0	0	0	0	0	0	1	0	0	0	1	0	0	0	0	0	0	0	0	0	0
MSto_001044801	no rank	root	0.699386503067485									TUNSA058-14		1	0	0	0	0	0	0	0	0	0	0	0	0	0	0	0	0	0	0	0	0	1	0	0	0	0	0	0	0	0	0	0	0	0	0	0
MSto_001045431	no rank	root	0.597667638483965									KF181730		1	0	0	0	0	0	0	0	0	0	0	0	0	0	0	0	0	0	0	0	0	1	0	1	0	0	0	0	0	0	0	0	0	0	0	0
MSto_001045517	no rank	root	0.668604651162791									OWI_BACTER011	Scopelocheirus schellenbergi| Engraulis japonicus| Eurythenes gryllus| Scapharca broughtonii| Solenocera crassicornis	1	0	0	0	0	0	0	0	0	0	0	0	0	0	0	0	0	0	0	0	0	1	0	0	0	0	0	0	0	0	0	0	0	0	0	0
MSto_001045691	no rank	root	0.710914454277286									KM014345		1	0	0	0	0	0	0	0	0	0	0	0	0	0	0	0	0	0	0	0	0	2	0	0	0	0	0	0	0	0	0	0	0	0	0	0
MSto_001046099	no rank	root	0.590395480225989									VAQT698-09		1	0	0	0	0	0	0	0	0	0	0	0	0	0	0	0	0	0	0	0	0	1	0	0	0	0	1	0	0	0	0	0	0	0	0	0
MSto_001047167	no rank	root	0.686609686609687									TUNSA008-14		1	0	0	0	0	0	0	0	0	0	0	0	0	0	0	0	0	0	0	0	0	2	0	0	0	0	0	0	0	0	0	0	0	0	0	0
MSto_001050521	no rank	root	0.616022099447514									MYMCG556-12		1	0	0	0	0	0	0	0	0	0	0	0	0	0	0	0	0	0	0	0	0	2	0	0	0	0	0	0	0	0	0	0	0	0	0	0
MSto_001052391	no rank	root	0.617977528089888									GBCMI0050-06		1	0	0	0	0	0	0	0	0	0	0	0	0	0	0	0	0	0	0	0	0	1	0	0	0	0	0	0	0	0	0	0	0	0	0	0
MSto_001053495	no rank	root	0.632596685082873									GBMPH312-13		1	0	0	0	0	0	0	0	0	0	0	0	0	0	0	0	0	0	0	0	0	2	0	0	0	0	0	0	0	0	0	0	0	0	0	0
MSto_001053506	no rank	root	0.591780821917808									OWI_BACTER002		1	0	0	0	0	0	0	0	0	0	0	0	0	0	0	0	0	0	0	0	0	1	0	0	0	0	0	1	0	0	0	0	0	0	0	0
MSto_001054320	no rank	root	0.555851063829787									EU599543		1	0	0	0	0	0	0	0	0	0	0	0	0	0	0	0	0	0	0	0	0	2	0	0	0	0	0	0	0	0	0	0	0	0	0	0
MSto_001056738	no rank	root	0.623955431754875									AB334504		1	0	0	0	0	0	0	0	0	0	0	0	0	0	0	0	0	0	0	0	0	1	0	0	0	0	0	0	0	0	0	0	0	0	0	0
MSto_001059022	no rank	root	0.691860465116279									TUNSA008-14		1	0	0	0	0	0	0	0	0	0	0	0	0	0	0	0	0	0	0	0	0	2	0	0	0	0	0	0	0	0	0	0	0	0	0	0
MSto_001060263	no rank	root	0.548209366391185									OWI_BACTER007		1	0	0	0	0	0	0	0	0	0	0	0	0	0	0	0	0	0	0	0	0	2	0	0	0	0	0	0	0	0	0	0	0	0	0	0
MSto_001060651	no rank	root	0.571428571428571									BZLWA038-06		1	0	0	0	0	0	0	0	0	0	0	0	0	0	0	0	0	0	0	0	0	2	0	0	0	0	0	0	0	0	0	0	0	0	0	0
MSto_001061951	no rank	root	0.663888888888889									GBCPH0022-06		1	0	0	0	0	0	0	0	0	0	0	0	0	0	0	0	0	0	0	0	0	2	0	0	0	0	0	0	0	0	0	0	0	0	0	0
MSto_001062338	no rank	root	0.637640449438202									OZFWC633-12		1	0	0	0	0	0	0	0	0	0	0	0	0	0	0	0	0	0	0	0	0	1	0	0	0	0	0	0	0	0	0	0	0	0	0	0
MSto_001063003	no rank	root	0.559556786703601									GBCMD7352-13		1	0	0	0	0	0	0	0	0	0	0	0	0	0	0	0	0	0	0	0	0	1	0	0	0	1	0	0	0	0	0	0	0	0	0	0
MSto_001064752	no rank	root	0.660968660968661									DBCOI_000000288		1	0	0	0	0	0	0	0	0	0	0	0	0	0	0	0	0	0	0	0	0	2	0	0	0	0	0	0	0	0	0	0	0	0	0	0
MSto_001065163	no rank	root	0.737951807228916									OZSEA3601-13		1	0	0	0	0	0	0	0	0	0	0	0	0	0	0	0	0	0	0	0	0	1	0	0	1	0	0	0	0	0	0	0	0	0	0	0
MSto_001065872	no rank	root	0.65819209039548									TUNSA061-14		1	0	0	0	0	0	0	0	0	0	0	0	0	0	0	0	0	0	0	0	0	1	0	0	0	0	0	0	0	0	0	0	0	0	0	0
MSto_001066455	no rank	root	0.627717391304348									GBCMA0129-06		1	0	0	0	0	0	0	0	0	0	0	0	0	0	0	0	0	0	0	0	0	2	0	0	0	0	0	0	0	0	0	0	0	0	0	0
MSto_001067608	no rank	root	0.654178674351585									GBMLB1927-06		1	0	0	0	0	0	0	0	0	0	0	0	0	0	0	0	0	0	0	0	0	1	0	0	1	0	0	0	0	0	0	0	0	0	0	0
MSto_001068812	no rank	root	0.606217616580311									CR378676	Paraglaciecola psychrophila| Photobacterium profundum| Stramonita haemastoma	1	0	0	0	0	0	0	0	0	0	0	0	0	0	0	0	0	0	0	0	0	1	0	0	0	0	0	0	0	0	0	0	0	0	0	0
MSto_001069522	no rank	root	0.69054441260745									GBCMA0118-06	Scopelocheirus schellenbergi| Engraulis japonicus| Eurythenes gryllus| Scapharca broughtonii| Terebella tantabiddycreekensis| Solenocera crassicornis	1	0	0	0	0	0	0	0	0	0	0	0	0	0	0	0	0	0	0	0	0	1	0	1	0	0	0	0	0	0	0	0	0	0	0	0
MSto_001069586	no rank	root	0.631728045325779									OWI_BACTER011		1	0	0	0	0	0	0	0	0	0	0	0	0	0	0	0	0	0	0	0	0	1	0	0	0	0	0	0	0	0	0	0	0	0	0	0
MSto_001070022	no rank	root	0.663793103448276									GBCO2295-14		1	0	0	0	0	0	0	0	0	0	0	0	0	0	0	0	0	0	0	0	0	2	0	0	0	0	0	0	0	0	0	0	0	0	0	0
MSto_001073196	no rank	root	0.796923076923077									ABMMC964-06		1	0	0	0	0	0	0	0	0	0	0	0	0	0	0	0	0	0	0	0	0	1	0	0	0	0	0	0	0	0	0	0	0	0	0	0
MSto_001074220	no rank	root	0.698830409356725									FCDPA049-04		1	0	0	0	0	0	0	0	0	0	0	0	0	0	0	0	0	0	0	0	0	0	2	0	0	0	0	0	0	0	0	0	0	0	0	0
MSto_001074639	no rank	root	0.635057471264368									FOA903-04		1	0	0	0	0	0	0	0	0	0	0	0	0	0	0	0	0	0	0	0	0	0	2	0	0	0	0	0	0	0	0	0	0	0	0	0
MSto_001075727	no rank	root	0.636103151862464									OWI_BACTER006		1	0	0	0	0	0	0	0	0	0	0	0	0	0	0	0	0	0	0	0	0	0	2	0	0	0	0	0	0	0	0	0	0	0	0	0
MSto_001075734	no rank	root	0.605405405405405									GBCI0714-06		1	0	0	0	0	0	0	0	0	0	0	0	0	0	0	0	0	0	0	0	0	0	2	0	0	0	0	0	0	0	0	0	0	0	0	0
MSto_001076211	no rank	root	0.61864406779661									KC688271		1	0	0	0	0	0	0	0	0	0	0	0	0	0	0	0	0	0	0	0	0	0	1	0	0	0	0	0	0	0	0	0	0	0	0	0
MSto_001077394	no rank	root	0.743202416918429									GBCMA6224-13		1	0	0	0	0	0	0	0	0	0	0	0	0	0	0	0	0	0	0	0	0	0	1	0	0	0	0	0	0	0	0	0	0	0	0	0
MSto_001078861	no rank	root	0.663911845730028									TUNSA008-14		1	0	0	0	0	0	0	0	0	0	0	0	0	0	0	0	0	0	0	0	0	0	1	0	0	0	0	0	0	0	0	0	0	0	0	0
MSto_001078894	no rank	root	0.69578313253012									MACRO3178-11		1	0	0	0	0	0	0	0	0	0	0	0	0	0	0	0	0	0	0	0	0	0	2	0	0	0	0	0	0	0	0	0	0	0	0	0
MSto_001080064	no rank	root	0.638728323699422									OWI_BACTER011		1	0	0	0	0	0	0	0	0	0	0	0	0	0	0	0	0	0	0	0	0	0	2	0	0	0	0	0	0	0	0	0	0	0	0	0
MSto_001080826	no rank	root	0.557333333333333									GBCMA0118-06		1	0	0	0	0	0	0	0	0	0	0	0	0	0	0	0	0	0	0	0	0	0	2	0	0	0	0	0	0	0	0	0	0	0	0	0
MSto_001082499	no rank	root	0.545961002785515									EU161433		1	0	0	0	0	0	0	0	0	0	0	0	0	0	0	0	0	0	0	0	0	0	2	0	0	0	0	0	0	0	0	0	0	0	0	0
MSto_001083706	no rank	root	0.56657223796034									GQ481588		1	0	0	0	0	0	0	0	0	0	0	0	0	0	0	0	0	0	0	0	0	0	2	0	0	0	0	0	0	0	0	0	0	0	0	0
MSto_001084370	no rank	root	0.552278820375335									KJ396582		1	0	0	0	0	0	0	0	0	0	0	0	0	0	0	0	0	0	0	0	0	0	2	0	0	0	0	0	0	0	0	0	0	0	0	0
MSto_001084786	no rank	root	0.644699140401146									EF158855		1	0	0	0	0	0	0	0	0	0	0	0	0	0	0	0	0	0	0	0	0	0	1	0	0	0	0	0	0	0	0	0	0	0	0	0
MSto_001084807	no rank	root	0.546916890080429									CNPKF2435-14		1	0	0	0	0	0	0	0	0	0	0	0	0	0	0	0	0	0	0	0	0	0	2	0	0	0	0	0	0	0	0	0	0	0	0	0
MSto_001085227	no rank	root	0.707386363636364									LJMAY061-09		1	0	0	0	0	0	0	0	0	0	0	0	0	0	0	0	0	0	0	0	0	0	1	0	0	0	0	0	0	0	0	0	0	0	0	0
MSto_001087150	no rank	root	0.568245125348189									GBMLG8365-09		1	0	0	0	0	0	0	0	0	0	0	0	0	0	0	0	0	0	0	0	0	0	1	0	0	0	0	0	0	0	0	0	0	0	0	0
MSto_001089037	no rank	root	0.628169014084507									GBMLG0041-06		1	0	0	0	0	0	0	0	0	0	0	0	0	0	0	0	0	0	0	0	0	0	2	0	0	0	0	0	0	0	0	0	0	0	0	0
MSto_001089354	no rank	root	0.568245125348189									SKMZM183-07		1	0	0	0	0	0	0	0	0	0	0	0	0	0	0	0	0	0	0	0	0	0	2	0	0	0	0	0	0	0	0	0	0	0	0	0
MSto_001090686	no rank	root	0.614325068870523									GBMLB1764-06		1	0	0	0	0	0	0	0	0	0	0	0	0	0	0	0	0	0	0	0	0	0	2	0	0	0	0	0	0	0	0	0	0	0	0	0
MSto_001090701	no rank	root	0.553475935828877									FCMUN146-09		1	0	0	0	0	0	0	0	0	0	0	0	0	0	0	0	0	0	0	0	0	0	2	0	0	0	0	0	0	0	0	0	0	0	0	0
MSto_001090972	no rank	root	0.687679083094556									GBAN1880-08	Chloeia parva| Terebella tantabiddycreekensis| \Gyraulus sp. Lake Ohrid\| Eurythenes gryllus	1	0	0	0	0	0	0	0	0	0	0	0	0	0	0	0	0	0	0	0	0	0	2	0	0	0	0	0	0	0	0	0	0	0	0	0
MSto_001091060	no rank	root	0.611413043478261									DQ061004		1	0	0	0	0	0	0	0	0	0	0	0	0	0	0	0	0	0	0	0	0	0	2	0	0	0	0	0	0	0	0	0	0	0	0	0
MSto_001091191	no rank	root	0.562005277044855									MIONB276-10		1	0	0	0	0	0	0	0	0	0	0	0	0	0	0	0	0	0	0	0	0	0	2	0	0	0	0	0	0	0	0	0	0	0	0	0
MSto_001091338	no rank	root	0.765432098765432									IPID110-11		1	0	0	0	0	0	0	0	0	0	0	0	0	0	0	0	0	0	0	0	0	0	1	0	0	0	0	0	0	0	0	0	0	0	0	0
MSto_001091651	no rank	root	0.723529411764706									ABMMC5239-09		1	0	0	0	0	0	0	0	0	0	0	0	0	0	0	0	0	0	0	0	0	0	1	0	0	0	0	0	0	0	0	0	0	0	0	0
MSto_001091727	no rank	root	0.542234332425068									HY061-07		1	0	0	0	0	0	0	0	0	0	0	0	0	0	0	0	0	0	0	0	0	0	2	0	0	0	0	0	0	0	0	0	0	0	0	0
MSto_001092415	no rank	root	0.563218390804598									GBIR3798-13		1	0	0	0	0	0	0	0	0	0	0	0	0	0	0	0	0	0	0	0	0	0	2	0	0	0	0	0	0	0	0	0	0	0	0	0
MSto_001092668	no rank	root	0.558011049723757									GBIR477-07		1	0	0	0	0	0	0	0	0	0	0	0	0	0	0	0	0	0	0	0	0	0	1	0	0	0	0	0	1	0	0	0	0	0	0	0
MSto_001093897	no rank	root	0.717261904761905									OZSEA2270-11		1	0	0	0	0	0	0	0	0	0	0	0	0	0	0	0	0	0	0	0	0	0	1	0	0	0	0	0	0	0	0	0	0	0	0	1
MSto_001094189	no rank	root	0.640226628895184									HIEPT182-10		1	0	0	0	0	0	0	0	0	0	0	0	0	0	0	0	0	0	0	0	0	0	2	0	0	0	0	0	0	0	0	0	0	0	0	0
MSto_001094213	no rank	root	0.651810584958217									OWI_BACTER006		1	0	0	0	0	0	0	0	0	0	0	0	0	0	0	0	0	0	0	0	0	0	1	1	0	0	0	0	0	0	0	0	0	0	0	0
MSto_001094306	no rank	root	0.701492537313433									WWAMP993-11		1	0	0	0	0	0	0	0	0	0	0	0	0	0	0	0	0	0	0	0	0	0	2	0	0	0	0	0	0	0	0	0	0	0	0	0
MSto_001094571	no rank	root	0.69364161849711									GBCMA0132-06		1	0	0	0	0	0	0	0	0	0	0	0	0	0	0	0	0	0	0	0	0	0	2	0	0	0	0	0	0	0	0	0	0	0	0	0
MSto_001098791	no rank	root	0.730538922155689									OZSEA2628-11		1	0	0	0	0	0	0	0	0	0	0	0	0	0	0	0	0	0	0	0	0	0	2	0	0	0	0	0	0	0	0	0	0	0	0	0
MSto_001101006	no rank	root	0.595300261096606									GBAN4590-13		1	0	0	0	0	0	0	0	0	0	0	0	0	0	0	0	0	0	0	0	0	0	1	0	0	0	0	0	0	0	0	1	0	0	0	0
MSto_001101083	no rank	root	0.610951008645533									JN593332		1	0	0	0	0	0	0	0	0	0	0	0	0	0	0	0	0	0	0	0	0	0	1	0	0	0	0	1	0	0	0	0	0	0	0	0
MSto_001101826	no rank	root	0.81055900621118									FBCOB825-10		1	0	0	0	0	0	0	0	0	0	0	0	0	0	0	0	0	0	0	0	0	0	1	0	0	0	0	0	0	0	0	0	0	0	0	0
MSto_001102639	no rank	root	0.56145251396648									DQ095154		1	0	0	0	0	0	0	0	0	0	0	0	0	0	0	0	0	0	0	0	0	0	2	0	0	0	0	0	0	0	0	0	0	0	0	0
MSto_001103844	no rank	root	0.620879120879121									OWI_BACTER011		1	0	0	0	0	0	0	0	0	0	0	0	0	0	0	0	0	0	0	0	0	0	2	0	0	0	0	0	0	0	0	0	0	0	0	0
MSto_001104583	no rank	root	0.67741935483871									TUNSA058-14		1	0	0	0	0	0	0	0	0	0	0	0	0	0	0	0	0	0	0	0	0	0	2	0	0	0	0	0	0	0	0	0	0	0	0	0
MSto_001105004	no rank	root	0.639204545454545									GBCI0620-06		1	0	0	0	0	0	0	0	0	0	0	0	0	0	0	0	0	0	0	0	0	0	2	0	0	0	0	0	0	0	0	0	0	0	0	0
MSto_001105439	no rank	root	0.600591715976331									MD2467		1	0	0	0	0	0	0	0	0	0	0	0	0	0	0	0	0	0	0	0	0	0	1	0	0	0	0	0	0	0	1	0	0	0	0	0
MSto_001106016	no rank	root	0.609625668449198									MACRO3178-11		1	0	0	0	0	0	0	0	0	0	0	0	0	0	0	0	0	0	0	0	0	0	1	0	0	0	0	0	0	0	0	0	0	0	0	0
MSto_001106188	no rank	root	0.630853994490358									GBCI0620-06		1	0	0	0	0	0	0	0	0	0	0	0	0	0	0	0	0	0	0	0	0	0	1	0	0	0	0	0	0	0	0	0	0	0	0	0
MSto_001107481	no rank	root	0.598930481283422									OWI_BACTER011		1	0	0	0	0	0	0	0	0	0	0	0	0	0	0	0	0	0	0	0	0	0	1	1	0	0	0	0	0	0	0	0	0	0	0	0
MSto_001108668	no rank	root	0.690340909090909									GBMIN1726-12		1	0	0	0	0	0	0	0	0	0	0	0	0	0	0	0	0	0	0	0	0	0	1	0	0	0	0	0	0	0	0	0	0	0	0	0
MSto_001111334	no rank	root	0.595988538681948									NYMAY052-07		1	0	0	0	0	0	0	0	0	0	0	0	0	0	0	0	0	0	0	0	0	0	1	0	0	0	0	0	0	0	0	0	0	0	0	0
MSto_001112614	no rank	root	0.684507042253521									OWI_BACTER010		1	0	0	0	0	0	0	0	0	0	0	0	0	0	0	0	0	0	0	0	0	0	2	0	0	0	0	0	0	0	0	0	0	0	0	0
MSto_001112986	no rank	root	0.700296735905044									JF284690		1	0	0	0	0	0	0	0	0	0	0	0	0	0	0	0	0	0	0	0	0	0	2	0	0	0	0	0	0	0	0	0	0	0	0	0
MSto_001114051	no rank	root	0.558988764044944									AB843791		1	0	0	0	0	0	0	0	0	0	0	0	0	0	0	0	0	0	0	0	0	0	1	0	0	0	0	0	0	0	0	0	0	0	0	0
MSto_001114683	no rank	root	0.553475935828877									EF615589		1	0	0	0	0	0	0	0	0	0	0	0	0	0	0	0	0	0	0	0	0	0	1	0	0	1	0	0	0	0	0	0	0	0	0	0
MSto_001115784	no rank	root	0.599423631123919									LIMC121-08		1	0	0	0	0	0	0	0	0	0	0	0	0	0	0	0	0	0	0	0	0	0	1	0	0	0	0	0	0	0	0	0	0	0	0	0
MSto_001117966	no rank	root	0.541208791208791									OWI_BACTER011		1	0	0	0	0	0	0	0	0	0	0	0	0	0	0	0	0	0	0	0	0	0	1	0	0	0	0	0	0	0	0	0	0	0	1	0
MSto_001119555	no rank	root	0.630555555555556									FBCOK700-13		1	0	0	0	0	0	0	0	0	0	0	0	0	0	0	0	0	0	0	0	0	0	1	0	0	0	0	0	0	0	0	0	0	0	0	0
MSto_001122119	no rank	root	0.561307901907357									MSA113-13		1	0	0	0	0	0	0	0	0	0	0	0	0	0	0	0	0	0	0	0	0	0	1	0	0	0	0	0	0	0	0	0	0	0	0	0
MSto_001122725	no rank	root	0.619178082191781									YYY005-10		1	0	0	0	0	0	0	0	0	0	0	0	0	0	0	0	0	0	0	0	0	0	1	0	0	0	0	0	0	0	0	0	0	0	0	0
MSto_001123082	no rank	root	0.598404255319149									DQ010541		1	0	0	0	0	0	0	0	0	0	0	0	0	0	0	0	0	0	0	0	0	0	0	1	0	1	0	0	0	0	0	0	0	0	0	0
MSto_001123208	no rank	root	0.698757763975155									OWI_BACTER002	Terebella tantabiddycreekensis| Scapharca broughtonii| Chloeia parva| Methylotenera versatilis	1	0	0	0	0	0	0	0	0	0	0	0	0	0	0	0	0	0	0	0	0	0	0	2	0	0	0	0	0	0	0	0	0	0	0	0
MSto_001123328	no rank	root	0.662921348314607									CCSMA199-10		1	0	0	0	0	0	0	0	0	0	0	0	0	0	0	0	0	0	0	0	0	0	0	1	0	0	0	0	1	0	0	0	0	0	0	0
MSto_001123739	no rank	root	0.630372492836676									OWI_BACTER011		1	0	0	0	0	0	0	0	0	0	0	0	0	0	0	0	0	0	0	0	0	0	0	2	0	0	0	0	0	0	0	0	0	0	0	0
MSto_001123895	no rank	root	0.626780626780627									OWI_BACTER007		1	0	0	0	0	0	0	0	0	0	0	0	0	0	0	0	0	0	0	0	0	0	0	2	0	0	0	0	0	0	0	0	0	0	0	0
MSto_001124167	no rank	root	0.566489361702128									KF017572		1	0	0	0	0	0	0	0	0	0	0	0	0	0	0	0	0	0	0	0	0	0	0	1	0	0	0	0	0	0	0	0	0	0	0	0
MSto_001124472	no rank	root	0.694050991501416									GBCMA0122-06		1	0	0	0	0	0	0	0	0	0	0	0	0	0	0	0	0	0	0	0	0	0	0	2	0	0	0	0	0	0	0	0	0	0	0	0
MSto_001124923	no rank	root	0.550135501355014									OWI_BACTER007		1	0	0	0	0	0	0	0	0	0	0	0	0	0	0	0	0	0	0	0	0	0	0	1	0	0	0	0	0	0	1	0	0	0	0	0
MSto_001126958	no rank	root	0.541436464088398									CP001759		1	0	0	0	0	0	0	0	0	0	0	0	0	0	0	0	0	0	0	0	0	0	0	2	0	0	0	0	0	0	0	0	0	0	0	0
MSto_001127032	no rank	root	0.615384615384615									SPRMA197-10		1	0	0	0	0	0	0	0	0	0	0	0	0	0	0	0	0	0	0	0	0	0	0	1	0	0	0	0	0	0	0	0	0	0	0	0
MSto_001128065	no rank	root	0.623563218390805									HQ874522		1	0	0	0	0	0	0	0	0	0	0	0	0	0	0	0	0	0	0	0	0	0	0	1	0	0	0	0	0	0	0	0	0	1	0	0
MSto_001128721	no rank	root	0.692537313432836									ABMMC11110-10		1	0	0	0	0	0	0	0	0	0	0	0	0	0	0	0	0	0	0	0	0	0	0	2	0	0	0	0	0	0	0	0	0	0	0	0
MSto_001130568	no rank	root	0.552910052910053									DINOB267-08		1	0	0	0	0	0	0	0	0	0	0	0	0	0	0	0	0	0	0	0	0	0	0	1	0	1	0	0	0	0	0	0	0	0	0	0
MSto_001130673	no rank	root	0.571830985915493									WAMMS272-10		1	0	0	0	0	0	0	0	0	0	0	0	0	0	0	0	0	0	0	0	0	0	0	2	0	0	0	0	0	0	0	0	0	0	0	0
MSto_001131991	no rank	root	0.76219512195122									JF414544		1	0	0	0	0	0	0	0	0	0	0	0	0	0	0	0	0	0	0	0	0	0	0	2	0	0	0	0	0	0	0	0	0	0	0	0
MSto_001132271	no rank	root	0.598915989159892									GBPL0468-06		1	0	0	0	0	0	0	0	0	0	0	0	0	0	0	0	0	0	0	0	0	0	0	1	0	0	0	0	0	0	0	0	0	0	0	0
MSto_001132490	no rank	root	0.62972972972973									GBMLG16766-13		1	0	0	0	0	0	0	0	0	0	0	0	0	0	0	0	0	0	0	0	0	0	0	1	0	0	0	0	0	0	0	0	0	0	0	0
MSto_001132954	no rank	root	0.726726726726727									AJ235271		1	0	0	0	0	0	0	0	0	0	0	0	0	0	0	0	0	0	0	0	0	0	0	2	0	0	0	0	0	0	0	0	0	0	0	0
MSto_001133579	no rank	root	0.655172413793103									OWI_BACTER007		1	0	0	0	0	0	0	0	0	0	0	0	0	0	0	0	0	0	0	0	0	0	0	2	0	0	0	0	0	0	0	0	0	0	0	0
MSto_001133891	no rank	root	0.632183908045977									GBCH11882-13		1	0	0	0	0	0	0	0	0	0	0	0	0	0	0	0	0	0	0	0	0	0	0	2	0	0	0	0	0	0	0	0	0	0	0	0
MSto_001134302	no rank	root	0.72463768115942									GBMIN6845-12		1	0	0	0	0	0	0	0	0	0	0	0	0	0	0	0	0	0	0	0	0	0	0	2	0	0	0	0	0	0	0	0	0	0	0	0
MSto_001135152	no rank	root	0.745454545454545									KF206133		1	0	0	0	0	0	0	0	0	0	0	0	0	0	0	0	0	0	0	0	0	0	0	2	0	0	0	0	0	0	0	0	0	0	0	0
MSto_001135541	no rank	root	0.680790960451977									TUNSA008-14		1	0	0	0	0	0	0	0	0	0	0	0	0	0	0	0	0	0	0	0	0	0	0	2	0	0	0	0	0	0	0	0	0	0	0	0
MSto_001135565	no rank	root	0.662011173184358									GBCL2999-07		1	0	0	0	0	0	0	0	0	0	0	0	0	0	0	0	0	0	0	0	0	0	0	2	0	0	0	0	0	0	0	0	0	0	0	0
MSto_001135800	no rank	root	0.623306233062331									FJ385026		1	0	0	0	0	0	0	0	0	0	0	0	0	0	0	0	0	0	0	0	0	0	0	1	0	0	0	0	0	0	0	0	0	0	0	0
MSto_001136154	no rank	root	0.623595505617977									MDECA613-10		1	0	0	0	0	0	0	0	0	0	0	0	0	0	0	0	0	0	0	0	0	0	0	1	0	0	0	0	0	0	0	0	0	0	0	0
MSto_001136514	no rank	root	0.532608695652174									PCQC053-08		1	0	0	0	0	0	0	0	0	0	0	0	0	0	0	0	0	0	0	0	0	0	0	2	0	0	0	0	0	0	0	0	0	0	0	0
MSto_001136683	no rank	root	0.618131868131868									GBFCE979-14		1	0	0	0	0	0	0	0	0	0	0	0	0	0	0	0	0	0	0	0	0	0	0	1	0	1	0	0	0	0	0	0	0	0	0	0
MSto_001137003	no rank	root	0.569444444444444									BROMB152-06		1	0	0	0	0	0	0	0	0	0	0	0	0	0	0	0	0	0	0	0	0	0	0	1	0	0	0	0	0	0	0	1	0	0	0	0
MSto_001138021	no rank	root	0.741641337386018									GBMIN40363-13		1	0	0	0	0	0	0	0	0	0	0	0	0	0	0	0	0	0	0	0	0	0	0	1	0	0	0	0	0	0	0	0	0	0	0	0
MSto_001138531	no rank	root	0.688821752265861									MDECA656-10		1	0	0	0	0	0	0	0	0	0	0	0	0	0	0	0	0	0	0	0	0	0	0	2	0	0	0	0	0	0	0	0	0	0	0	0
MSto_001140188	no rank	root	0.593123209169054									JN593332		1	0	0	0	0	0	0	0	0	0	0	0	0	0	0	0	0	0	0	0	0	0	0	1	0	0	0	0	0	0	0	0	0	0	0	0
MSto_001140472	no rank	root	0.616621983914209									AY345023		1	0	0	0	0	0	0	0	0	0	0	0	0	0	0	0	0	0	0	0	0	0	0	1	0	0	0	0	0	0	0	0	0	0	0	0
MSto_001140787	no rank	root	0.627118644067797									GBCDA1196-12		1	0	0	0	0	0	0	0	0	0	0	0	0	0	0	0	0	0	0	0	0	0	0	2	0	0	0	0	0	0	0	0	0	0	0	0
MSto_001140828	no rank	root	0.545212765957447									YCHAE458-08		1	0	0	0	0	0	0	0	0	0	0	0	0	0	0	0	0	0	0	0	0	0	0	2	0	0	0	0	0	0	0	0	0	0	0	0
MSto_001141289	no rank	root	0.557746478873239									EU165707		1	0	0	0	0	0	0	0	0	0	0	0	0	0	0	0	0	0	0	0	0	0	0	2	0	0	0	0	0	0	0	0	0	0	0	0
MSto_001141993	no rank	root	0.596899224806202									CR378676	Stramonita floridana| Stramonita haemastoma| Stramonita rustica| Stramonita canaliculata| Stramonita biserialis| Paraglaciecola psychrophila| Conus rattus| Photobacterium profundum	1	0	0	0	0	0	0	0	0	0	0	0	0	0	0	0	0	0	0	0	0	0	0	2	0	0	0	0	0	0	0	0	0	0	0	0
MSto_001142692	no rank	root	0.588859416445623									GBSP0403-06		1	0	0	0	0	0	0	0	0	0	0	0	0	0	0	0	0	0	0	0	0	0	0	1	0	0	0	0	0	0	0	0	0	0	0	0
MSto_001142956	no rank	root	0.781538461538462									KM443241		1	0	0	0	0	0	0	0	0	0	0	0	0	0	0	0	0	0	0	0	0	0	0	1	0	0	0	0	0	0	0	0	0	0	0	0
MSto_001142966	no rank	root	0.596256684491979									ABMMC1607-07		1	0	0	0	0	0	0	0	0	0	0	0	0	0	0	0	0	0	0	0	0	0	0	2	0	0	0	0	0	0	0	0	0	0	0	0
MSto_001143277	no rank	root	0.68452380952381									CMBIA491-11		1	0	0	0	0	0	0	0	0	0	0	0	0	0	0	0	0	0	0	0	0	0	0	2	0	0	0	0	0	0	0	0	0	0	0	0
MSto_001143307	no rank	root	0.666666666666667									EF543053		1	0	0	0	0	0	0	0	0	0	0	0	0	0	0	0	0	0	0	0	0	0	0	2	0	0	0	0	0	0	0	0	0	0	0	0
MSto_001143517	no rank	root	0.667605633802817									MDECA655-10		1	0	0	0	0	0	0	0	0	0	0	0	0	0	0	0	0	0	0	0	0	0	0	1	0	0	0	0	0	0	0	1	0	0	0	0
MSto_001147203	no rank	root	0.571428571428571									BJNSM601-10		1	0	0	0	0	0	0	0	0	0	0	0	0	0	0	0	0	0	0	0	0	0	0	1	0	0	0	0	0	0	0	0	0	0	0	0
MSto_001147694	no rank	root	0.608									DQ665758		1	0	0	0	0	0	0	0	0	0	0	0	0	0	0	0	0	0	0	0	0	0	0	1	0	0	0	0	0	0	0	0	0	0	0	0
MSto_001148421	no rank	root	0.744615384615385									BBUSE026-11		1	0	0	0	0	0	0	0	0	0	0	0	0	0	0	0	0	0	0	0	0	0	0	1	0	0	0	0	0	0	0	0	0	0	1	0
MSto_001149198	no rank	root	0.657657657657658									XAE077-04		1	0	0	0	0	0	0	0	0	0	0	0	0	0	0	0	0	0	0	0	0	0	0	1	0	0	0	0	0	0	0	0	0	0	0	0
MSto_001149622	no rank	root	0.635135135135135									AB843707		1	0	0	0	0	0	0	0	0	0	0	0	0	0	0	0	0	0	0	0	0	0	0	1	0	0	0	0	0	0	0	0	0	0	0	0
MSto_001149669	no rank	root	0.673239436619718									OWI_BACTER007	Gammarus komareki| Coccomyxa subellipsoidea| Scopelocheirus schellenbergi| Eurythenes gryllus| Cryphiops caementarius	1	0	0	0	0	0	0	0	0	0	0	0	0	0	0	0	0	0	0	0	0	0	0	1	0	0	0	0	0	0	0	0	0	0	0	0
MSto_001152005	no rank	root	0.563002680965147									HM542967		1	0	0	0	0	0	0	0	0	0	0	0	0	0	0	0	0	0	0	0	0	0	0	1	0	0	0	0	0	0	0	0	0	0	0	0
MSto_001152123	no rank	root	0.661538461538462									HM099792		1	0	0	0	0	0	0	0	0	0	0	0	0	0	0	0	0	0	0	0	0	0	0	0	1	0	0	0	0	0	0	0	0	0	0	0
MSto_001152600	no rank	root	0.60458452722063									OWI_BACTER011		1	0	0	0	0	0	0	0	0	0	0	0	0	0	0	0	0	0	0	0	0	0	0	0	2	0	0	0	0	0	0	0	0	0	0	0
MSto_001153562	no rank	root	0.637640449438202									GBMIN4775-12		1	0	0	0	0	0	0	0	0	0	0	0	0	0	0	0	0	0	0	0	0	0	0	0	2	0	0	0	0	0	0	0	0	0	0	0
MSto_001153622	no rank	root	0.602702702702703									GBCI0399-06		1	0	0	0	0	0	0	0	0	0	0	0	0	0	0	0	0	0	0	0	0	0	0	0	2	0	0	0	0	0	0	0	0	0	0	0
MSto_001154081	no rank	root	0.572649572649573									GBCMD4893-09		1	0	0	0	0	0	0	0	0	0	0	0	0	0	0	0	0	0	0	0	0	0	0	0	2	0	0	0	0	0	0	0	0	0	0	0
MSto_001154876	no rank	root	0.550531914893617									EICOL014-11		1	0	0	0	0	0	0	0	0	0	0	0	0	0	0	0	0	0	0	0	0	0	0	0	1	0	0	0	0	0	0	0	0	0	0	0
MSto_001154925	no rank	root	0.552845528455285									OWI_BACTER007		1	0	0	0	0	0	0	0	0	0	0	0	0	0	0	0	0	0	0	0	0	0	0	0	2	0	0	0	0	0	0	0	0	0	0	0
MSto_001155740	no rank	root	0.691394658753709									AB775221		1	0	0	0	0	0	0	0	0	0	0	0	0	0	0	0	0	0	0	0	0	0	0	0	2	0	0	0	0	0	0	0	0	0	0	0
MSto_001155792	no rank	root	0.592696629213483									OWI_BACTER003		1	0	0	0	0	0	0	0	0	0	0	0	0	0	0	0	0	0	0	0	0	0	0	0	2	0	0	0	0	0	0	0	0	0	0	0
MSto_001157936	no rank	root	0.634831460674157									GBCMD10085-13		1	0	0	0	0	0	0	0	0	0	0	0	0	0	0	0	0	0	0	0	0	0	0	0	2	0	0	0	0	0	0	0	0	0	0	0
MSto_001158062	no rank	root	0.563025210084034									ROMC124-07		1	0	0	0	0	0	0	0	0	0	0	0	0	0	0	0	0	0	0	0	0	0	0	0	1	0	1	0	0	0	0	0	0	0	0	0
MSto_001158230	no rank	root	0.554644808743169									OWI_BACTER007		1	0	0	0	0	0	0	0	0	0	0	0	0	0	0	0	0	0	0	0	0	0	0	0	2	0	0	0	0	0	0	0	0	0	0	0
MSto_001160290	no rank	root	0.670422535211268									ABMMC8195-10		1	0	0	0	0	0	0	0	0	0	0	0	0	0	0	0	0	0	0	0	0	0	0	0	2	0	0	0	0	0	0	0	0	0	0	0
MSto_001161069	no rank	root	0.698275862068966									GBCM1618-14	Scopelocheirus schellenbergi| Gammarus komareki| Eurythenes gryllus	1	0	0	0	0	0	0	0	0	0	0	0	0	0	0	0	0	0	0	0	0	0	0	0	2	0	0	0	0	0	0	0	0	0	0	0
MSto_001161682	no rank	root	0.56786703601108									DQ432720		1	0	0	0	0	0	0	0	0	0	0	0	0	0	0	0	0	0	0	0	0	0	0	0	1	0	0	0	0	1	0	0	0	0	0	0
MSto_001161715	no rank	root	0.650568181818182									OWI_BACTER003		1	0	0	0	0	0	0	0	0	0	0	0	0	0	0	0	0	0	0	0	0	0	0	0	2	0	0	0	0	0	0	0	0	0	0	0
MSto_001162302	no rank	root	0.610644257703081									GBCMD10056-13		1	0	0	0	0	0	0	0	0	0	0	0	0	0	0	0	0	0	0	0	0	0	0	0	1	0	0	0	0	0	0	1	0	0	0	0
MSto_001162530	no rank	root	0.682634730538922									GBCMD8279-13		1	0	0	0	0	0	0	0	0	0	0	0	0	0	0	0	0	0	0	0	0	0	0	0	1	0	0	0	0	0	0	0	0	0	0	0
MSto_001163211	no rank	root	0.685131195335277									OWI_BACTER003	Engraulis japonicus| Eurythenes gryllus	1	0	0	0	0	0	0	0	0	0	0	0	0	0	0	0	0	0	0	0	0	0	0	0	1	0	0	0	0	0	1	0	0	0	0	0
MSto_001163867	no rank	root	0.614730878186969									SOA216-12		1	0	0	0	0	0	0	0	0	0	0	0	0	0	0	0	0	0	0	0	0	0	0	0	2	0	0	0	0	0	0	0	0	0	0	0
MSto_001163914	no rank	root	0.565826330532213									MACNE004-12		1	0	0	0	0	0	0	0	0	0	0	0	0	0	0	0	0	0	0	0	0	0	0	0	2	0	0	0	0	0	0	0	0	0	0	0
MSto_001165545	no rank	root	0.554644808743169									MYRUS062-09		1	0	0	0	0	0	0	0	0	0	0	0	0	0	0	0	0	0	0	0	0	0	0	0	2	0	0	0	0	0	0	0	0	0	0	0
MSto_001166701	no rank	root	0.68361581920904									DSOPH3388-11		1	0	0	0	0	0	0	0	0	0	0	0	0	0	0	0	0	0	0	0	0	0	0	0	1	0	0	0	0	0	0	0	0	0	0	0
MSto_001168245	no rank	root	0.609042553191489									OZSEA1296-10		1	0	0	0	0	0	0	0	0	0	0	0	0	0	0	0	0	0	0	0	0	0	0	0	2	0	0	0	0	0	0	0	0	0	0	0
MSto_001168616	no rank	root	0.640449438202247									AJ277126		1	0	0	0	0	0	0	0	0	0	0	0	0	0	0	0	0	0	0	0	0	0	0	0	2	0	0	0	0	0	0	0	0	0	0	0
MSto_001169024	no rank	root	0.663817663817664									OWI_BACTER003	Rickettsia endosymbiont of Macrolophus pygmaeus| Engraulis japonicus| Eurythenes gryllus| Scapharca broughtonii| Terebella tantabiddycreekensis| Solenocera crassicornis| Chloeia parva| Methylotenera versatilis	1	0	0	0	0	0	0	0	0	0	0	0	0	0	0	0	0	0	0	0	0	0	0	0	1	0	0	0	0	1	0	0	0	0	0	0
MSto_001170606	no rank	root	0.684057971014493									FJ858268		1	0	0	0	0	0	0	0	0	0	0	0	0	0	0	0	0	0	0	0	0	0	0	0	2	0	0	0	0	0	0	0	0	0	0	0
MSto_001171806	no rank	root	0.650704225352113									OWI_BACTER007		1	0	0	0	0	0	0	0	0	0	0	0	0	0	0	0	0	0	0	0	0	0	0	0	2	0	0	0	0	0	0	0	0	0	0	0
MSto_001171947	no rank	root	0.53887399463807									CP001759		1	0	0	0	0	0	0	0	0	0	0	0	0	0	0	0	0	0	0	0	0	0	0	0	1	0	0	0	0	0	1	0	0	0	0	0
MSto_001172289	no rank	root	0.659154929577465									TDCRH029-11		1	0	0	0	0	0	0	0	0	0	0	0	0	0	0	0	0	0	0	0	0	0	0	0	2	0	0	0	0	0	0	0	0	0	0	0
MSto_001173006	no rank	root	0.603174603174603									GU205064		1	0	0	0	0	0	0	0	0	0	0	0	0	0	0	0	0	0	0	0	0	0	0	0	2	0	0	0	0	0	0	0	0	0	0	0
MSto_001173363	no rank	root	0.562326869806094									PCQC053-08		1	0	0	0	0	0	0	0	0	0	0	0	0	0	0	0	0	0	0	0	0	0	0	0	2	0	0	0	0	0	0	0	0	0	0	0
MSto_001174625	no rank	root	0.690140845070423									EU329157		1	0	0	0	0	0	0	0	0	0	0	0	0	0	0	0	0	0	0	0	0	0	0	0	1	1	0	0	0	0	0	0	0	0	0	0
MSto_001174764	no rank	root	0.55524861878453									FJ027495		1	0	0	0	0	0	0	0	0	0	0	0	0	0	0	0	0	0	0	0	0	0	0	0	2	0	0	0	0	0	0	0	0	0	0	0
MSto_001177732	no rank	root	0.552631578947368									YCHAE409-08		1	0	0	0	0	0	0	0	0	0	0	0	0	0	0	0	0	0	0	0	0	0	0	0	1	0	0	0	0	1	0	0	0	0	0	0
MSto_001178431	no rank	root	0.582677165354331									OWI_BACTER011		1	0	0	0	0	0	0	0	0	0	0	0	0	0	0	0	0	0	0	0	0	0	0	0	2	0	0	0	0	0	0	0	0	0	0	0
MSto_001178462	no rank	root	0.56									DSOPH4024-12		1	0	0	0	0	0	0	0	0	0	0	0	0	0	0	0	0	0	0	0	0	0	0	0	1	0	0	0	0	0	0	0	0	0	0	0
MSto_001178560	no rank	root	0.688571428571429									AB907090		1	0	0	0	0	0	0	0	0	0	0	0	0	0	0	0	0	0	0	0	0	0	0	0	2	0	0	0	0	0	0	0	0	0	0	0
MSto_001183022	no rank	root	0.75									GQ913318		1	0	0	0	0	0	0	0	0	0	0	0	0	0	0	0	0	0	0	0	0	0	0	0	2	0	0	0	0	0	0	0	0	0	0	0
MSto_001183354	no rank	root	0.569060773480663									BENT133-08		1	0	0	0	0	0	0	0	0	0	0	0	0	0	0	0	0	0	0	0	0	0	0	0	2	0	0	0	0	0	0	0	0	0	0	0
MSto_001183680	no rank	root	0.604774535809019									FJ858268		1	0	0	0	0	0	0	0	0	0	0	0	0	0	0	0	0	0	0	0	0	0	0	0	1	0	0	1	0	0	0	0	0	0	0	0
MSto_001185801	no rank	root	0.576271186440678									OWI_BACTER011		1	0	0	0	0	0	0	0	0	0	0	0	0	0	0	0	0	0	0	0	0	0	0	0	2	0	0	0	0	0	0	0	0	0	0	0
MSto_001187156	no rank	root	0.581395348837209									OWI_BACTER005		1	0	0	0	0	0	0	0	0	0	0	0	0	0	0	0	0	0	0	0	0	0	0	0	2	0	0	0	0	0	0	0	0	0	0	0
MSto_001187546	no rank	root	0.596491228070175									DHF155-09		1	0	0	0	0	0	0	0	0	0	0	0	0	0	0	0	0	0	0	0	0	0	0	0	2	0	0	0	0	0	0	0	0	0	0	0
MSto_001187606	no rank	root	0.541547277936963									OWI_BACTER007		1	0	0	0	0	0	0	0	0	0	0	0	0	0	0	0	0	0	0	0	0	0	0	0	2	0	0	0	0	0	0	0	0	0	0	0
MSto_001188144	no rank	root	0.547314578005115									HM396111		1	0	0	0	0	0	0	0	0	0	0	0	0	0	0	0	0	0	0	0	0	0	0	0	2	0	0	0	0	0	0	0	0	0	0	0
MSto_001189144	no rank	root	0.556179775280899									KF017572		1	0	0	0	0	0	0	0	0	0	0	0	0	0	0	0	0	0	0	0	0	0	0	0	2	0	0	0	0	0	0	0	0	0	0	0
MSto_001190759	no rank	root	0.616901408450704									OWI_BACTER007		1	0	0	0	0	0	0	0	0	0	0	0	0	0	0	0	0	0	0	0	0	0	0	0	2	0	0	0	0	0	0	0	0	0	0	0
MSto_001190920	no rank	root	0.547425474254743									EWPHI105-08		1	0	0	0	0	0	0	0	0	0	0	0	0	0	0	0	0	0	0	0	0	0	0	0	2	0	0	0	0	0	0	0	0	0	0	0
MSto_001191683	no rank	root	0.732732732732733									KC210101		1	0	0	0	0	0	0	0	0	0	0	0	0	0	0	0	0	0	0	0	0	0	0	0	1	0	0	0	1	0	0	0	0	0	0	0
MSto_001191896	no rank	root	0.616477272727273									EU186135		1	0	0	0	0	0	0	0	0	0	0	0	0	0	0	0	0	0	0	0	0	0	0	0	2	0	0	0	0	0	0	0	0	0	0	0
MSto_001194049	no rank	root	0.697406340057637									OWI_BACTER011	Eurythenes gryllus| Solenocera crassicornis	1	0	0	0	0	0	0	0	0	0	0	0	0	0	0	0	0	0	0	0	0	0	0	0	2	0	0	0	0	0	0	0	0	0	0	0
MSto_001195209	no rank	root	0.570291777188329									AY829947		1	0	0	0	0	0	0	0	0	0	0	0	0	0	0	0	0	0	0	0	0	0	0	0	2	0	0	0	0	0	0	0	0	0	0	0
MSto_001198402	no rank	root	0.695266272189349									OWI_BACTER004	Feldmannia mitchelliae| Engraulis japonicus| Undaria pinnatifida| Eurythenes gryllus| Scapharca broughtonii| Terebella tantabiddycreekensis| Neoagarum fimbriatum| Solenocera crassicornis| Methylotenera versatilis	1	0	0	0	0	0	0	0	0	0	0	0	0	0	0	0	0	0	0	0	0	0	0	0	2	0	0	0	0	0	0	0	0	0	0	0
MSto_001200691	no rank	root	0.561111111111111									ABMMC14726-11		1	0	0	0	0	0	0	0	0	0	0	0	0	0	0	0	0	0	0	0	0	0	0	0	2	0	0	0	0	0	0	0	0	0	0	0
MSto_001201126	no rank	root	0.673352435530086									OGLA1158-11		1	0	0	0	0	0	0	0	0	0	0	0	0	0	0	0	0	0	0	0	0	0	0	0	1	0	1	0	0	0	0	0	0	0	0	0
MSto_001201188	no rank	root	0.546174142480211									CNBPC229-12		1	0	0	0	0	0	0	0	0	0	0	0	0	0	0	0	0	0	0	0	0	0	0	0	1	0	0	0	0	0	1	0	0	0	0	0
MSto_001202153	no rank	root	0.636363636363636									HQ874522		1	0	0	0	0	0	0	0	0	0	0	0	0	0	0	0	0	0	0	0	0	0	0	0	2	0	0	0	0	0	0	0	0	0	0	0
MSto_001202932	no rank	root	0.616022099447514									BGIB104-12		1	0	0	0	0	0	0	0	0	0	0	0	0	0	0	0	0	0	0	0	0	0	0	0	1	0	1	0	0	0	0	0	0	0	0	0
MSto_001203783	no rank	root	0.685552407932011									TUNSA007-14		1	0	0	0	0	0	0	0	0	0	0	0	0	0	0	0	0	0	0	0	0	0	0	0	2	0	0	0	0	0	0	0	0	0	0	0
MSto_001209310	no rank	root	0.640804597701149									OWI_BACTER007		1	0	0	0	0	0	0	0	0	0	0	0	0	0	0	0	0	0	0	0	0	0	0	0	2	0	0	0	0	0	0	0	0	0	0	0
MSto_001209508	no rank	root	0.699421965317919									TUNSA058-14		1	0	0	0	0	0	0	0	0	0	0	0	0	0	0	0	0	0	0	0	0	0	0	0	2	0	0	0	0	0	0	0	0	0	0	0
MSto_001210137	no rank	root	0.55									ABRMM178-07		1	0	0	0	0	0	0	0	0	0	0	0	0	0	0	0	0	0	0	0	0	0	0	0	1	0	0	0	0	0	0	0	0	0	0	0
MSto_001210698	no rank	root	0.682857142857143									HE583222		1	0	0	0	0	0	0	0	0	0	0	0	0	0	0	0	0	0	0	0	0	0	0	0	1	0	0	0	0	0	0	1	0	0	0	0
MSto_001211340	no rank	root	0.537234042553192									REPT048-12		1	0	0	0	0	0	0	0	0	0	0	0	0	0	0	0	0	0	0	0	0	0	0	0	1	0	0	0	0	0	0	0	0	0	0	0
MSto_001212482	no rank	root	0.673352435530086									OWI_BACTER007	Gammarus komareki| Coccomyxa subellipsoidea| Scopelocheirus schellenbergi| Eurythenes gryllus| Cryphiops caementarius	1	0	0	0	0	0	0	0	0	0	0	0	0	0	0	0	0	0	0	0	0	0	0	0	2	0	0	0	0	0	0	0	0	0	0	0
MSto_001212807	no rank	root	0.637393767705382									GBCDA1160-12		1	0	0	0	0	0	0	0	0	0	0	0	0	0	0	0	0	0	0	0	0	0	0	0	2	0	0	0	0	0	0	0	0	0	0	0
MSto_001213602	no rank	root	0.654494382022472									GBDP14673-13		1	0	0	0	0	0	0	0	0	0	0	0	0	0	0	0	0	0	0	0	0	0	0	0	2	0	0	0	0	0	0	0	0	0	0	0
MSto_001213833	no rank	root	0.550684931506849									FBHET532-12		1	0	0	0	0	0	0	0	0	0	0	0	0	0	0	0	0	0	0	0	0	0	0	0	1	1	0	0	0	0	0	0	0	0	0	0
MSto_001221168	no rank	root	0.563186813186813									EU560727		1	0	0	0	0	0	0	0	0	0	0	0	0	0	0	0	0	0	0	0	0	0	0	0	2	0	0	0	0	0	0	0	0	0	0	0
MSto_001223609	no rank	root	0.775384615384615									HE584326		1	0	0	0	0	0	0	0	0	0	0	0	0	0	0	0	0	0	0	0	0	0	0	0	2	0	0	0	0	0	0	0	0	0	0	0
MSto_001225909	no rank	root	0.568181818181818									JET124-11		1	0	0	0	0	0	0	0	0	0	0	0	0	0	0	0	0	0	0	0	0	0	0	0	2	0	0	0	0	0	0	0	0	0	0	0
MSto_001225952	no rank	root	0.565340909090909									HQ536674		1	0	0	0	0	0	0	0	0	0	0	0	0	0	0	0	0	0	0	0	0	0	0	0	2	0	0	0	0	0	0	0	0	0	0	0
MSto_001226935	no rank	root	0.703592814371258									ABMMC5060-09		1	0	0	0	0	0	0	0	0	0	0	0	0	0	0	0	0	0	0	0	0	0	0	0	2	0	0	0	0	0	0	0	0	0	0	0
MSto_001227526	no rank	root	0.696969696969697									GBSP7178-13		1	0	0	0	0	0	0	0	0	0	0	0	0	0	0	0	0	0	0	0	0	0	0	0	2	0	0	0	0	0	0	0	0	0	0	0
MSto_001229752	no rank	root	0.554666666666667									BISE369-08		1	0	0	0	0	0	0	0	0	0	0	0	0	0	0	0	0	0	0	0	0	0	0	0	2	0	0	0	0	0	0	0	0	0	0	0
MSto_001230979	no rank	root	0.633053221288515									OGLA1119-11		1	0	0	0	0	0	0	0	0	0	0	0	0	0	0	0	0	0	0	0	0	0	0	0	1	0	0	0	0	0	0	0	0	0	0	0
MSto_001231842	no rank	root	0.638176638176638									OWI_BACTER007		1	0	0	0	0	0	0	0	0	0	0	0	0	0	0	0	0	0	0	0	0	0	0	0	1	0	0	0	0	0	1	0	0	0	0	0
MSto_001232460	no rank	root	0.601626016260163									CR378676	Paraglaciecola psychrophila| Photobacterium profundum| Stramonita haemastoma	1	0	0	0	0	0	0	0	0	0	0	0	0	0	0	0	0	0	0	0	0	0	0	0	1	0	0	0	0	0	0	0	0	0	0	0
MSto_001234489	no rank	root	0.686046511627907									OWI_BACTER007	Scopelocheirus schellenbergi| Gammarus komareki| Eurythenes gryllus	1	0	0	0	0	0	0	0	0	0	0	0	0	0	0	0	0	0	0	0	0	0	0	0	1	0	0	0	0	0	0	0	0	0	0	0
MSto_001235232	no rank	root	0.732522796352584									NEOGA207-10		1	0	0	0	0	0	0	0	0	0	0	0	0	0	0	0	0	0	0	0	0	0	0	0	1	0	0	0	0	0	0	1	0	0	0	0
MSto_001235395	no rank	root	0.550913838120104									EANAH436-12		1	0	0	0	0	0	0	0	0	0	0	0	0	0	0	0	0	0	0	0	0	0	0	0	1	1	0	0	0	0	0	0	0	0	0	0
MSto_001235449	no rank	root	0.547169811320755									FMV121-08		1	0	0	0	0	0	0	0	0	0	0	0	0	0	0	0	0	0	0	0	0	0	0	0	1	0	0	0	0	0	0	1	0	0	0	0
MSto_001236487	no rank	root	0.619318181818182									GBCMD8431-13		1	0	0	0	0	0	0	0	0	0	0	0	0	0	0	0	0	0	0	0	0	0	0	0	1	0	0	0	1	0	0	0	0	0	0	0
MSto_001237362	no rank	root	0.614285714285714									OWI_BACTER007		1	0	0	0	0	0	0	0	0	0	0	0	0	0	0	0	0	0	0	0	0	0	0	0	1	0	0	0	0	0	0	1	0	0	0	0
MSto_001238550	no rank	root	0.642458100558659									GQ120038		1	0	0	0	0	0	0	0	0	0	0	0	0	0	0	0	0	0	0	0	0	0	0	0	2	0	0	0	0	0	0	0	0	0	0	0
MSto_001238672	no rank	root	0.607242339832869									CR378676	Paraglaciecola psychrophila| Photobacterium profundum| Stramonita haemastoma	1	0	0	0	0	0	0	0	0	0	0	0	0	0	0	0	0	0	0	0	0	0	0	0	1	1	0	0	0	0	0	0	0	0	0	0
MSto_001238761	no rank	root	0.723214285714286									SMMAY186-07		1	0	0	0	0	0	0	0	0	0	0	0	0	0	0	0	0	0	0	0	0	0	0	0	1	0	0	0	0	0	0	0	0	0	0	0
MSto_001242006	no rank	root	0.68955223880597									FJ858268		1	0	0	0	0	0	0	0	0	0	0	0	0	0	0	0	0	0	0	0	0	0	0	0	2	0	0	0	0	0	0	0	0	0	0	0
MSto_001242047	no rank	root	0.539106145251397									GBCMD11074-13		1	0	0	0	0	0	0	0	0	0	0	0	0	0	0	0	0	0	0	0	0	0	0	0	1	0	0	0	0	0	1	0	0	0	0	0
MSto_001243772	no rank	root	0.740181268882175									GBDP14469-13		1	0	0	0	0	0	0	0	0	0	0	0	0	0	0	0	0	0	0	0	0	0	0	0	1	0	0	0	0	0	0	0	0	0	0	0
MSto_001245032	no rank	root	0.550913838120104									KF017572		1	0	0	0	0	0	0	0	0	0	0	0	0	0	0	0	0	0	0	0	0	0	0	0	1	0	0	0	0	1	0	0	0	0	0	0
MSto_001245196	no rank	root	0.674220963172805									GBCMA0118-06		1	0	0	0	0	0	0	0	0	0	0	0	0	0	0	0	0	0	0	0	0	0	0	0	1	0	0	0	0	0	1	0	0	0	0	0
MSto_001245343	no rank	root	0.668539325842697									TUNSA061-14		1	0	0	0	0	0	0	0	0	0	0	0	0	0	0	0	0	0	0	0	0	0	0	0	1	0	0	1	0	0	0	0	0	0	0	0
MSto_001248426	no rank	root	0.675213675213675									CP000409		1	0	0	0	0	0	0	0	0	0	0	0	0	0	0	0	0	0	0	0	0	0	0	0	0	2	0	0	0	0	0	0	0	0	0	0
MSto_001248938	no rank	root	0.737003058103975									FJ607584		1	0	0	0	0	0	0	0	0	0	0	0	0	0	0	0	0	0	0	0	0	0	0	0	0	2	0	0	0	0	0	0	0	0	0	0
MSto_001248976	no rank	root	0.687315634218289									KC495836		1	0	0	0	0	0	0	0	0	0	0	0	0	0	0	0	0	0	0	0	0	0	0	0	0	1	0	0	1	0	0	0	0	0	0	0
MSto_001249493	no rank	root	0.566489361702128									GBSP4616-12		1	0	0	0	0	0	0	0	0	0	0	0	0	0	0	0	0	0	0	0	0	0	0	0	0	2	0	0	0	0	0	0	0	0	0	0
MSto_001250930	no rank	root	0.705202312138728									GBCI4636-14		1	0	0	0	0	0	0	0	0	0	0	0	0	0	0	0	0	0	0	0	0	0	0	0	0	2	0	0	0	0	0	0	0	0	0	0
MSto_001252668	no rank	root	0.630985915492958									ABMMC299-06		1	0	0	0	0	0	0	0	0	0	0	0	0	0	0	0	0	0	0	0	0	0	0	0	0	2	0	0	0	0	0	0	0	0	0	0
MSto_001254040	no rank	root	0.631728045325779									EF081250		1	0	0	0	0	0	0	0	0	0	0	0	0	0	0	0	0	0	0	0	0	0	0	0	0	2	0	0	0	0	0	0	0	0	0	0
MSto_001254470	no rank	root	0.698795180722892									KC353357		1	0	0	0	0	0	0	0	0	0	0	0	0	0	0	0	0	0	0	0	0	0	0	0	0	2	0	0	0	0	0	0	0	0	0	0
MSto_001254882	no rank	root	0.566757493188011									EU306617		1	0	0	0	0	0	0	0	0	0	0	0	0	0	0	0	0	0	0	0	0	0	0	0	0	1	0	0	1	0	0	0	0	0	0	0
MSto_001255173	no rank	root	0.61731843575419									GBA10024-13		1	0	0	0	0	0	0	0	0	0	0	0	0	0	0	0	0	0	0	0	0	0	0	0	0	2	0	0	0	0	0	0	0	0	0	0
MSto_001255970	no rank	root	0.765243902439024									MHAHK525-07		1	0	0	0	0	0	0	0	0	0	0	0	0	0	0	0	0	0	0	0	0	0	0	0	0	1	0	0	0	0	0	0	0	0	0	0
MSto_001257354	no rank	root	0.582010582010582									HVDBC037-11		1	0	0	0	0	0	0	0	0	0	0	0	0	0	0	0	0	0	0	0	0	0	0	0	0	2	0	0	0	0	0	0	0	0	0	0
MSto_001257412	no rank	root	0.560109289617486									FAMAY021-07		1	0	0	0	0	0	0	0	0	0	0	0	0	0	0	0	0	0	0	0	0	0	0	0	0	2	0	0	0	0	0	0	0	0	0	0
MSto_001257495	no rank	root	0.695266272189349									GBGC7787-09	Scopelocheirus schellenbergi| Engraulis japonicus| Eurythenes gryllus| Scapharca broughtonii| Terebella tantabiddycreekensis| Solenocera crassicornis	1	0	0	0	0	0	0	0	0	0	0	0	0	0	0	0	0	0	0	0	0	0	0	0	0	2	0	0	0	0	0	0	0	0	0	0
MSto_001258110	no rank	root	0.552777777777778									AB890024		1	0	0	0	0	0	0	0	0	0	0	0	0	0	0	0	0	0	0	0	0	0	0	0	0	2	0	0	0	0	0	0	0	0	0	0
MSto_001258311	no rank	root	0.590027700831025									GBSP5820-13		1	0	0	0	0	0	0	0	0	0	0	0	0	0	0	0	0	0	0	0	0	0	0	0	0	2	0	0	0	0	0	0	0	0	0	0
MSto_001258532	no rank	root	0.553763440860215									OWI_BACTER007		1	0	0	0	0	0	0	0	0	0	0	0	0	0	0	0	0	0	0	0	0	0	0	0	0	2	0	0	0	0	0	0	0	0	0	0
MSto_001258976	no rank	root	0.618918918918919									TUNSA058-14		1	0	0	0	0	0	0	0	0	0	0	0	0	0	0	0	0	0	0	0	0	0	0	0	0	1	0	0	0	0	0	0	0	0	0	0
MSto_001259147	no rank	root	0.536458333333333									GBIR1821-09		1	0	0	0	0	0	0	0	0	0	0	0	0	0	0	0	0	0	0	0	0	0	0	0	0	2	0	0	0	0	0	0	0	0	0	0
MSto_001260749	no rank	root	0.721556886227545									MACRO1013-08		1	0	0	0	0	0	0	0	0	0	0	0	0	0	0	0	0	0	0	0	0	0	0	0	0	1	0	0	0	0	0	0	0	0	0	0
MSto_001261682	no rank	root	0.717325227963526									GBCI3522-13		1	0	0	0	0	0	0	0	0	0	0	0	0	0	0	0	0	0	0	0	0	0	0	0	0	1	0	0	1	0	0	0	0	0	0	0
MSto_001262066	no rank	root	0.689458689458689									ABMMC7629-10		1	0	0	0	0	0	0	0	0	0	0	0	0	0	0	0	0	0	0	0	0	0	0	0	0	2	0	0	0	0	0	0	0	0	0	0
MSto_001262179	no rank	root	0.612535612535613									CP003883		1	0	0	0	0	0	0	0	0	0	0	0	0	0	0	0	0	0	0	0	0	0	0	0	0	1	0	0	0	0	0	0	0	0	0	0
MSto_001262280	no rank	root	0.544715447154472									GBCDA424-12		1	0	0	0	0	0	0	0	0	0	0	0	0	0	0	0	0	0	0	0	0	0	0	0	0	2	0	0	0	0	0	0	0	0	0	0
MSto_001263359	no rank	root	0.561038961038961									BBCCN797-10		1	0	0	0	0	0	0	0	0	0	0	0	0	0	0	0	0	0	0	0	0	0	0	0	0	2	0	0	0	0	0	0	0	0	0	0
MSto_001264033	no rank	root	0.553072625698324									CBOLN047-08		1	0	0	0	0	0	0	0	0	0	0	0	0	0	0	0	0	0	0	0	0	0	0	0	0	2	0	0	0	0	0	0	0	0	0	0
MSto_001264053	no rank	root	0.529891304347826									CNBRM787-14		1	0	0	0	0	0	0	0	0	0	0	0	0	0	0	0	0	0	0	0	0	0	0	0	0	2	0	0	0	0	0	0	0	0	0	0
MSto_001264239	no rank	root	0.576271186440678									AB843258		1	0	0	0	0	0	0	0	0	0	0	0	0	0	0	0	0	0	0	0	0	0	0	0	0	2	0	0	0	0	0	0	0	0	0	0
MSto_001264859	no rank	root	0.55858310626703									JN801404		1	0	0	0	0	0	0	0	0	0	0	0	0	0	0	0	0	0	0	0	0	0	0	0	0	2	0	0	0	0	0	0	0	0	0	0
MSto_001267483	no rank	root	0.552									HYDRA027-13		1	0	0	0	0	0	0	0	0	0	0	0	0	0	0	0	0	0	0	0	0	0	0	0	0	2	0	0	0	0	0	0	0	0	0	0
MSto_001267636	no rank	root	0.694285714285714									OWI_BACTER010		1	0	0	0	0	0	0	0	0	0	0	0	0	0	0	0	0	0	0	0	0	0	0	0	0	2	0	0	0	0	0	0	0	0	0	0
MSto_001269061	no rank	root	0.729483282674772									ABMMC7454-10		1	0	0	0	0	0	0	0	0	0	0	0	0	0	0	0	0	0	0	0	0	0	0	0	0	2	0	0	0	0	0	0	0	0	0	0
MSto_001270587	no rank	root	0.768072289156627									RGDLC036-09		1	0	0	0	0	0	0	0	0	0	0	0	0	0	0	0	0	0	0	0	0	0	0	0	0	2	0	0	0	0	0	0	0	0	0	0
MSto_001271044	no rank	root	0.544474393530997									GBGC10547-12		1	0	0	0	0	0	0	0	0	0	0	0	0	0	0	0	0	0	0	0	0	0	0	0	0	2	0	0	0	0	0	0	0	0	0	0
MSto_001271480	no rank	root	0.615168539325843									GBCMD7880-13		1	0	0	0	0	0	0	0	0	0	0	0	0	0	0	0	0	0	0	0	0	0	0	0	0	1	0	0	1	0	0	0	0	0	0	0
MSto_001274854	no rank	root	0.560526315789474									GAHAP138-13		1	0	0	0	0	0	0	0	0	0	0	0	0	0	0	0	0	0	0	0	0	0	0	0	0	2	0	0	0	0	0	0	0	0	0	0
MSto_001277727	no rank	root	0.694915254237288									DQ317047		1	0	0	0	0	0	0	0	0	0	0	0	0	0	0	0	0	0	0	0	0	0	0	0	0	1	0	0	0	0	1	0	0	0	0	0
MSto_001279361	no rank	root	0.589189189189189									CR378676		1	0	0	0	0	0	0	0	0	0	0	0	0	0	0	0	0	0	0	0	0	0	0	0	0	1	0	0	0	0	0	0	0	0	0	0
MSto_001279858	no rank	root	0.622340425531915									OZSEA736-10		1	0	0	0	0	0	0	0	0	0	0	0	0	0	0	0	0	0	0	0	0	0	0	0	0	1	0	0	0	0	0	0	0	0	0	0
MSto_001280221	no rank	root	0.56									MIWAP313-13		1	0	0	0	0	0	0	0	0	0	0	0	0	0	0	0	0	0	0	0	0	0	0	0	0	2	0	0	0	0	0	0	0	0	0	0
MSto_001281236	no rank	root	0.585635359116022									GBCMD9775-13		1	0	0	0	0	0	0	0	0	0	0	0	0	0	0	0	0	0	0	0	0	0	0	0	0	1	0	0	0	0	0	0	0	0	0	0
MSto_001286816	no rank	root	0.64									KM441754		1	0	0	0	0	0	0	0	0	0	0	0	0	0	0	0	0	0	0	0	0	0	0	0	0	2	0	0	0	0	0	0	0	0	0	0
MSto_001287559	no rank	root	0.604221635883905									ECIPY088-10		1	0	0	0	0	0	0	0	0	0	0	0	0	0	0	0	0	0	0	0	0	0	0	0	0	1	0	0	1	0	0	0	0	0	0	0
MSto_001290982	no rank	root	0.611570247933884									MYMCE322-12		1	0	0	0	0	0	0	0	0	0	0	0	0	0	0	0	0	0	0	0	0	0	0	0	0	1	0	0	0	0	0	1	0	0	0	0
MSto_001291557	no rank	root	0.728915662650602									BBCCM199-10		1	0	0	0	0	0	0	0	0	0	0	0	0	0	0	0	0	0	0	0	0	0	0	0	0	2	0	0	0	0	0	0	0	0	0	0
MSto_001293109	no rank	root	0.619946091644205									OWI_BACTER006		1	0	0	0	0	0	0	0	0	0	0	0	0	0	0	0	0	0	0	0	0	0	0	0	0	2	0	0	0	0	0	0	0	0	0	0
MSto_001293544	no rank	root	0.631728045325779									GBDP4728-08		1	0	0	0	0	0	0	0	0	0	0	0	0	0	0	0	0	0	0	0	0	0	0	0	0	1	0	0	0	0	0	0	0	0	0	0
MSto_001295333	no rank	root	0.629120879120879									GBCDP174-10		1	0	0	0	0	0	0	0	0	0	0	0	0	0	0	0	0	0	0	0	0	0	0	0	0	1	0	0	0	0	0	1	0	0	0	0
MSto_001296311	no rank	root	0.628242074927954									GBAH8107-14		1	0	0	0	0	0	0	0	0	0	0	0	0	0	0	0	0	0	0	0	0	0	0	0	0	1	0	0	0	0	1	0	0	0	0	0
MSto_001296857	no rank	root	0.596730245231608									GBAH0324-06		1	0	0	0	0	0	0	0	0	0	0	0	0	0	0	0	0	0	0	0	0	0	0	0	0	0	2	0	0	0	0	0	0	0	0	0
MSto_001298836	no rank	root	0.72809667673716									BBCCN082-10		1	0	0	0	0	0	0	0	0	0	0	0	0	0	0	0	0	0	0	0	0	0	0	0	0	0	2	0	0	0	0	0	0	0	0	0
MSto_001299392	no rank	root	0.589385474860335									ABMMC11281-10		1	0	0	0	0	0	0	0	0	0	0	0	0	0	0	0	0	0	0	0	0	0	0	0	0	0	2	0	0	0	0	0	0	0	0	0
MSto_001299486	no rank	root	0.552197802197802									AY346091		1	0	0	0	0	0	0	0	0	0	0	0	0	0	0	0	0	0	0	0	0	0	0	0	0	0	1	0	0	0	0	0	0	0	0	0
MSto_001300116	no rank	root	0.548717948717949									GQ482662		1	0	0	0	0	0	0	0	0	0	0	0	0	0	0	0	0	0	0	0	0	0	0	0	0	0	2	0	0	0	0	0	0	0	0	0
MSto_001300633	no rank	root	0.605042016806723									AJ389605		1	0	0	0	0	0	0	0	0	0	0	0	0	0	0	0	0	0	0	0	0	0	0	0	0	0	2	0	0	0	0	0	0	0	0	0
MSto_001300700	no rank	root	0.680911680911681									TUNSA007-14		1	0	0	0	0	0	0	0	0	0	0	0	0	0	0	0	0	0	0	0	0	0	0	0	0	0	2	0	0	0	0	0	0	0	0	0
MSto_001301498	no rank	root	0.63943661971831									MASJI007-14		1	0	0	0	0	0	0	0	0	0	0	0	0	0	0	0	0	0	0	0	0	0	0	0	0	0	2	0	0	0	0	0	0	0	0	0
MSto_001301506	no rank	root	0.697947214076246									GBDP14798-13		1	0	0	0	0	0	0	0	0	0	0	0	0	0	0	0	0	0	0	0	0	0	0	0	0	0	2	0	0	0	0	0	0	0	0	0
MSto_001301599	no rank	root	0.68271954674221									GBCMA0118-06	Scopelocheirus schellenbergi| Engraulis japonicus| Eurythenes gryllus| Scapharca broughtonii| Terebella tantabiddycreekensis| Chloeia parva| Solenocera crassicornis	1	0	0	0	0	0	0	0	0	0	0	0	0	0	0	0	0	0	0	0	0	0	0	0	0	0	2	0	0	0	0	0	0	0	0	0
MSto_001302039	no rank	root	0.613513513513513									AB231670		1	0	0	0	0	0	0	0	0	0	0	0	0	0	0	0	0	0	0	0	0	0	0	0	0	0	2	0	0	0	0	0	0	0	0	0
MSto_001302565	no rank	root	0.721212121212121									KF955220		1	0	0	0	0	0	0	0	0	0	0	0	0	0	0	0	0	0	0	0	0	0	0	0	0	0	1	0	0	0	0	0	0	0	1	0
MSto_001303335	no rank	root	0.550408719346049									GBCI0601-06		1	0	0	0	0	0	0	0	0	0	0	0	0	0	0	0	0	0	0	0	0	0	0	0	0	0	1	1	0	0	0	0	0	0	0	0
MSto_001303647	no rank	root	0.687134502923977									TUNSA058-14		1	0	0	0	0	0	0	0	0	0	0	0	0	0	0	0	0	0	0	0	0	0	0	0	0	0	1	0	0	0	1	0	0	0	0	0
MSto_001303842	no rank	root	0.56989247311828									GBCPH0022-06		1	0	0	0	0	0	0	0	0	0	0	0	0	0	0	0	0	0	0	0	0	0	0	0	0	0	2	0	0	0	0	0	0	0	0	0
MSto_001305932	no rank	root	0.690751445086705									OWI_BACTER007	Gammarus komareki| Eurythenes gryllus	1	0	0	0	0	0	0	0	0	0	0	0	0	0	0	0	0	0	0	0	0	0	0	0	0	0	2	0	0	0	0	0	0	0	0	0
MSto_001306040	no rank	root	0.795731707317073									ABMMC17103-12		1	0	0	0	0	0	0	0	0	0	0	0	0	0	0	0	0	0	0	0	0	0	0	0	0	0	2	0	0	0	0	0	0	0	0	0
MSto_001306203	no rank	root	0.613698630136986									OWI_BACTER007		1	0	0	0	0	0	0	0	0	0	0	0	0	0	0	0	0	0	0	0	0	0	0	0	0	0	2	0	0	0	0	0	0	0	0	0
MSto_001307032	no rank	root	0.595174262734584									CP003837	Paraglaciecola psychrophila| Corynactis californica| Photobacterium profundum| Isotoma riparia	1	0	0	0	0	0	0	0	0	0	0	0	0	0	0	0	0	0	0	0	0	0	0	0	0	0	2	0	0	0	0	0	0	0	0	0
MSto_001308040	no rank	root	0.693820224719101									KC353357		1	0	0	0	0	0	0	0	0	0	0	0	0	0	0	0	0	0	0	0	0	0	0	0	0	0	2	0	0	0	0	0	0	0	0	0
MSto_001309742	no rank	root	0.56786703601108									GBCB2422-13		1	0	0	0	0	0	0	0	0	0	0	0	0	0	0	0	0	0	0	0	0	0	0	0	0	0	1	0	0	0	0	0	0	0	0	0
MSto_001310805	no rank	root	0.643059490084986									AM999887		1	0	0	0	0	0	0	0	0	0	0	0	0	0	0	0	0	0	0	0	0	0	0	0	0	0	2	0	0	0	0	0	0	0	0	0
MSto_001311346	no rank	root	0.540540540540541									FBHET491-12		1	0	0	0	0	0	0	0	0	0	0	0	0	0	0	0	0	0	0	0	0	0	0	0	0	0	2	0	0	0	0	0	0	0	0	0
MSto_001311406	no rank	root	0.69551282051282									OWI_BACTER002	Terebella tantabiddycreekensis| Scapharca broughtonii| Chloeia parva| Methylotenera versatilis	1	0	0	0	0	0	0	0	0	0	0	0	0	0	0	0	0	0	0	0	0	0	0	0	0	0	2	0	0	0	0	0	0	0	0	0
MSto_001312283	no rank	root	0.612299465240642									MACWAN_000075		1	0	0	0	0	0	0	0	0	0	0	0	0	0	0	0	0	0	0	0	0	0	0	0	0	0	2	0	0	0	0	0	0	0	0	0
MSto_001312553	no rank	root	0.690751445086705									DBCOI_000000265		1	0	0	0	0	0	0	0	0	0	0	0	0	0	0	0	0	0	0	0	0	0	0	0	0	0	1	0	0	0	0	0	0	0	1	0
MSto_001313728	no rank	root	0.561643835616438									HZPLY305-13		1	0	0	0	0	0	0	0	0	0	0	0	0	0	0	0	0	0	0	0	0	0	0	0	0	0	2	0	0	0	0	0	0	0	0	0
MSto_001313744	no rank	root	0.562326869806094									EF484165		1	0	0	0	0	0	0	0	0	0	0	0	0	0	0	0	0	0	0	0	0	0	0	0	0	0	2	0	0	0	0	0	0	0	0	0
MSto_001314094	no rank	root	0.807453416149068									MYFAB199-10		1	0	0	0	0	0	0	0	0	0	0	0	0	0	0	0	0	0	0	0	0	0	0	0	0	0	2	0	0	0	0	0	0	0	0	0
[truncated: 12,010 more rows]
[truncated: 36 more columns]
