# Supplementary material for: Benthic invertebrates in Svalbard fjords—when metabarcoding does not outperform traditional biodiversity assessment
Source: PeerJ. 2022 Nov 17;10:e14321. doi: 10.7717/peerj.14321 (PMC9676020; doi:10.7717/peerj.14321)
Supplement: Supplemental Information 6 — Overview of the findings in the negative controls. [file peerj-10-14321-s006.xlsx]

## Sheet: Sheet1
Table S7. Overview of the detected taxa in the negative DNA extraction controls with the associated number of reads. No sequences were detected in the negative PCR controls. These are not included in the table.
Negative controls infauna
id	rank	scientific_name	best_identity	superkingdom_name	kingdom_name	phylum_name	class_name	order_name	family_name	genus_name	species	Ma2018109_EB1_121120	Ma2018109_EB1_301020	Ma2018109_EB2_121120	Ma2018109_EB2_131120	total_reads
MSfe_000000233	no rank	root	0.68695652173913									0	0	0	4	4
MSfe_000000217	no rank	root	0.610169491525424									0	0	1	0	1
MSfe_000347030	no rank	root	0.773700305810398									1	0	0	0	1
MSfe_000344301	no rank	root	0.673590504451039									1	0	0	0	1
MSfe_000000065	no rank	Sar	0.848580441640379									0	2	0	0	2
MSfe_000000031	no rank	Micromonas pusilla CCMP1545	0.977987421383648	Archaeplastida	Viridiplantae	Chlorophyta	Mamiellophyceae	Mamiellales	Mamiellaceae	Micromonas	Micromonas pusilla	1	0	0	0	1
MSfe_000000066	no rank	Penicillium chrysogenum species complex	0.996805111821086	Opisthokonta	Fungi	Ascomycota	Eurotiomycetes	Eurotiales	Aspergillaceae	Penicillium		0	2	0	0	2
MSfe_000000089	subfamily	Homininae	0.89937106918239	Opisthokonta	Metazoa	Chordata	Mammalia	Primates	Hominidae			0	0	1	0	1
MSfe_000000006	species	Homo sapiens	0.993630573248408	Opisthokonta	Metazoa	Chordata	Mammalia	Primates	Hominidae	Homo	Homo sapiens	61	0	202	0	263
MSfe_000000229	phylum	Proteobacteria	0.734138972809668	Prokaryota	Bacteria	Proteobacteria						0	0	0	65	65
MSfe_000000063	phylum	Proteobacteria	0.784810126582278	Prokaryota	Bacteria	Proteobacteria						0	1	0	0	1
MSfe_000000068	phylum	Proteobacteria	0.763578274760383	Prokaryota	Bacteria	Proteobacteria						0	2	0	0	2
MSfe_000000306	phylum	Proteobacteria	0.700617283950617	Prokaryota	Bacteria	Proteobacteria						1	0	0	0	1
Negative controls surface
id	rank	scientific_name	best_identity	superkingdom_name	kingdom_name	phylum_name	class_name	order_name	family_name	genus_name	species	Ma2018109_EB1_060220	Ma2018109_EB1_180220	Ma2018109_EB1_190220	Ma2018109_EB2_060220	total_reads
MSto_000687788	no rank	root	0.636103151862464									0	0	0	1	1
MSto_000011899	no rank	root	0.729813664596273									1	0	0	0	1
MSto_000000012	no rank	Sar	0.848580441640379									7	0	0	0	7
MSto_000027076	genus	Pseudo-nitzschia	0.888535031847134	Chromalveolata	Stramenopiles	Bacillariophyta	Bacillariophyceae	Bacillariales	Bacillariaceae	Pseudo-nitzschia		1	0	0	0	1
MSto_000203073	genus	Skeletonema	0.884984025559105	Chromalveolata	Stramenopiles	Bacillariophyta	Coscinodiscophyceae	Thalassiosirales	Skeletonemataceae	Skeletonema		1	0	0	0	1
MSto_000000001	no rank	Penicillium chrysogenum species complex	1	Opisthokonta	Fungi	Ascomycota	Eurotiomycetes	Eurotiales	Aspergillaceae	Penicillium		257	0	0	0	257
MSto_000000086	no rank	leotiomyceta	0.93134328358209	Opisthokonta	Fungi	Ascomycota	Leotiomycetes					4	0	0	0	4
MSto_000000153	order	Diptera	0.892405063291139	Opisthokonta	Metazoa	Arthropoda	Insecta	Diptera				0	0	2	6	8
MSto_000047434	species	Homo sapiens	0.996805111821086	Opisthokonta	Metazoa	Chordata	Mammalia	Primates	Hominidae	Homo	Homo sapiens	0	2	0	0	2
MSto_000000285	species	Craspedacusta sowerbii	0.775384615384615	Opisthokonta	Metazoa	Cnidaria	Hydrozoa	Limnomedusae	Olindiidae	Craspedacusta	Craspedacusta sowerbii	0	0	0	1	1
MSto_000000132	phylum	Proteobacteria	0.745454545454545	Prokaryota	Bacteria	Proteobacteria						0	31	0	0	31
MSto_000000315	phylum	Proteobacteria	0.740061162079511	Prokaryota	Bacteria	Proteobacteria						0	0	0	1	1
MSto_000000341	phylum	Proteobacteria	0.763578274760383	Prokaryota	Bacteria	Proteobacteria						2	0	0	0	2
MSto_000000862	phylum	Proteobacteria	0.713846153846154	Prokaryota	Bacteria	Proteobacteria						0	0	0	1	1
MSto_000000155	class	Gammaproteobacteria	0.666666666666667	Prokaryota	Bacteria	Proteobacteria	Gammaproteobacteria					0	0	0	8	8
